# Supplementary material for: Dysregulated miRNA and mRNA Expression Affect Overlapping Pathways in a Huntington’s Disease Model
Source: Int J Mol Sci. 2023 Jul 26;24(15):11942. doi: 10.3390/ijms241511942 (PMC10419151; doi:10.3390/ijms241511942)
Supplement: Supplementary file 1 [file ijms-24-11942-s001.zip]

Archive with 5 entries (5 files):
- ijms supplementary tables 20230711.pdf
- Supplementary file 1 - predicted targets of dysregulated miRNAs.xlsx
- Supplementary file 2 - significantly enriched KEGG terms.xlsx
- Supplementary file 3 - HttQ120vsHttQ25_RNAseq_significant.xlsx
- Supplementary file 4 - dysregulated targets of dysregulated miRNAs.xlsx
