# Supplementary material for: Dysregulated miRNA and mRNA Expression Affect Overlapping Pathways in a Huntington’s Disease Model
Source: Int J Mol Sci. 2023 Jul 26;24(15):11942. doi: 10.3390/ijms241511942 (PMC10419151; doi:10.3390/ijms241511942)
Supplement: Supplementary file 1 [file ijms-24-11942-s001.zip › Supplementary file 1 - predicted targets of dysregulated miRNAs.xlsx]

## Sheet: info
Supplementary file 1. Dysregulated miRNA and mRNA expression affect overlapping pathways in a Huntington’s disease model. Nóra Zsindely, Gábor Nagy, Fruzsina Siági, Anita Farkas, László Bodai
targets of downreg miRNAs
Predicted targets (TargetScanFly7.2) of miRNAs downregulated in a Drosophila HD model.
nonred targets of downreg miRNA
Non-redundant combined list of predicted targets (TargetScanFly7.2) of miRNAs downregulated in a Drosophila HD model.
targets of upreg miRNA
Predicted targets (TargetScanFly7.2) of miRNAs upregulated in a Drosophila HD model.
nonred targets of upreg miRNA
Non-redundant combined list of predicted targets (TargetScanFly7.2) of miRNAs upregulated in a Drosophila HD model.
targets of all dysreg miRNA
Non-redundant combined list of predicted targets (TargetScanFly7.2) of miRNAs dysregulated (downregulated or upregulated) in a Drosophila HD model.

## Sheet: targets of downreg miRNAs
downregulated miRNA	predicted target
dme-miR-4986-3p	1-Dec
dme-miR-4986-3p	2mit
dme-miR-4986-3p	5-HT2A
dme-miR-4986-3p	a6
dme-miR-4986-3p	Abl
dme-miR-4986-3p	Ac13E
dme-miR-4986-3p	Ac76E
dme-miR-4986-3p	Ack-like
dme-miR-4986-3p	ACXA
dme-miR-4986-3p	ACXC
dme-miR-4986-3p	ACXD
dme-miR-4986-3p	Acsl
dme-miR-4986-3p	Ank2
dme-miR-4986-3p	AP-1-2beta
dme-miR-4986-3p	Apc
dme-miR-4986-3p	ari-2
dme-miR-4986-3p	Arp3
dme-miR-4986-3p	Asciz
dme-miR-4986-3p	Atf3
dme-miR-4986-3p	Atg13
dme-miR-4986-3p	ATPsyndelta
dme-miR-4986-3p	axed
dme-miR-4986-3p	Axn
dme-miR-4986-3p	axo
dme-miR-4986-3p	Bacc
dme-miR-4986-3p	bbc
dme-miR-4986-3p	beat-Ic
dme-miR-4986-3p	beat-VI
dme-miR-4986-3p	bgm
dme-miR-4986-3p	bif
dme-miR-4986-3p	bma
dme-miR-4986-3p	br
dme-miR-4986-3p	bru3
dme-miR-4986-3p	btsz
dme-miR-4986-3p	BuGZ
dme-miR-4986-3p	Cad86C
dme-miR-4986-3p	CadN
dme-miR-4986-3p	Caf1-180
dme-miR-4986-3p	Calx
dme-miR-4986-3p	Cam
dme-miR-4986-3p	caz
dme-miR-4986-3p	CBP
dme-miR-4986-3p	cdc14
dme-miR-4986-3p	cdi
dme-miR-4986-3p	Cep135
dme-miR-4986-3p	CG10345
dme-miR-4986-3p	CG1090
dme-miR-4986-3p	CG10924
dme-miR-4986-3p	CG11000
dme-miR-4986-3p	CG11034
dme-miR-4986-3p	CG11050
dme-miR-4986-3p	CG1124
dme-miR-4986-3p	CG11406
dme-miR-4986-3p	CG1143
dme-miR-4986-3p	CG11486
dme-miR-4986-3p	CG11505
dme-miR-4986-3p	CG11714
dme-miR-4986-3p	CG11768
dme-miR-4986-3p	CG11779
dme-miR-4986-3p	CG11883
dme-miR-4986-3p	CG11889
dme-miR-4986-3p	CG12096
dme-miR-4986-3p	CG12194
dme-miR-4986-3p	CG12320
dme-miR-4986-3p	CG1233
dme-miR-4986-3p	CG12333
dme-miR-4986-3p	CG1236
dme-miR-4986-3p	CG12576
dme-miR-4986-3p	CG12768
dme-miR-4986-3p	CG12831
dme-miR-4986-3p	CG12866
dme-miR-4986-3p	CG12902
dme-miR-4986-3p	CG13197
dme-miR-4986-3p	CG13255
dme-miR-4986-3p	CG13295
dme-miR-4986-3p	CG13300
dme-miR-4986-3p	CG13319
dme-miR-4986-3p	CG13334
dme-miR-4986-3p	CG13366
dme-miR-4986-3p	CG13510
dme-miR-4986-3p	CG13634
dme-miR-4986-3p	CG13676
dme-miR-4986-3p	CG13692
dme-miR-4986-3p	CG13784
dme-miR-4986-3p	CG14142
dme-miR-4986-3p	CG14164
dme-miR-4986-3p	CG14196
dme-miR-4986-3p	CG14220
dme-miR-4986-3p	CG14372
dme-miR-4986-3p	CG14408
dme-miR-4986-3p	CG14464
dme-miR-4986-3p	CG14561
dme-miR-4986-3p	CG14657
dme-miR-4986-3p	CG14823
dme-miR-4986-3p	CG14892
dme-miR-4986-3p	CG14965
dme-miR-4986-3p	CG14985
dme-miR-4986-3p	CG1504
dme-miR-4986-3p	CG15073
dme-miR-4986-3p	CG15465
dme-miR-4986-3p	CG15657
dme-miR-4986-3p	CG1677
dme-miR-4986-3p	CG1690
dme-miR-4986-3p	CG16952
dme-miR-4986-3p	CG16974
dme-miR-4986-3p	CG17068
dme-miR-4986-3p	CG17098
dme-miR-4986-3p	CG17193
dme-miR-4986-3p	CG17387
dme-miR-4986-3p	CG17598
dme-miR-4986-3p	CG17683
dme-miR-4986-3p	CG17883
dme-miR-4986-3p	CG1815
dme-miR-4986-3p	CG1943
dme-miR-4986-3p	CG30080
dme-miR-4986-3p	CG30101
dme-miR-4986-3p	CG30222
dme-miR-4986-3p	CG30391
dme-miR-4986-3p	CG30493
dme-miR-4986-3p	CG31109
dme-miR-4986-3p	CG31157
dme-miR-4986-3p	CG31323
dme-miR-4986-3p	CG31358
dme-miR-4986-3p	CG3149
dme-miR-4986-3p	CG31600
dme-miR-4986-3p	CG31798
dme-miR-4986-3p	CG31805
dme-miR-4986-3p	CG31952
dme-miR-4986-3p	CG32121
dme-miR-4986-3p	CG32152
dme-miR-4986-3p	CG32192
dme-miR-4986-3p	CG32206
dme-miR-4986-3p	CG32219
dme-miR-4986-3p	CG32260
dme-miR-4986-3p	CG32266
dme-miR-4986-3p	CG32447
dme-miR-4986-3p	CG3253
dme-miR-4986-3p	CG32537
dme-miR-4986-3p	CG32694
dme-miR-4986-3p	CG32695
dme-miR-4986-3p	CG32809
dme-miR-4986-3p	CG33110
dme-miR-4986-3p	CG33125
dme-miR-4986-3p	CG33229
dme-miR-4986-3p	CG33981
dme-miR-4986-3p	CG34112
dme-miR-4986-3p	CG34114
dme-miR-4986-3p	CG34179
dme-miR-4986-3p	CG34354
dme-miR-4986-3p	CG34383
dme-miR-4986-3p	CG3544
dme-miR-4986-3p	CG3690
dme-miR-4986-3p	CG3803
dme-miR-4986-3p	CG3967
dme-miR-4986-3p	CG4168
dme-miR-4986-3p	CG42237
dme-miR-4986-3p	CG42245
dme-miR-4986-3p	CG42268
dme-miR-4986-3p	CG42306
dme-miR-4986-3p	CG42340
dme-miR-4986-3p	CG42450
dme-miR-4986-3p	CG42455
dme-miR-4986-3p	CG42488
dme-miR-4986-3p	CG42492
dme-miR-4986-3p	CG42503
dme-miR-4986-3p	CG42507
dme-miR-4986-3p	CG42637
dme-miR-4986-3p	CG4266
dme-miR-4986-3p	CG42662
dme-miR-4986-3p	CG42668
dme-miR-4986-3p	CG42671
dme-miR-4986-3p	CG42700
dme-miR-4986-3p	CG42813
dme-miR-4986-3p	CG4300
dme-miR-4986-3p	CG43187
dme-miR-4986-3p	CG43397
dme-miR-4986-3p	CG43401
dme-miR-4986-3p	CG43447
dme-miR-4986-3p	CG43732
dme-miR-4986-3p	CG43736
dme-miR-4986-3p	CG43737
dme-miR-4986-3p	CG43739
dme-miR-4986-3p	CG43759
dme-miR-4986-3p	CG43780
dme-miR-4986-3p	CG44014
dme-miR-4986-3p	CG44195
dme-miR-4986-3p	CG44422
dme-miR-4986-3p	CG45064
dme-miR-4986-3p	CG45085
dme-miR-4986-3p	CG45100
dme-miR-4986-3p	CG45263
dme-miR-4986-3p	CG4592
dme-miR-4986-3p	CG4610
dme-miR-4986-3p	CG46244
dme-miR-4986-3p	CG46307
dme-miR-4986-3p	CG46317
dme-miR-4986-3p	CG46319
dme-miR-4986-3p	CG46320
dme-miR-4986-3p	CG4743
dme-miR-4986-3p	CG4998
dme-miR-4986-3p	CG5001
dme-miR-4986-3p	CG5674
dme-miR-4986-3p	CG5707
dme-miR-4986-3p	CG5828
dme-miR-4986-3p	CG5984
dme-miR-4986-3p	CG6023
dme-miR-4986-3p	CG6024
dme-miR-4986-3p	CG6094
dme-miR-4986-3p	CG6154
dme-miR-4986-3p	CG6511
dme-miR-4986-3p	CG6614
dme-miR-4986-3p	CG6686
dme-miR-4986-3p	CG7058
dme-miR-4986-3p	CG7215
dme-miR-4986-3p	CG7358
dme-miR-4986-3p	CG7372
dme-miR-4986-3p	CG7470
dme-miR-4986-3p	CG7546
dme-miR-4986-3p	CG7646
dme-miR-4986-3p	CG8026
dme-miR-4986-3p	CG8066
dme-miR-4986-3p	CG8079
dme-miR-4986-3p	CG8180
dme-miR-4986-3p	CG8188
dme-miR-4986-3p	CG8578
dme-miR-4986-3p	CG8745
dme-miR-4986-3p	CG9003
dme-miR-4986-3p	CG9008
dme-miR-4986-3p	CG9248
dme-miR-4986-3p	CG9316
dme-miR-4986-3p	CG9331
dme-miR-4986-3p	CG9368
dme-miR-4986-3p	CG9395
dme-miR-4986-3p	CG9410
dme-miR-4986-3p	CG9646
dme-miR-4986-3p	CG9662
dme-miR-4986-3p	CG9759
dme-miR-4986-3p	CG9837
dme-miR-4986-3p	CG9849
dme-miR-4986-3p	CG9926
dme-miR-4986-3p	ci
dme-miR-4986-3p	Cirl
dme-miR-4986-3p	Cka
dme-miR-4986-3p	CNT1
dme-miR-4986-3p	Cnx99A
dme-miR-4986-3p	COX6B
dme-miR-4986-3p	Cpr
dme-miR-4986-3p	Cpr30F
dme-miR-4986-3p	Cpr49Ah
dme-miR-4986-3p	Cul1
dme-miR-4986-3p	Culd
dme-miR-4986-3p	Cwc25
dme-miR-4986-3p	CycJ
dme-miR-4986-3p	Cyp313b1
dme-miR-4986-3p	Cyp317a1
dme-miR-4986-3p	Cyp4g1
dme-miR-4986-3p	Cyp6a16
dme-miR-4986-3p	Cyt-c-p
dme-miR-4986-3p	csw
dme-miR-4986-3p	Dab
dme-miR-4986-3p	Dbp80
dme-miR-4986-3p	deltaCOP
dme-miR-4986-3p	Dgk
dme-miR-4986-3p	dgt4
dme-miR-4986-3p	Dh31-R
dme-miR-4986-3p	didum
dme-miR-4986-3p	Diedel3
dme-miR-4986-3p	dikar
dme-miR-4986-3p	DNApol-alpha60
dme-miR-4986-3p	DNApol-eta
dme-miR-4986-3p	DopEcR
dme-miR-4986-3p	dpr11
dme-miR-4986-3p	Drl-2
dme-miR-4986-3p	e(y)3
dme-miR-4986-3p	E23
dme-miR-4986-3p	eas
dme-miR-4986-3p	east
dme-miR-4986-3p	eIF3e
dme-miR-4986-3p	eIF4EHP
dme-miR-4986-3p	Eip78C
dme-miR-4986-3p	elav
dme-miR-4986-3p	Ets21C
dme-miR-4986-3p	Fer3HCH
dme-miR-4986-3p	FLASH
dme-miR-4986-3p	fne
dme-miR-4986-3p	Frq1
dme-miR-4986-3p	Fur2
dme-miR-4986-3p	fus
dme-miR-4986-3p	GABA-B-R3
dme-miR-4986-3p	Gbs-76A
dme-miR-4986-3p	GEFmeso
dme-miR-4986-3p	gem
dme-miR-4986-3p	Ggamma1
dme-miR-4986-3p	Ggamma30A
dme-miR-4986-3p	GILT1
dme-miR-4986-3p	GM130
dme-miR-4986-3p	gprs
dme-miR-4986-3p	Grip84
dme-miR-4986-3p	gukh
dme-miR-4986-3p	Gyc76C
dme-miR-4986-3p	H15
dme-miR-4986-3p	hang
dme-miR-4986-3p	hec
dme-miR-4986-3p	Hel25E
dme-miR-4986-3p	hfw
dme-miR-4986-3p	hig
dme-miR-4986-3p	hoe1
dme-miR-4986-3p	HP1c
dme-miR-4986-3p	Hsc70-5
dme-miR-4986-3p	hts
dme-miR-4986-3p	hubl
dme-miR-4986-3p	IA-2
dme-miR-4986-3p	imd
dme-miR-4986-3p	Indy-2
dme-miR-4986-3p	inv
dme-miR-4986-3p	Irbp
dme-miR-4986-3p	Iris
dme-miR-4986-3p	IRSp53
dme-miR-4986-3p	jdp
dme-miR-4986-3p	jim
dme-miR-4986-3p	kel
dme-miR-4986-3p	klu
dme-miR-4986-3p	ksr
dme-miR-4986-3p	Kul
dme-miR-4986-3p	l(1)G0156
dme-miR-4986-3p	lbl
dme-miR-4986-3p	lectin-28C
dme-miR-4986-3p	Lk
dme-miR-4986-3p	Lmx1a
dme-miR-4986-3p	loqs
dme-miR-4986-3p	lov
dme-miR-4986-3p	lwr
dme-miR-4986-3p	LysP
dme-miR-4986-3p	Map205
dme-miR-4986-3p	mask
dme-miR-4986-3p	mei-P26
dme-miR-4986-3p	Menl-1
dme-miR-4986-3p	Mer
dme-miR-4986-3p	mge
dme-miR-4986-3p	mGluR
dme-miR-4986-3p	mib1
dme-miR-4986-3p	Mical
dme-miR-4986-3p	Mitf
dme-miR-4986-3p	Mkk4
dme-miR-4986-3p	Mkrn1
dme-miR-4986-3p	Mlc1
dme-miR-4986-3p	Mlp84B
dme-miR-4986-3p	mnb
dme-miR-4986-3p	MRP
dme-miR-4986-3p	Msr-110
dme-miR-4986-3p	MsR2
dme-miR-4986-3p	MTF-1
dme-miR-4986-3p	Mtr4
dme-miR-4986-3p	Mur2B
dme-miR-4986-3p	nAChRalpha1
dme-miR-4986-3p	NaCP60E
dme-miR-4986-3p	Nckx30C
dme-miR-4986-3p	Neto
dme-miR-4986-3p	NfI
dme-miR-4986-3p	Nhe2
dme-miR-4986-3p	NKAIN
dme-miR-4986-3p	Nplp1
dme-miR-4986-3p	Nrd1
dme-miR-4986-3p	Nsf2
dme-miR-4986-3p	Ntf-2
dme-miR-4986-3p	Nup153
dme-miR-4986-3p	nwk
dme-miR-4986-3p	nyo
dme-miR-4986-3p	O-fut1
dme-miR-4986-3p	Oamb
dme-miR-4986-3p	Obp50b
dme-miR-4986-3p	oc
dme-miR-4986-3p	p24-2
dme-miR-4986-3p	p47
dme-miR-4986-3p	pain
dme-miR-4986-3p	Pak
dme-miR-4986-3p	para
dme-miR-4986-3p	Parp
dme-miR-4986-3p	Patr-1
dme-miR-4986-3p	Pbgs
dme-miR-4986-3p	pch2
dme-miR-4986-3p	Pcyt1
dme-miR-4986-3p	Pde9
dme-miR-4986-3p	Phb2
dme-miR-4986-3p	pHCl-2
dme-miR-4986-3p	Pif1B
dme-miR-4986-3p	Pka-R2
dme-miR-4986-3p	PlexA
dme-miR-4986-3p	Pmp70
dme-miR-4986-3p	pns
dme-miR-4986-3p	pod1
dme-miR-4986-3p	Pp2B-14D
dme-miR-4986-3p	Ppat-Dpck
dme-miR-4986-3p	ppk11
dme-miR-4986-3p	pros
dme-miR-4986-3p	Prp31
dme-miR-4986-3p	Prp8
dme-miR-4986-3p	ps
dme-miR-4986-3p	Ptp10D
dme-miR-4986-3p	puf
dme-miR-4986-3p	QIL1
dme-miR-4986-3p	r-cup
dme-miR-4986-3p	Rab26
dme-miR-4986-3p	Rab3
dme-miR-4986-3p	Rab5
dme-miR-4986-3p	Rap1
dme-miR-4986-3p	Rbp1-like
dme-miR-4986-3p	rdgA
dme-miR-4986-3p	rdgB
dme-miR-4986-3p	Rep
dme-miR-4986-3p	resilin
dme-miR-4986-3p	rhea
dme-miR-4986-3p	rho
dme-miR-4986-3p	RhoGAPp190
dme-miR-4986-3p	rin
dme-miR-4986-3p	Rm62
dme-miR-4986-3p	robo3
dme-miR-4986-3p	RpL3
dme-miR-4986-3p	RpL36
dme-miR-4986-3p	RpL7A
dme-miR-4986-3p	RtcB
dme-miR-4986-3p	RunxB
dme-miR-4986-3p	rut
dme-miR-4986-3p	S
dme-miR-4986-3p	Sap47
dme-miR-4986-3p	scaf6
dme-miR-4986-3p	scny
dme-miR-4986-3p	Sec16
dme-miR-4986-3p	SF1
dme-miR-4986-3p	SF2
dme-miR-4986-3p	Sf3b3
dme-miR-4986-3p	shakB
dme-miR-4986-3p	Shal
dme-miR-4986-3p	side
dme-miR-4986-3p	sima
dme-miR-4986-3p	sing
dme-miR-4986-3p	skd
dme-miR-4986-3p	Skeletor
dme-miR-4986-3p	sky
dme-miR-4986-3p	sli
dme-miR-4986-3p	Slob
dme-miR-4986-3p	sm
dme-miR-4986-3p	Smyd4-4
dme-miR-4986-3p	snRNP-U1-70K
dme-miR-4986-3p	so
dme-miR-4986-3p	Socs16D
dme-miR-4986-3p	spas
dme-miR-4986-3p	spin
dme-miR-4986-3p	sqd
dme-miR-4986-3p	Sras
dme-miR-4986-3p	Ssu72
dme-miR-4986-3p	Stim
dme-miR-4986-3p	stv
dme-miR-4986-3p	Suv3
dme-miR-4986-3p	Syngr
dme-miR-4986-3p	Syt4
dme-miR-4986-3p	Syx1A
dme-miR-4986-3p	Tis11
dme-miR-4986-3p	tj
dme-miR-4986-3p	Tnks
dme-miR-4986-3p	Tob
dme-miR-4986-3p	toc
dme-miR-4986-3p	Toll-6
dme-miR-4986-3p	TpnC41C
dme-miR-4986-3p	trio
dme-miR-4986-3p	trp
dme-miR-4986-3p	Tsp3A
dme-miR-4986-3p	Tsp42Ek
dme-miR-4986-3p	U26
dme-miR-4986-3p	Ucp4B
dme-miR-4986-3p	Uev1A
dme-miR-4986-3p	unk
dme-miR-4986-3p	Upf2
dme-miR-4986-3p	Vha44
dme-miR-4986-3p	vih
dme-miR-4986-3p	vimar
dme-miR-4986-3p	Vps26
dme-miR-4986-3p	Vrp1
dme-miR-4986-3p	vtd
dme-miR-4986-3p	wake
dme-miR-4986-3p	wal
dme-miR-4986-3p	wap
dme-miR-4986-3p	wde
dme-miR-4986-3p	x16
dme-miR-4986-3p	Zn72D
dme-miR-2279-5p	14-3-3epsilon
dme-miR-2279-5p	14-3-3zeta
dme-miR-2279-5p	18w
dme-miR-2279-5p	2mit
dme-miR-2279-5p	4-Sep
dme-miR-2279-5p	5-HT1B
dme-miR-2279-5p	5-HT2B
dme-miR-2279-5p	5-HT7
dme-miR-2279-5p	a5
dme-miR-2279-5p	a6
dme-miR-2279-5p	aay
dme-miR-2279-5p	ab
dme-miR-2279-5p	abd-A
dme-miR-2279-5p	Abl
dme-miR-2279-5p	Abp1
dme-miR-2279-5p	ac
dme-miR-2279-5p	Ac13E
dme-miR-2279-5p	Ac3
dme-miR-2279-5p	Ac76E
dme-miR-2279-5p	Ace
dme-miR-2279-5p	Acer
dme-miR-2279-5p	Acf
dme-miR-2279-5p	Achl
dme-miR-2279-5p	Ack-like
dme-miR-2279-5p	Acp24A4
dme-miR-2279-5p	Acp53C14a
dme-miR-2279-5p	Acph-1
dme-miR-2279-5p	Act87E
dme-miR-2279-5p	Actbeta
dme-miR-2279-5p	Actn
dme-miR-2279-5p	ACXA
dme-miR-2279-5p	Ada3
dme-miR-2279-5p	Adar
dme-miR-2279-5p	Adf1
dme-miR-2279-5p	Adgf-E
dme-miR-2279-5p	Adk3
dme-miR-2279-5p	Aduk
dme-miR-2279-5p	Afti
dme-miR-2279-5p	AGO1
dme-miR-2279-5p	AhcyL1
dme-miR-2279-5p	AhcyL2
dme-miR-2279-5p	AIF
dme-miR-2279-5p	Akt1
dme-miR-2279-5p	Alk
dme-miR-2279-5p	Alp1
dme-miR-2279-5p	alpha-Est9
dme-miR-2279-5p	alpha-Man-Ia
dme-miR-2279-5p	alpha-Man-Ib
dme-miR-2279-5p	alpha-Man-IIb
dme-miR-2279-5p	alpha-PheRS
dme-miR-2279-5p	alpha-Spec
dme-miR-2279-5p	alpha4GT1
dme-miR-2279-5p	alpha4GT2
dme-miR-2279-5p	Als2
dme-miR-2279-5p	alt
dme-miR-2279-5p	amon
dme-miR-2279-5p	Amun
dme-miR-2279-5p	Amy-d
dme-miR-2279-5p	ana
dme-miR-2279-5p	Ance-2
dme-miR-2279-5p	Ance-5
dme-miR-2279-5p	antdh
dme-miR-2279-5p	aos
dme-miR-2279-5p	AP-2alpha
dme-miR-2279-5p	AP-2mu
dme-miR-2279-5p	aPKC
dme-miR-2279-5p	apolpp
dme-miR-2279-5p	Appl
dme-miR-2279-5p	Aps
dme-miR-2279-5p	aralar1
dme-miR-2279-5p	Argk
dme-miR-2279-5p	ArgRS-m
dme-miR-2279-5p	ari-1
dme-miR-2279-5p	ari-2
dme-miR-2279-5p	Arp1
dme-miR-2279-5p	Arp3
dme-miR-2279-5p	Arp8
dme-miR-2279-5p	arr
dme-miR-2279-5p	Art2
dme-miR-2279-5p	Art4
dme-miR-2279-5p	Arv1
dme-miR-2279-5p	ARY
dme-miR-2279-5p	Asator
dme-miR-2279-5p	Asciz
dme-miR-2279-5p	ase
dme-miR-2279-5p	asf1
dme-miR-2279-5p	ash1
dme-miR-2279-5p	AstA
dme-miR-2279-5p	AstC
dme-miR-2279-5p	AstC-R1
dme-miR-2279-5p	Atac3
dme-miR-2279-5p	ATbp
dme-miR-2279-5p	Atf6
dme-miR-2279-5p	Atg13
dme-miR-2279-5p	Atg14
dme-miR-2279-5p	Atg17
dme-miR-2279-5p	Atg18a
dme-miR-2279-5p	Atg18b
dme-miR-2279-5p	Atg4a
dme-miR-2279-5p	Atg5
dme-miR-2279-5p	Atg6
dme-miR-2279-5p	Atg8a
dme-miR-2279-5p	atl
dme-miR-2279-5p	ATPCL
dme-miR-2279-5p	ATPsynbeta
dme-miR-2279-5p	ATPsynC
dme-miR-2279-5p	AttC
dme-miR-2279-5p	Awh
dme-miR-2279-5p	Axs
dme-miR-2279-5p	Axud1
dme-miR-2279-5p	b
dme-miR-2279-5p	B-H1
dme-miR-2279-5p	b6
dme-miR-2279-5p	babo
dme-miR-2279-5p	Baldspot
dme-miR-2279-5p	Bap111
dme-miR-2279-5p	Bap170
dme-miR-2279-5p	baz
dme-miR-2279-5p	bbc
dme-miR-2279-5p	bbg
dme-miR-2279-5p	bchs
dme-miR-2279-5p	BCL7-like
dme-miR-2279-5p	be
dme-miR-2279-5p	beat-Ia
dme-miR-2279-5p	beat-Ic
dme-miR-2279-5p	beat-IIb
dme-miR-2279-5p	beat-IIIb
dme-miR-2279-5p	beat-IIIc
dme-miR-2279-5p	beat-VII
dme-miR-2279-5p	bel
dme-miR-2279-5p	ben
dme-miR-2279-5p	beta-Spec
dme-miR-2279-5p	betaggt-I
dme-miR-2279-5p	betaTub60D
dme-miR-2279-5p	betaTub97EF
dme-miR-2279-5p	BG642163
dme-miR-2279-5p	bi
dme-miR-2279-5p	BicD
dme-miR-2279-5p	bif
dme-miR-2279-5p	Bili
dme-miR-2279-5p	Blimp-1
dme-miR-2279-5p	Blos2
dme-miR-2279-5p	Blos4
dme-miR-2279-5p	bma
dme-miR-2279-5p	Bmcp
dme-miR-2279-5p	boca
dme-miR-2279-5p	bol
dme-miR-2279-5p	bon
dme-miR-2279-5p	bora
dme-miR-2279-5p	botv
dme-miR-2279-5p	brat
dme-miR-2279-5p	Brca2
dme-miR-2279-5p	brk
dme-miR-2279-5p	brm
dme-miR-2279-5p	bru2
dme-miR-2279-5p	bru3
dme-miR-2279-5p	brun
dme-miR-2279-5p	BRWD3
dme-miR-2279-5p	Bsg25D
dme-miR-2279-5p	bsh
dme-miR-2279-5p	BtbVII
dme-miR-2279-5p	Btk29A
dme-miR-2279-5p	btl
dme-miR-2279-5p	btsz
dme-miR-2279-5p	BuGZ
dme-miR-2279-5p	bur
dme-miR-2279-5p	Bx
dme-miR-2279-5p	Bx42
dme-miR-2279-5p	by
dme-miR-2279-5p	byn
dme-miR-2279-5p	c(2)M
dme-miR-2279-5p	C15
dme-miR-2279-5p	C3G
dme-miR-2279-5p	C901
dme-miR-2279-5p	ca
dme-miR-2279-5p	cad
dme-miR-2279-5p	CadN
dme-miR-2279-5p	CadN2
dme-miR-2279-5p	Cadps
dme-miR-2279-5p	Caf1-55
dme-miR-2279-5p	cag
dme-miR-2279-5p	CalpA
dme-miR-2279-5p	CalpB
dme-miR-2279-5p	Cals
dme-miR-2279-5p	Calx
dme-miR-2279-5p	Cam
dme-miR-2279-5p	cana
dme-miR-2279-5p	CanA-14F
dme-miR-2279-5p	Capr
dme-miR-2279-5p	capt
dme-miR-2279-5p	car
dme-miR-2279-5p	CarT
dme-miR-2279-5p	Catsup
dme-miR-2279-5p	Cbp53E
dme-miR-2279-5p	Cbp80
dme-miR-2279-5p	cbt
dme-miR-2279-5p	CCHa1
dme-miR-2279-5p	CCT2
dme-miR-2279-5p	CCT4
dme-miR-2279-5p	Cda5
dme-miR-2279-5p	cdc14
dme-miR-2279-5p	Cdc16
dme-miR-2279-5p	Cdc42
dme-miR-2279-5p	Cdc7
dme-miR-2279-5p	cdi
dme-miR-2279-5p	CDK2AP1
dme-miR-2279-5p	CdsA
dme-miR-2279-5p	CecA1
dme-miR-2279-5p	CecA2
dme-miR-2279-5p	Cerk
dme-miR-2279-5p	Cf2
dme-miR-2279-5p	cg
dme-miR-2279-5p	CG10019
dme-miR-2279-5p	CG10029
dme-miR-2279-5p	CG10050
dme-miR-2279-5p	CG10082
dme-miR-2279-5p	CG10165
dme-miR-2279-5p	CG10166
dme-miR-2279-5p	CG10171
dme-miR-2279-5p	CG10175
dme-miR-2279-5p	CG10178
dme-miR-2279-5p	CG10188
dme-miR-2279-5p	CG10195
dme-miR-2279-5p	CG10237
dme-miR-2279-5p	CG1024
dme-miR-2279-5p	CG10274
dme-miR-2279-5p	CG10298
dme-miR-2279-5p	CG10337
dme-miR-2279-5p	CG10338
dme-miR-2279-5p	CG10344
dme-miR-2279-5p	CG10345
dme-miR-2279-5p	CG10353
dme-miR-2279-5p	CG10376
dme-miR-2279-5p	CG10384
dme-miR-2279-5p	CG10399
dme-miR-2279-5p	CG10425
dme-miR-2279-5p	CG10431
dme-miR-2279-5p	CG10433
dme-miR-2279-5p	CG10445
dme-miR-2279-5p	CG10466
dme-miR-2279-5p	CG10516
dme-miR-2279-5p	CG10527
dme-miR-2279-5p	CG10543
dme-miR-2279-5p	CG10555
dme-miR-2279-5p	CG10565
dme-miR-2279-5p	CG10663
dme-miR-2279-5p	CG10713
dme-miR-2279-5p	CG10731
dme-miR-2279-5p	CG10737
dme-miR-2279-5p	CG10738
dme-miR-2279-5p	CG10747
dme-miR-2279-5p	CG10803
dme-miR-2279-5p	CG10804
dme-miR-2279-5p	CG10880
dme-miR-2279-5p	CG1090
dme-miR-2279-5p	CG10915
dme-miR-2279-5p	CG10916
dme-miR-2279-5p	CG1092
dme-miR-2279-5p	CG10924
dme-miR-2279-5p	CG10947
dme-miR-2279-5p	CG10959
dme-miR-2279-5p	CG10960
dme-miR-2279-5p	CG10984
dme-miR-2279-5p	CG10996
dme-miR-2279-5p	CG11000
dme-miR-2279-5p	CG11007
dme-miR-2279-5p	CG11023
dme-miR-2279-5p	CG1103
dme-miR-2279-5p	CG11030
dme-miR-2279-5p	CG11103
dme-miR-2279-5p	CG11109
dme-miR-2279-5p	CG11138
dme-miR-2279-5p	CG11147
dme-miR-2279-5p	CG11155
dme-miR-2279-5p	CG11164
dme-miR-2279-5p	CG11192
dme-miR-2279-5p	CG11210
dme-miR-2279-5p	CG11227
dme-miR-2279-5p	CG1124
dme-miR-2279-5p	CG11248
dme-miR-2279-5p	CG11257
dme-miR-2279-5p	CG11279
dme-miR-2279-5p	CG1129
dme-miR-2279-5p	CG11294
dme-miR-2279-5p	CG11306
dme-miR-2279-5p	CG11309
dme-miR-2279-5p	CG11318
dme-miR-2279-5p	CG11357
dme-miR-2279-5p	CG1136
dme-miR-2279-5p	CG11360
dme-miR-2279-5p	CG11377
dme-miR-2279-5p	CG11378
dme-miR-2279-5p	CG11381
dme-miR-2279-5p	CG11384
dme-miR-2279-5p	CG11398
dme-miR-2279-5p	CG11414
dme-miR-2279-5p	CG1143
dme-miR-2279-5p	CG11436
dme-miR-2279-5p	CG11448
dme-miR-2279-5p	CG11470
dme-miR-2279-5p	CG11529
dme-miR-2279-5p	CG11537
dme-miR-2279-5p	CG11539
dme-miR-2279-5p	CG11594
dme-miR-2279-5p	CG11638
dme-miR-2279-5p	CG11652
dme-miR-2279-5p	CG11658
dme-miR-2279-5p	CG11698
dme-miR-2279-5p	CG11760
dme-miR-2279-5p	CG11768
dme-miR-2279-5p	CG11808
dme-miR-2279-5p	CG11837
dme-miR-2279-5p	CG11873
dme-miR-2279-5p	CG11882
dme-miR-2279-5p	CG11898
dme-miR-2279-5p	CG11927
dme-miR-2279-5p	CG11982
dme-miR-2279-5p	CG12012
dme-miR-2279-5p	CG12016
dme-miR-2279-5p	CG12054
dme-miR-2279-5p	CG12069
dme-miR-2279-5p	CG1208
dme-miR-2279-5p	CG12084
dme-miR-2279-5p	CG12116
dme-miR-2279-5p	CG12128
dme-miR-2279-5p	CG12129
dme-miR-2279-5p	CG12241
dme-miR-2279-5p	CG12325
dme-miR-2279-5p	CG12344
dme-miR-2279-5p	CG12347
dme-miR-2279-5p	CG12384
dme-miR-2279-5p	CG12464
dme-miR-2279-5p	CG12484
dme-miR-2279-5p	CG12490
dme-miR-2279-5p	CG12496
dme-miR-2279-5p	CG12511
dme-miR-2279-5p	CG12521
dme-miR-2279-5p	CG12531
dme-miR-2279-5p	CG12541
dme-miR-2279-5p	CG12567
dme-miR-2279-5p	CG12605
dme-miR-2279-5p	CG12659
dme-miR-2279-5p	CG12661
dme-miR-2279-5p	CG12725
dme-miR-2279-5p	CG1273
dme-miR-2279-5p	CG1275
dme-miR-2279-5p	CG12826
dme-miR-2279-5p	CG12831
dme-miR-2279-5p	CG12857
dme-miR-2279-5p	CG12895
dme-miR-2279-5p	CG12912
dme-miR-2279-5p	CG12913
dme-miR-2279-5p	CG12963
dme-miR-2279-5p	CG12994
dme-miR-2279-5p	CG13003
dme-miR-2279-5p	CG13024
dme-miR-2279-5p	CG13025
dme-miR-2279-5p	CG13028
dme-miR-2279-5p	CG13029
dme-miR-2279-5p	CG13032
dme-miR-2279-5p	CG13054
dme-miR-2279-5p	CG1307
dme-miR-2279-5p	CG13081
dme-miR-2279-5p	CG13101
dme-miR-2279-5p	CG13116
dme-miR-2279-5p	CG13117
dme-miR-2279-5p	CG13124
dme-miR-2279-5p	CG13126
dme-miR-2279-5p	CG13177
dme-miR-2279-5p	CG13192
dme-miR-2279-5p	CG13252
dme-miR-2279-5p	CG13293
dme-miR-2279-5p	CG13297
dme-miR-2279-5p	CG13321
dme-miR-2279-5p	CG13323
dme-miR-2279-5p	CG13332
dme-miR-2279-5p	CG13344
dme-miR-2279-5p	CG13359
dme-miR-2279-5p	CG13362
dme-miR-2279-5p	CG13375
dme-miR-2279-5p	CG13380
dme-miR-2279-5p	CG13397
dme-miR-2279-5p	CG13404
dme-miR-2279-5p	CG13506
dme-miR-2279-5p	CG13532
dme-miR-2279-5p	CG13577
dme-miR-2279-5p	CG13603
dme-miR-2279-5p	CG13604
dme-miR-2279-5p	CG13607
dme-miR-2279-5p	CG13609
dme-miR-2279-5p	CG13627
dme-miR-2279-5p	CG13631
dme-miR-2279-5p	CG13639
dme-miR-2279-5p	CG13643
dme-miR-2279-5p	CG13654
dme-miR-2279-5p	CG13658
dme-miR-2279-5p	CG13663
dme-miR-2279-5p	CG13671
dme-miR-2279-5p	CG13676
dme-miR-2279-5p	CG13685
dme-miR-2279-5p	CG13690
dme-miR-2279-5p	CG13698
dme-miR-2279-5p	CG13722
dme-miR-2279-5p	CG13739
dme-miR-2279-5p	CG13743
dme-miR-2279-5p	CG13748
dme-miR-2279-5p	CG13760
dme-miR-2279-5p	CG13771
dme-miR-2279-5p	CG13784
dme-miR-2279-5p	CG13795
dme-miR-2279-5p	CG13796
dme-miR-2279-5p	CG13807
dme-miR-2279-5p	CG13827
dme-miR-2279-5p	CG13850
dme-miR-2279-5p	CG13865
dme-miR-2279-5p	CG13876
dme-miR-2279-5p	CG13896
dme-miR-2279-5p	CG13917
dme-miR-2279-5p	CG13920
dme-miR-2279-5p	CG13928
dme-miR-2279-5p	CG13954
dme-miR-2279-5p	CG13955
dme-miR-2279-5p	CG13982
dme-miR-2279-5p	CG13989
dme-miR-2279-5p	CG13999
dme-miR-2279-5p	CG14011
dme-miR-2279-5p	CG1402
dme-miR-2279-5p	CG14024
dme-miR-2279-5p	CG14071
dme-miR-2279-5p	CG14082
dme-miR-2279-5p	CG1409
dme-miR-2279-5p	CG14102
dme-miR-2279-5p	CG14131
dme-miR-2279-5p	CG14143
dme-miR-2279-5p	CG14147
dme-miR-2279-5p	CG14160
dme-miR-2279-5p	CG14182
dme-miR-2279-5p	CG14186
dme-miR-2279-5p	CG14234
dme-miR-2279-5p	CG14252
dme-miR-2279-5p	CG14253
dme-miR-2279-5p	CG14275
dme-miR-2279-5p	CG14309
dme-miR-2279-5p	CG14322
dme-miR-2279-5p	CG14329
dme-miR-2279-5p	CG14372
dme-miR-2279-5p	CG14401
dme-miR-2279-5p	CG14408
dme-miR-2279-5p	CG1441
dme-miR-2279-5p	CG14411
dme-miR-2279-5p	CG14431
dme-miR-2279-5p	CG14435
dme-miR-2279-5p	CG14440
dme-miR-2279-5p	CG14441
dme-miR-2279-5p	CG14450
dme-miR-2279-5p	CG14459
dme-miR-2279-5p	CG14483
dme-miR-2279-5p	CG14488
dme-miR-2279-5p	CG14490
dme-miR-2279-5p	CG14495
dme-miR-2279-5p	CG14535
dme-miR-2279-5p	CG14540
dme-miR-2279-5p	CG14543
dme-miR-2279-5p	CG14545
dme-miR-2279-5p	CG14563
dme-miR-2279-5p	CG14569
dme-miR-2279-5p	CG14572
dme-miR-2279-5p	CG14589
dme-miR-2279-5p	CG14591
dme-miR-2279-5p	CG14598
dme-miR-2279-5p	CG14615
dme-miR-2279-5p	CG14621
dme-miR-2279-5p	CG14626
dme-miR-2279-5p	CG14642
dme-miR-2279-5p	CG14646
dme-miR-2279-5p	CG14651
dme-miR-2279-5p	CG14664
dme-miR-2279-5p	CG14669
dme-miR-2279-5p	CG14694
dme-miR-2279-5p	CG14695
dme-miR-2279-5p	CG14715
dme-miR-2279-5p	CG14757
dme-miR-2279-5p	CG14762
dme-miR-2279-5p	CG14764
dme-miR-2279-5p	CG14806
dme-miR-2279-5p	CG14823
dme-miR-2279-5p	CG14834
dme-miR-2279-5p	CG14838
dme-miR-2279-5p	CG14840
dme-miR-2279-5p	CG14853
dme-miR-2279-5p	CG14856
dme-miR-2279-5p	CG1486
dme-miR-2279-5p	CG14866
dme-miR-2279-5p	CG14879
dme-miR-2279-5p	CG14882
dme-miR-2279-5p	CG14894
dme-miR-2279-5p	CG14982
dme-miR-2279-5p	CG14984
dme-miR-2279-5p	CG14985
dme-miR-2279-5p	CG14989
dme-miR-2279-5p	CG15012
dme-miR-2279-5p	CG1504
dme-miR-2279-5p	CG15096
dme-miR-2279-5p	CG15098
dme-miR-2279-5p	CG15099
dme-miR-2279-5p	CG15117
dme-miR-2279-5p	CG15124
dme-miR-2279-5p	CG15141
dme-miR-2279-5p	CG15161
dme-miR-2279-5p	CG15199
dme-miR-2279-5p	CG15208
dme-miR-2279-5p	CG15209
dme-miR-2279-5p	CG15211
dme-miR-2279-5p	CG15221
dme-miR-2279-5p	CG15236
dme-miR-2279-5p	CG15239
dme-miR-2279-5p	CG15255
dme-miR-2279-5p	CG1529
dme-miR-2279-5p	CG15309
dme-miR-2279-5p	CG15312
dme-miR-2279-5p	CG15317
dme-miR-2279-5p	CG15336
dme-miR-2279-5p	CG15365
dme-miR-2279-5p	CG15408
dme-miR-2279-5p	CG15425
dme-miR-2279-5p	CG15431
dme-miR-2279-5p	CG15439
dme-miR-2279-5p	CG15440
dme-miR-2279-5p	CG15465
dme-miR-2279-5p	CG15482
dme-miR-2279-5p	CG15601
dme-miR-2279-5p	CG1561
dme-miR-2279-5p	CG15625
dme-miR-2279-5p	CG15628
dme-miR-2279-5p	CG15630
dme-miR-2279-5p	CG15696
dme-miR-2279-5p	CG15760
dme-miR-2279-5p	CG15765
dme-miR-2279-5p	CG15803
dme-miR-2279-5p	CG15894
dme-miR-2279-5p	CG15923
dme-miR-2279-5p	CG1603
dme-miR-2279-5p	CG1620
dme-miR-2279-5p	CG1631
dme-miR-2279-5p	CG1636
dme-miR-2279-5p	CG1640
dme-miR-2279-5p	CG1647
dme-miR-2279-5p	CG1648
dme-miR-2279-5p	CG16700
dme-miR-2279-5p	CG16717
dme-miR-2279-5p	CG1673
dme-miR-2279-5p	CG1674
dme-miR-2279-5p	CG16749
dme-miR-2279-5p	CG16775
dme-miR-2279-5p	CG16779
dme-miR-2279-5p	CG16790
dme-miR-2279-5p	CG16815
dme-miR-2279-5p	CG16826
dme-miR-2279-5p	CG16833
dme-miR-2279-5p	CG16848
dme-miR-2279-5p	CG16885
dme-miR-2279-5p	CG16886
dme-miR-2279-5p	CG16888
dme-miR-2279-5p	CG16894
dme-miR-2279-5p	CG16903
dme-miR-2279-5p	CG16926
dme-miR-2279-5p	CG1695
dme-miR-2279-5p	CG16956
dme-miR-2279-5p	CG16959
dme-miR-2279-5p	CG16985
dme-miR-2279-5p	CG1701
dme-miR-2279-5p	CG17018
dme-miR-2279-5p	CG17032
dme-miR-2279-5p	CG17068
dme-miR-2279-5p	CG17075
dme-miR-2279-5p	CG17083
dme-miR-2279-5p	CG17104
dme-miR-2279-5p	CG17154
dme-miR-2279-5p	CG17159
dme-miR-2279-5p	CG17162
dme-miR-2279-5p	CG17163
dme-miR-2279-5p	CG17169
dme-miR-2279-5p	CG17193
dme-miR-2279-5p	CG17207
dme-miR-2279-5p	CG17211
dme-miR-2279-5p	CG17230
dme-miR-2279-5p	CG17237
dme-miR-2279-5p	CG17239
dme-miR-2279-5p	CG17264
dme-miR-2279-5p	CG17265
dme-miR-2279-5p	CG17270
dme-miR-2279-5p	CG17322
dme-miR-2279-5p	CG17337
dme-miR-2279-5p	CG17350
dme-miR-2279-5p	CG17360
dme-miR-2279-5p	CG17364
dme-miR-2279-5p	CG1737
dme-miR-2279-5p	CG17470
dme-miR-2279-5p	CG17493
dme-miR-2279-5p	CG17568
dme-miR-2279-5p	CG17572
dme-miR-2279-5p	CG17580
dme-miR-2279-5p	CG17593
dme-miR-2279-5p	CG17599
dme-miR-2279-5p	CG17652
dme-miR-2279-5p	CG17660
dme-miR-2279-5p	CG17672
dme-miR-2279-5p	CG17683
dme-miR-2279-5p	CG17684
dme-miR-2279-5p	CG17712
dme-miR-2279-5p	CG17715
dme-miR-2279-5p	CG17716
dme-miR-2279-5p	CG17724
dme-miR-2279-5p	CG17760
dme-miR-2279-5p	CG17801
dme-miR-2279-5p	CG17803
dme-miR-2279-5p	CG17819
dme-miR-2279-5p	CG17826
dme-miR-2279-5p	CG17834
dme-miR-2279-5p	CG17991
dme-miR-2279-5p	CG18095
dme-miR-2279-5p	CG1812
dme-miR-2279-5p	CG1815
dme-miR-2279-5p	CG18208
dme-miR-2279-5p	CG18265
dme-miR-2279-5p	CG18269
dme-miR-2279-5p	CG18343
dme-miR-2279-5p	CG18420
dme-miR-2279-5p	CG1847
dme-miR-2279-5p	CG18480
dme-miR-2279-5p	CG18508
dme-miR-2279-5p	CG18542
dme-miR-2279-5p	CG18545
dme-miR-2279-5p	CG18675
dme-miR-2279-5p	CG18858
dme-miR-2279-5p	CG18870
dme-miR-2279-5p	CG1888
dme-miR-2279-5p	CG1902
dme-miR-2279-5p	CG1910
dme-miR-2279-5p	CG1927
dme-miR-2279-5p	CG1943
dme-miR-2279-5p	CG1951
dme-miR-2279-5p	CG1965
dme-miR-2279-5p	CG1969
dme-miR-2279-5p	CG1971
dme-miR-2279-5p	CG1979
dme-miR-2279-5p	CG1983
dme-miR-2279-5p	CG2061
dme-miR-2279-5p	CG2076
dme-miR-2279-5p	CG2082
dme-miR-2279-5p	CG2124
dme-miR-2279-5p	CG2162
dme-miR-2279-5p	CG2186
dme-miR-2279-5p	CG2202
dme-miR-2279-5p	CG2217
dme-miR-2279-5p	CG2224
dme-miR-2279-5p	CG2225
dme-miR-2279-5p	CG2258
dme-miR-2279-5p	CG2269
dme-miR-2279-5p	CG2277
dme-miR-2279-5p	CG2556
dme-miR-2279-5p	CG2611
dme-miR-2279-5p	CG2678
dme-miR-2279-5p	CG2698
dme-miR-2279-5p	CG2865
dme-miR-2279-5p	CG2901
dme-miR-2279-5p	CG2924
dme-miR-2279-5p	CG2938
dme-miR-2279-5p	CG2975
dme-miR-2279-5p	CG2993
dme-miR-2279-5p	CG30080
dme-miR-2279-5p	CG3009
dme-miR-2279-5p	CG30096
dme-miR-2279-5p	CG30101
dme-miR-2279-5p	CG30110
dme-miR-2279-5p	CG30148
dme-miR-2279-5p	CG30154
dme-miR-2279-5p	CG30158
dme-miR-2279-5p	CG30183
dme-miR-2279-5p	CG30187
dme-miR-2279-5p	CG30222
dme-miR-2279-5p	CG30265
dme-miR-2279-5p	CG30271
dme-miR-2279-5p	CG30275
dme-miR-2279-5p	CG30343
dme-miR-2279-5p	CG3036
dme-miR-2279-5p	CG30383
dme-miR-2279-5p	CG30411
dme-miR-2279-5p	CG30413
dme-miR-2279-5p	CG30431
dme-miR-2279-5p	CG30484
dme-miR-2279-5p	CG30495
dme-miR-2279-5p	CG3061
dme-miR-2279-5p	CG3071
dme-miR-2279-5p	CG3078
dme-miR-2279-5p	CG31007
dme-miR-2279-5p	CG3104
dme-miR-2279-5p	CG31077
dme-miR-2279-5p	CG31087
dme-miR-2279-5p	CG31098
dme-miR-2279-5p	CG31108
dme-miR-2279-5p	CG31109
dme-miR-2279-5p	CG31122
dme-miR-2279-5p	CG31156
dme-miR-2279-5p	CG31191
dme-miR-2279-5p	CG31221
dme-miR-2279-5p	CG31230
dme-miR-2279-5p	CG31235
dme-miR-2279-5p	CG31262
dme-miR-2279-5p	CG31279
dme-miR-2279-5p	CG31323
dme-miR-2279-5p	CG31445
dme-miR-2279-5p	CG31464
dme-miR-2279-5p	CG31468
dme-miR-2279-5p	CG3149
dme-miR-2279-5p	CG31516
dme-miR-2279-5p	CG31522
dme-miR-2279-5p	CG31523
dme-miR-2279-5p	CG31559
dme-miR-2279-5p	CG31635
dme-miR-2279-5p	CG31661
dme-miR-2279-5p	CG31683
dme-miR-2279-5p	CG31688
dme-miR-2279-5p	CG31693
dme-miR-2279-5p	CG31694
dme-miR-2279-5p	CG31704
dme-miR-2279-5p	CG31712
dme-miR-2279-5p	CG31729
dme-miR-2279-5p	CG3176
dme-miR-2279-5p	CG31775
dme-miR-2279-5p	CG31776
dme-miR-2279-5p	CG31787
dme-miR-2279-5p	CG31792
dme-miR-2279-5p	CG31800
dme-miR-2279-5p	CG31814
dme-miR-2279-5p	CG31817
dme-miR-2279-5p	CG31849
dme-miR-2279-5p	CG31869
dme-miR-2279-5p	CG31875
dme-miR-2279-5p	CG31886
dme-miR-2279-5p	CG31922
dme-miR-2279-5p	CG31998
dme-miR-2279-5p	CG32017
dme-miR-2279-5p	CG32024
dme-miR-2279-5p	CG32032
dme-miR-2279-5p	CG32054
dme-miR-2279-5p	CG32066
dme-miR-2279-5p	CG32085
dme-miR-2279-5p	CG32100
dme-miR-2279-5p	CG32103
dme-miR-2279-5p	CG32107
dme-miR-2279-5p	CG32113
dme-miR-2279-5p	CG32121
dme-miR-2279-5p	CG32137
dme-miR-2279-5p	CG32152
dme-miR-2279-5p	CG32163
dme-miR-2279-5p	CG32176
dme-miR-2279-5p	CG32182
dme-miR-2279-5p	CG32196
dme-miR-2279-5p	CG32206
dme-miR-2279-5p	CG32219
dme-miR-2279-5p	CG32237
dme-miR-2279-5p	CG32267
dme-miR-2279-5p	CG32302
dme-miR-2279-5p	CG32320
dme-miR-2279-5p	CG32333
dme-miR-2279-5p	CG32354
dme-miR-2279-5p	CG32369
dme-miR-2279-5p	CG32407
dme-miR-2279-5p	CG32444
dme-miR-2279-5p	CG32453
dme-miR-2279-5p	CG32486
dme-miR-2279-5p	CG32506
dme-miR-2279-5p	CG3251
dme-miR-2279-5p	CG32512
dme-miR-2279-5p	CG32532
dme-miR-2279-5p	CG32533
dme-miR-2279-5p	CG32568
dme-miR-2279-5p	CG3257
dme-miR-2279-5p	CG32576
dme-miR-2279-5p	CG32631
dme-miR-2279-5p	CG32638
dme-miR-2279-5p	CG32645
dme-miR-2279-5p	CG3267
dme-miR-2279-5p	CG32683
dme-miR-2279-5p	CG32694
dme-miR-2279-5p	CG32698
dme-miR-2279-5p	CG32700
dme-miR-2279-5p	CG32758
dme-miR-2279-5p	CG32767
dme-miR-2279-5p	CG32795
dme-miR-2279-5p	CG32809
dme-miR-2279-5p	CG32813
dme-miR-2279-5p	CG32815
dme-miR-2279-5p	CG32817
dme-miR-2279-5p	CG32850
dme-miR-2279-5p	CG32855
dme-miR-2279-5p	CG3288
dme-miR-2279-5p	CG32939
dme-miR-2279-5p	CG3295
dme-miR-2279-5p	CG33056
dme-miR-2279-5p	CG33057
dme-miR-2279-5p	CG33111
dme-miR-2279-5p	CG33116
dme-miR-2279-5p	CG33143
dme-miR-2279-5p	CG33144
dme-miR-2279-5p	CG33199
dme-miR-2279-5p	CG33203
dme-miR-2279-5p	CG33268
dme-miR-2279-5p	CG33296
dme-miR-2279-5p	CG33298
dme-miR-2279-5p	CG33333
dme-miR-2279-5p	CG3347
dme-miR-2279-5p	CG33470
dme-miR-2279-5p	CG33490
dme-miR-2279-5p	CG33494
dme-miR-2279-5p	CG33521
dme-miR-2279-5p	CG33523
dme-miR-2279-5p	CG3355
dme-miR-2279-5p	CG33639
dme-miR-2279-5p	CG33648
dme-miR-2279-5p	CG33679
dme-miR-2279-5p	CG33687
dme-miR-2279-5p	CG3376
dme-miR-2279-5p	CG3386
dme-miR-2279-5p	CG33941
dme-miR-2279-5p	CG33970
dme-miR-2279-5p	CG33978
dme-miR-2279-5p	CG33998
dme-miR-2279-5p	CG34005
dme-miR-2279-5p	CG3402
dme-miR-2279-5p	CG34026
dme-miR-2279-5p	CG34041
dme-miR-2279-5p	CG34056
dme-miR-2279-5p	CG3408
dme-miR-2279-5p	CG3409
dme-miR-2279-5p	CG34112
dme-miR-2279-5p	CG34113
dme-miR-2279-5p	CG34114
dme-miR-2279-5p	CG34135
dme-miR-2279-5p	CG34148
dme-miR-2279-5p	CG34169
dme-miR-2279-5p	CG34173
dme-miR-2279-5p	CG34177
dme-miR-2279-5p	CG34183
dme-miR-2279-5p	CG34188
dme-miR-2279-5p	CG34193
dme-miR-2279-5p	CG34232
dme-miR-2279-5p	CG34238
dme-miR-2279-5p	CG34265
dme-miR-2279-5p	CG34276
dme-miR-2279-5p	CG34284
dme-miR-2279-5p	CG34286
dme-miR-2279-5p	CG34289
dme-miR-2279-5p	CG34290
dme-miR-2279-5p	CG34301
dme-miR-2279-5p	CG34307
dme-miR-2279-5p	CG34309
dme-miR-2279-5p	CG34347
dme-miR-2279-5p	CG34351
dme-miR-2279-5p	CG34353
dme-miR-2279-5p	CG34354
dme-miR-2279-5p	CG34357
dme-miR-2279-5p	CG34367
dme-miR-2279-5p	CG34371
dme-miR-2279-5p	CG34377
dme-miR-2279-5p	CG34383
dme-miR-2279-5p	CG34393
dme-miR-2279-5p	CG34394
dme-miR-2279-5p	CG34401
dme-miR-2279-5p	CG34404
dme-miR-2279-5p	CG34423
dme-miR-2279-5p	CG34445
dme-miR-2279-5p	CG34449
dme-miR-2279-5p	CG34454
dme-miR-2279-5p	CG3448
dme-miR-2279-5p	CG3530
dme-miR-2279-5p	CG3544
dme-miR-2279-5p	CG3556
dme-miR-2279-5p	CG3566
dme-miR-2279-5p	CG3597
dme-miR-2279-5p	CG3626
dme-miR-2279-5p	CG3631
dme-miR-2279-5p	CG3632
dme-miR-2279-5p	CG3638
dme-miR-2279-5p	CG3651
dme-miR-2279-5p	CG3655
dme-miR-2279-5p	CG3690
dme-miR-2279-5p	CG3704
dme-miR-2279-5p	CG3711
dme-miR-2279-5p	CG3714
dme-miR-2279-5p	CG3735
dme-miR-2279-5p	CG3739
dme-miR-2279-5p	CG3746
dme-miR-2279-5p	CG3777
dme-miR-2279-5p	CG3822
dme-miR-2279-5p	CG3842
dme-miR-2279-5p	CG3860
dme-miR-2279-5p	CG3964
dme-miR-2279-5p	CG3995
dme-miR-2279-5p	CG3999
dme-miR-2279-5p	CG40045
dme-miR-2279-5p	CG4009
dme-miR-2279-5p	CG40160
dme-miR-2279-5p	CG40191
dme-miR-2279-5p	CG4022
dme-miR-2279-5p	CG40298
dme-miR-2279-5p	CG4041
dme-miR-2279-5p	CG40439
dme-miR-2279-5p	CG40485
dme-miR-2279-5p	CG4049
dme-miR-2279-5p	CG4096
dme-miR-2279-5p	CG41128
dme-miR-2279-5p	CG4133
dme-miR-2279-5p	CG41378
dme-miR-2279-5p	CG4168
dme-miR-2279-5p	CG4186
dme-miR-2279-5p	CG4194
dme-miR-2279-5p	CG4199
dme-miR-2279-5p	CG42237
dme-miR-2279-5p	CG42245
dme-miR-2279-5p	CG42258
dme-miR-2279-5p	CG42260
dme-miR-2279-5p	CG42265
dme-miR-2279-5p	CG42268
dme-miR-2279-5p	CG42288
dme-miR-2279-5p	CG42321
dme-miR-2279-5p	CG42323
dme-miR-2279-5p	CG42324
dme-miR-2279-5p	CG42329
dme-miR-2279-5p	CG42337
dme-miR-2279-5p	CG42340
dme-miR-2279-5p	CG42342
dme-miR-2279-5p	CG4239
dme-miR-2279-5p	CG42390
dme-miR-2279-5p	CG42394
dme-miR-2279-5p	CG42402
dme-miR-2279-5p	CG42446
dme-miR-2279-5p	CG42450
dme-miR-2279-5p	CG42456
dme-miR-2279-5p	CG42458
dme-miR-2279-5p	CG42471
dme-miR-2279-5p	CG42492
dme-miR-2279-5p	CG42531
dme-miR-2279-5p	CG42535
dme-miR-2279-5p	CG42541
dme-miR-2279-5p	CG42557
dme-miR-2279-5p	CG42558
dme-miR-2279-5p	CG42586
dme-miR-2279-5p	CG42588
dme-miR-2279-5p	CG42613
dme-miR-2279-5p	CG42637
dme-miR-2279-5p	CG4266
dme-miR-2279-5p	CG42660
dme-miR-2279-5p	CG42668
dme-miR-2279-5p	CG42674
dme-miR-2279-5p	CG42676
dme-miR-2279-5p	CG4269
dme-miR-2279-5p	CG42699
dme-miR-2279-5p	CG42711
dme-miR-2279-5p	CG42740
dme-miR-2279-5p	CG42741
dme-miR-2279-5p	CG42747
dme-miR-2279-5p	CG42751
dme-miR-2279-5p	CG42779
dme-miR-2279-5p	CG42795
dme-miR-2279-5p	CG42797
dme-miR-2279-5p	CG4281
dme-miR-2279-5p	CG42817
dme-miR-2279-5p	CG42822
dme-miR-2279-5p	CG42837
dme-miR-2279-5p	CG42870
dme-miR-2279-5p	CG4294
dme-miR-2279-5p	CG4297
dme-miR-2279-5p	CG4301
dme-miR-2279-5p	CG43064
dme-miR-2279-5p	CG43066
dme-miR-2279-5p	CG43070
dme-miR-2279-5p	CG43074
dme-miR-2279-5p	CG43078
dme-miR-2279-5p	CG43103
dme-miR-2279-5p	CG43110
dme-miR-2279-5p	CG43114
dme-miR-2279-5p	CG43120
dme-miR-2279-5p	CG43147
dme-miR-2279-5p	CG43163
dme-miR-2279-5p	CG43184
dme-miR-2279-5p	CG43187
dme-miR-2279-5p	CG43210
dme-miR-2279-5p	CG43235
dme-miR-2279-5p	CG43254
dme-miR-2279-5p	CG43288
dme-miR-2279-5p	CG43291
dme-miR-2279-5p	CG43296
dme-miR-2279-5p	CG43313
dme-miR-2279-5p	CG43333
dme-miR-2279-5p	CG43373
dme-miR-2279-5p	CG43376
dme-miR-2279-5p	CG4338
dme-miR-2279-5p	CG43446
dme-miR-2279-5p	CG43449
dme-miR-2279-5p	CG43658
dme-miR-2279-5p	CG43680
dme-miR-2279-5p	CG43707
dme-miR-2279-5p	CG43725
dme-miR-2279-5p	CG43732
dme-miR-2279-5p	CG43736
dme-miR-2279-5p	CG43739
dme-miR-2279-5p	CG4375
dme-miR-2279-5p	CG43759
dme-miR-2279-5p	CG43778
dme-miR-2279-5p	CG43783
dme-miR-2279-5p	CG43795
dme-miR-2279-5p	CG4382
dme-miR-2279-5p	CG43850
dme-miR-2279-5p	CG43861
dme-miR-2279-5p	CG43897
dme-miR-2279-5p	CG43901
dme-miR-2279-5p	CG43902
dme-miR-2279-5p	CG4393
dme-miR-2279-5p	CG43938
dme-miR-2279-5p	CG43954
dme-miR-2279-5p	CG44085
dme-miR-2279-5p	CG44153
dme-miR-2279-5p	CG44163
dme-miR-2279-5p	CG44215
dme-miR-2279-5p	CG44243
dme-miR-2279-5p	CG44247
dme-miR-2279-5p	CG44251
dme-miR-2279-5p	CG44271
dme-miR-2279-5p	CG44314
dme-miR-2279-5p	CG44355
dme-miR-2279-5p	CG4440
dme-miR-2279-5p	CG44422
dme-miR-2279-5p	CG4467
dme-miR-2279-5p	CG44774
dme-miR-2279-5p	CG44837
dme-miR-2279-5p	CG44838
dme-miR-2279-5p	CG45002
dme-miR-2279-5p	CG4502
dme-miR-2279-5p	CG45049
dme-miR-2279-5p	CG45060
dme-miR-2279-5p	CG45062
dme-miR-2279-5p	CG45072
dme-miR-2279-5p	CG45075
dme-miR-2279-5p	CG45085
dme-miR-2279-5p	CG45092
dme-miR-2279-5p	CG4538
dme-miR-2279-5p	CG45428
dme-miR-2279-5p	CG4558
dme-miR-2279-5p	CG4570
dme-miR-2279-5p	CG45781
dme-miR-2279-5p	CG4587
dme-miR-2279-5p	CG4610
dme-miR-2279-5p	CG4612
dme-miR-2279-5p	CG4615
dme-miR-2279-5p	CG4619
dme-miR-2279-5p	CG4630
dme-miR-2279-5p	CG46301
dme-miR-2279-5p	CG46302
dme-miR-2279-5p	CG46307
dme-miR-2279-5p	CG46309
dme-miR-2279-5p	CG46311
dme-miR-2279-5p	CG46313
dme-miR-2279-5p	CG46314
dme-miR-2279-5p	CG46315
dme-miR-2279-5p	CG46316
dme-miR-2279-5p	CG46319
dme-miR-2279-5p	CG46320
dme-miR-2279-5p	CG46321
dme-miR-2279-5p	CG46335
dme-miR-2279-5p	CG46339
dme-miR-2279-5p	CG4702
dme-miR-2279-5p	CG4766
dme-miR-2279-5p	CG4781
dme-miR-2279-5p	CG4813
dme-miR-2279-5p	CG4825
dme-miR-2279-5p	CG4829
dme-miR-2279-5p	CG4860
dme-miR-2279-5p	CG4866
dme-miR-2279-5p	CG4911
dme-miR-2279-5p	CG4927
dme-miR-2279-5p	CG4928
dme-miR-2279-5p	CG4949
dme-miR-2279-5p	CG5021
dme-miR-2279-5p	CG5043
dme-miR-2279-5p	CG5056
dme-miR-2279-5p	CG5065
dme-miR-2279-5p	CG5071
dme-miR-2279-5p	CG5087
dme-miR-2279-5p	CG5104
dme-miR-2279-5p	CG5110
dme-miR-2279-5p	CG5111
dme-miR-2279-5p	CG5116
dme-miR-2279-5p	CG5144
dme-miR-2279-5p	CG5151
dme-miR-2279-5p	CG5214
dme-miR-2279-5p	CG5246
dme-miR-2279-5p	CG5282
dme-miR-2279-5p	CG5287
dme-miR-2279-5p	CG5292
dme-miR-2279-5p	CG5346
dme-miR-2279-5p	CG5348
dme-miR-2279-5p	CG5381
dme-miR-2279-5p	CG5402
dme-miR-2279-5p	CG5446
dme-miR-2279-5p	CG5455
dme-miR-2279-5p	CG5466
dme-miR-2279-5p	CG5493
dme-miR-2279-5p	CG5506
dme-miR-2279-5p	CG5521
dme-miR-2279-5p	CG5522
dme-miR-2279-5p	CG5541
dme-miR-2279-5p	CG5567
dme-miR-2279-5p	CG5589
dme-miR-2279-5p	CG5611
dme-miR-2279-5p	CG5641
dme-miR-2279-5p	CG5664
dme-miR-2279-5p	CG5715
dme-miR-2279-5p	CG5726
dme-miR-2279-5p	CG5742
dme-miR-2279-5p	CG5746
dme-miR-2279-5p	CG5758
dme-miR-2279-5p	CG5762
dme-miR-2279-5p	CG5790
dme-miR-2279-5p	CG5819
dme-miR-2279-5p	CG5823
dme-miR-2279-5p	CG5830
dme-miR-2279-5p	CG5853
dme-miR-2279-5p	CG5860
dme-miR-2279-5p	CG5863
dme-miR-2279-5p	CG5877
dme-miR-2279-5p	CG5886
dme-miR-2279-5p	CG5890
dme-miR-2279-5p	CG5910
dme-miR-2279-5p	CG5921
dme-miR-2279-5p	CG5937
dme-miR-2279-5p	CG5938
dme-miR-2279-5p	CG5948
dme-miR-2279-5p	CG5953
dme-miR-2279-5p	CG5984
dme-miR-2279-5p	CG6000
dme-miR-2279-5p	CG6005
dme-miR-2279-5p	CG6006
dme-miR-2279-5p	CG6023
dme-miR-2279-5p	CG6024
dme-miR-2279-5p	CG6034
dme-miR-2279-5p	CG6048
dme-miR-2279-5p	CG6055
dme-miR-2279-5p	CG6083
dme-miR-2279-5p	CG6094
dme-miR-2279-5p	CG6118
dme-miR-2279-5p	CG6123
dme-miR-2279-5p	CG6138
dme-miR-2279-5p	CG6142
dme-miR-2279-5p	CG6154
dme-miR-2279-5p	CG6163
dme-miR-2279-5p	CG6178
dme-miR-2279-5p	CG6201
dme-miR-2279-5p	CG6216
dme-miR-2279-5p	CG6227
dme-miR-2279-5p	CG6230
dme-miR-2279-5p	CG6231
dme-miR-2279-5p	CG6276
dme-miR-2279-5p	CG6280
dme-miR-2279-5p	CG6324
dme-miR-2279-5p	CG6329
dme-miR-2279-5p	CG6364
dme-miR-2279-5p	CG6406
dme-miR-2279-5p	CG6409
dme-miR-2279-5p	CG6418
dme-miR-2279-5p	CG6424
dme-miR-2279-5p	CG6425
dme-miR-2279-5p	CG6488
dme-miR-2279-5p	CG6495
dme-miR-2279-5p	CG6553
dme-miR-2279-5p	CG6565
dme-miR-2279-5p	CG6583
dme-miR-2279-5p	CG6628
dme-miR-2279-5p	CG6661
dme-miR-2279-5p	CG6664
dme-miR-2279-5p	CG6678
dme-miR-2279-5p	CG6693
dme-miR-2279-5p	CG6695
dme-miR-2279-5p	CG6707
dme-miR-2279-5p	CG6734
dme-miR-2279-5p	CG6752
dme-miR-2279-5p	CG6761
dme-miR-2279-5p	CG6763
dme-miR-2279-5p	CG6765
dme-miR-2279-5p	CG6790
dme-miR-2279-5p	CG6805
dme-miR-2279-5p	CG6813
dme-miR-2279-5p	CG6841
dme-miR-2279-5p	CG6847
dme-miR-2279-5p	CG6870
dme-miR-2279-5p	CG6923
dme-miR-2279-5p	CG6928
dme-miR-2279-5p	CG6962
dme-miR-2279-5p	CG6967
dme-miR-2279-5p	CG7029
dme-miR-2279-5p	CG7031
dme-miR-2279-5p	CG7084
dme-miR-2279-5p	CG7139
dme-miR-2279-5p	CG7173
dme-miR-2279-5p	CG7203
dme-miR-2279-5p	CG7220
dme-miR-2279-5p	CG7222
dme-miR-2279-5p	CG7239
dme-miR-2279-5p	CG7255
dme-miR-2279-5p	CG7264
dme-miR-2279-5p	CG7309
dme-miR-2279-5p	CG7326
dme-miR-2279-5p	CG7332
dme-miR-2279-5p	CG7339
dme-miR-2279-5p	CG7352
dme-miR-2279-5p	CG7378
dme-miR-2279-5p	CG7379
dme-miR-2279-5p	CG7382
dme-miR-2279-5p	CG7432
dme-miR-2279-5p	CG7457
dme-miR-2279-5p	CG7466
dme-miR-2279-5p	CG7470
dme-miR-2279-5p	CG7484
dme-miR-2279-5p	CG7504
dme-miR-2279-5p	CG7519
dme-miR-2279-5p	CG7542
dme-miR-2279-5p	CG7557
dme-miR-2279-5p	CG7564
dme-miR-2279-5p	CG7565
dme-miR-2279-5p	CG7600
dme-miR-2279-5p	CG7601
dme-miR-2279-5p	CG7606
dme-miR-2279-5p	CG7607
dme-miR-2279-5p	CG7632
dme-miR-2279-5p	CG7650
dme-miR-2279-5p	CG7656
dme-miR-2279-5p	CG7692
dme-miR-2279-5p	CG7705
dme-miR-2279-5p	CG7706
dme-miR-2279-5p	CG7737
dme-miR-2279-5p	CG7747
dme-miR-2279-5p	CG7781
dme-miR-2279-5p	CG7785
dme-miR-2279-5p	CG7800
dme-miR-2279-5p	CG7806
dme-miR-2279-5p	CG7849
dme-miR-2279-5p	CG7872
dme-miR-2279-5p	CG7889
dme-miR-2279-5p	CG7927
dme-miR-2279-5p	CG7956
dme-miR-2279-5p	CG7987
dme-miR-2279-5p	CG7992
dme-miR-2279-5p	CG8008
dme-miR-2279-5p	CG8026
dme-miR-2279-5p	CG8060
dme-miR-2279-5p	CG8072
dme-miR-2279-5p	CG8079
dme-miR-2279-5p	CG8080
dme-miR-2279-5p	CG8089
dme-miR-2279-5p	CG8100
dme-miR-2279-5p	CG8149
dme-miR-2279-5p	CG8155
dme-miR-2279-5p	CG8157
dme-miR-2279-5p	CG8172
dme-miR-2279-5p	CG8184
dme-miR-2279-5p	CG8187
dme-miR-2279-5p	CG8191
dme-miR-2279-5p	CG8195
dme-miR-2279-5p	CG8213
dme-miR-2279-5p	CG8223
dme-miR-2279-5p	CG8230
dme-miR-2279-5p	CG8245
dme-miR-2279-5p	CG8249
dme-miR-2279-5p	CG8272
dme-miR-2279-5p	CG8273
dme-miR-2279-5p	CG8298
dme-miR-2279-5p	CG8301
dme-miR-2279-5p	CG8321
dme-miR-2279-5p	CG8369
dme-miR-2279-5p	CG8379
dme-miR-2279-5p	CG8420
dme-miR-2279-5p	CG8441
dme-miR-2279-5p	CG8468
dme-miR-2279-5p	CG8483
dme-miR-2279-5p	CG8485
dme-miR-2279-5p	CG8500
dme-miR-2279-5p	CG8516
dme-miR-2279-5p	CG8526
dme-miR-2279-5p	CG8539
dme-miR-2279-5p	CG8550
dme-miR-2279-5p	CG8578
dme-miR-2279-5p	CG8602
dme-miR-2279-5p	CG8641
dme-miR-2279-5p	CG8642
dme-miR-2279-5p	CG8668
dme-miR-2279-5p	CG8671
dme-miR-2279-5p	CG8745
dme-miR-2279-5p	CG8778
dme-miR-2279-5p	CG8786
dme-miR-2279-5p	CG8814
dme-miR-2279-5p	CG8818
dme-miR-2279-5p	CG8837
dme-miR-2279-5p	CG8841
dme-miR-2279-5p	CG8854
dme-miR-2279-5p	CG8861
dme-miR-2279-5p	CG8878
dme-miR-2279-5p	CG8891
dme-miR-2279-5p	CG8892
dme-miR-2279-5p	CG8910
dme-miR-2279-5p	CG8915
dme-miR-2279-5p	CG8931
dme-miR-2279-5p	CG8944
dme-miR-2279-5p	CG9003
dme-miR-2279-5p	CG9005
dme-miR-2279-5p	CG9016
dme-miR-2279-5p	CG9030
dme-miR-2279-5p	CG9101
dme-miR-2279-5p	CG9121
dme-miR-2279-5p	CG9132
dme-miR-2279-5p	CG9135
dme-miR-2279-5p	CG9170
dme-miR-2279-5p	CG9171
dme-miR-2279-5p	CG9194
dme-miR-2279-5p	CG9213
dme-miR-2279-5p	CG9231
dme-miR-2279-5p	CG9248
dme-miR-2279-5p	CG9265
dme-miR-2279-5p	CG9300
dme-miR-2279-5p	CG9314
dme-miR-2279-5p	CG9336
dme-miR-2279-5p	CG9368
dme-miR-2279-5p	CG9372
dme-miR-2279-5p	CG9384
dme-miR-2279-5p	CG9411
dme-miR-2279-5p	CG9413
dme-miR-2279-5p	CG9425
dme-miR-2279-5p	CG9426
dme-miR-2279-5p	CG9445
dme-miR-2279-5p	CG9451
dme-miR-2279-5p	CG9471
dme-miR-2279-5p	CG9497
dme-miR-2279-5p	CG9515
dme-miR-2279-5p	CG9518
dme-miR-2279-5p	CG9525
dme-miR-2279-5p	CG9568
dme-miR-2279-5p	CG9601
dme-miR-2279-5p	CG9630
dme-miR-2279-5p	CG9636
dme-miR-2279-5p	CG9643
dme-miR-2279-5p	CG9650
dme-miR-2279-5p	CG9657
dme-miR-2279-5p	CG9676
dme-miR-2279-5p	CG9723
dme-miR-2279-5p	CG9727
dme-miR-2279-5p	CG9733
dme-miR-2279-5p	CG9757
dme-miR-2279-5p	CG9784
dme-miR-2279-5p	CG9795
dme-miR-2279-5p	CG9801
dme-miR-2279-5p	CG9821
dme-miR-2279-5p	CG9826
dme-miR-2279-5p	CG9849
dme-miR-2279-5p	CG9863
dme-miR-2279-5p	CG9864
dme-miR-2279-5p	CG9876
dme-miR-2279-5p	CG9890
dme-miR-2279-5p	CG9921
dme-miR-2279-5p	CG9932
dme-miR-2279-5p	CG9986
dme-miR-2279-5p	CG9990
dme-miR-2279-5p	CG9992
dme-miR-2279-5p	CG9997
dme-miR-2279-5p	chb
dme-miR-2279-5p	Chd1
dme-miR-2279-5p	Chd64
dme-miR-2279-5p	cher
dme-miR-2279-5p	CHES-1-like
dme-miR-2279-5p	Chi
dme-miR-2279-5p	chic
dme-miR-2279-5p	chinmo
dme-miR-2279-5p	ChLD3
dme-miR-2279-5p	chn
dme-miR-2279-5p	chp
dme-miR-2279-5p	chrb
dme-miR-2279-5p	Chro
dme-miR-2279-5p	Cht5
dme-miR-2279-5p	ci
dme-miR-2279-5p	CIA30
dme-miR-2279-5p	Ciao1
dme-miR-2279-5p	CIAPIN1
dme-miR-2279-5p	cib
dme-miR-2279-5p	cic
dme-miR-2279-5p	cindr
dme-miR-2279-5p	ck
dme-miR-2279-5p	Cka
dme-miR-2279-5p	CkIalpha
dme-miR-2279-5p	CkIIbeta
dme-miR-2279-5p	ckn
dme-miR-2279-5p	Cks85A
dme-miR-2279-5p	ClC-a
dme-miR-2279-5p	ClC-c
dme-miR-2279-5p	Clect27
dme-miR-2279-5p	clu
dme-miR-2279-5p	cm
dme-miR-2279-5p	cmb
dme-miR-2279-5p	cmet
dme-miR-2279-5p	CNBP
dme-miR-2279-5p	cnc
dme-miR-2279-5p	Cngl
dme-miR-2279-5p	CNMa
dme-miR-2279-5p	CNMaR
dme-miR-2279-5p	Cog1
dme-miR-2279-5p	Con
dme-miR-2279-5p	conu
dme-miR-2279-5p	Coop
dme-miR-2279-5p	Coprox
dme-miR-2279-5p	Cortactin
dme-miR-2279-5p	corto
dme-miR-2279-5p	Cow
dme-miR-2279-5p	Cp36
dme-miR-2279-5p	Cp38
dme-miR-2279-5p	Cpr67B
dme-miR-2279-5p	Cpr67Fa1
dme-miR-2279-5p	Cpr73D
dme-miR-2279-5p	Cpr76Bb
dme-miR-2279-5p	Cpr76Bd
dme-miR-2279-5p	Cpr78Cb
dme-miR-2279-5p	cpx
dme-miR-2279-5p	Crag
dme-miR-2279-5p	CrebA
dme-miR-2279-5p	Crg-1
dme-miR-2279-5p	crim
dme-miR-2279-5p	crm
dme-miR-2279-5p	CRMP
dme-miR-2279-5p	crol
dme-miR-2279-5p	crp
dme-miR-2279-5p	crq
dme-miR-2279-5p	cta
dme-miR-2279-5p	CTCF
dme-miR-2279-5p	Ctf4
dme-miR-2279-5p	Ctl2
dme-miR-2279-5p	Ctr1A
dme-miR-2279-5p	ctrip
dme-miR-2279-5p	cv-c
dme-miR-2279-5p	Cwc25
dme-miR-2279-5p	CycA
dme-miR-2279-5p	CycG
dme-miR-2279-5p	CycJ
dme-miR-2279-5p	CycK
dme-miR-2279-5p	CycT
dme-miR-2279-5p	Cyp12d1-p
dme-miR-2279-5p	Cyp28c1
dme-miR-2279-5p	Cyp303a1
dme-miR-2279-5p	Cyp309a1
dme-miR-2279-5p	Cyp311a1
dme-miR-2279-5p	Cyp312a1
dme-miR-2279-5p	Cyp4d2
dme-miR-2279-5p	Cyp4s3
dme-miR-2279-5p	Cyp6a13
dme-miR-2279-5p	Cyp6a19
dme-miR-2279-5p	Cyp6a20
dme-miR-2279-5p	Cyp6d4
dme-miR-2279-5p	Cyp6t3
dme-miR-2279-5p	Cyp6u1
dme-miR-2279-5p	Csat
dme-miR-2279-5p	Csk
dme-miR-2279-5p	CSN5
dme-miR-2279-5p	Csp
dme-miR-2279-5p	csw
dme-miR-2279-5p	Dab
dme-miR-2279-5p	Dad
dme-miR-2279-5p	Dad1
dme-miR-2279-5p	dally
dme-miR-2279-5p	Damm
dme-miR-2279-5p	dan
dme-miR-2279-5p	danr
dme-miR-2279-5p	dao
dme-miR-2279-5p	Dap160
dme-miR-2279-5p	dati
dme-miR-2279-5p	DCAF12
dme-miR-2279-5p	dco
dme-miR-2279-5p	DCTN2-p50
dme-miR-2279-5p	DCTN6-p27
dme-miR-2279-5p	Dd
dme-miR-2279-5p	Ddc
dme-miR-2279-5p	Dek
dme-miR-2279-5p	Desat1
dme-miR-2279-5p	Df31
dme-miR-2279-5p	Dg
dme-miR-2279-5p	dgo
dme-miR-2279-5p	Dh31
dme-miR-2279-5p	Dh44
dme-miR-2279-5p	dhd
dme-miR-2279-5p	Dhpr
dme-miR-2279-5p	Dic4
dme-miR-2279-5p	dikar
dme-miR-2279-5p	Dim1
dme-miR-2279-5p	dimm
dme-miR-2279-5p	DIP-alpha
dme-miR-2279-5p	DIP-delta
dme-miR-2279-5p	DIP-epsilon
dme-miR-2279-5p	DIP-eta
dme-miR-2279-5p	DIP-zeta
dme-miR-2279-5p	DIP2
dme-miR-2279-5p	Dis3
dme-miR-2279-5p	disco
dme-miR-2279-5p	Dl
dme-miR-2279-5p	dlg1
dme-miR-2279-5p	Dlic
dme-miR-2279-5p	dlp
dme-miR-2279-5p	dmt
dme-miR-2279-5p	Dmtn
dme-miR-2279-5p	DNA-ligI
[truncated: 12,361 more rows]

## Sheet: nonred targets of downreg miRNA
predicted target
140up
14-3-3epsilon
14-3-3zeta
18w
1-Dec
2mit
312
4E-T
4-Sep
5-HT1A
5-HT1B
5-HT2A
5-HT2B
5-HT7
5-Sep
a
a5
a6
Aac11
AANATL4
AANATL7
aay
ab
ABCB7
abd-A
Abi
Abl
Abp1
ac
Ac13E
Ac3
Ac76E
Ac78C
AcCoAS
Ace
Acer
Acf
achi
Achl
acj6
Ack-like
Acn
Acon
Acox57D-d
Acp24A4
Acp53C14a
Acp53C14b
Acp62F
Acp63F
Acph-1
Act79B
Act87E
Actbeta
Actn
Actn3
ACXA
ACXC
ACXD
ACXE
Acyp
Acyp2
Acsl
Ada2a
Ada2b
Ada3
AdamTS-A
Adar
Adat1
ADD1
ade3
ade5
AdenoK
Adf1
Adgf-A
Adgf-E
Adh
AdipoR
Adk1
Adk3
AdoR
ADPS
AdSL
AdSS
Aduk
Ady43A
Aef1
Afti
Ag5r
ago
AGO1
agt
Ahcy
AhcyL1
AhcyL2
AIF
AIMP2
AIMP3
Akh
AkhR
akirin
Akt1
Aladin
AlaRS
AlaRS-m
Ald
Aldh-III
Alg-2
Alh
alien
Alk
Alp1
alph
alpha4GT1
alpha4GT2
alpha-Cat
alpha-Est1
alpha-Est10
alpha-Est5
alpha-Est7
alpha-Est8
alpha-Est9
alpha-Man-Ia
alpha-Man-Ib
alpha-Man-IIa
alpha-Man-IIb
alpha-PheRS
alphaSnap
alpha-Spec
alrm
Als2
alt
aly
Ama
amn
amon
amos
AMPdeam
Amph
AMPKalpha
Amt
Amun
Amy-d
Amy-p
Amyrel
ana
ana1
Ance
Ance-2
Ance-3
Ance-5
Andorra
Ank2
Anp
antdh
Antp
AnxB11
aop
aos
AOX1
ap
AP-1-2beta
AP-1gamma
AP-1sigma
AP-2alpha
AP-2mu
Apc
Apc2
APC4
APC7
aPKC
Aplip1
apolpp
app
Appl
Aps
apt
aqrs
aralar1
Arc1
Arc42
Archease
Arf51F
Arf79F
ArfGAP3
Argk
ArgRS-m
ari-1
ari-2
arm
Arp1
Arp2
Arp3
Arp8
Arpc3A
Arpc5
arr
Arr1
Arr2
Ars2
Art1
Art2
Art4
Art7
Arv1
ARY
Asap
Asator
Asciz
ase
asf1
ash1
ash2
Ask1
AsnRS
AsnS
Asph
ASPP
AspRS
AspRS-m
AstA
AstA-R1
AstC
AstCC
AstC-R1
AstC-R2
asun
Asx
Atac3
ATbp
Ate1
Atet
Atf3
Atf6
Atg101
Atg13
Atg14
Atg17
Atg18a
Atg18b
Atg4a
Atg4b
Atg5
Atg6
Atg7
Atg8a
Atg9
atl
ATP7
ATP8B
Atpalpha
ATPCL
ATPsynbeta
ATPsynC
ATPsynCF6L
ATPsynD
ATPsyndelta
ATPsynepsilonL
AttA
AttC
att-ORFB
Atx2
Atxn7
aurA
aux
ave
awd
Awh
axed
Axn
axo
Axs
Axud1
b
B4
B52
b6
B9d2
bab1
bab2
babo
Bacc
Bace
baf
Baldspot
bam
bap
Bap111
Bap170
bark
barr
baz
bbc
bbg
BBS4
bcd
bchs
BCL7-like
be
BEAF-32
beat-Ia
beat-Ic
beat-IIb
beat-IIIa
beat-IIIb
beat-IIIc
beat-IV
beat-Va
beat-Vc
beat-VI
beat-VII
bel
Bem46
ben
Bet3
beta4GalNAcTA
betaggt-I
betaggt-II
beta-PheRS
beta-Spec
betaTub60D
betaTub97EF
BG642163
BG642312
bgcn
bgm
B-H1
bi
bic
BicC
BicD
bif
Bili
bin
bin3
blanks
Blimp-1
Blm
Blos2
Blos4
bma
Bmcp
bmm
bnl
BobA
boca
BOD1
boi
boil
bol
bon
bond
bonsai
bor
bora
botv
BoYb
br
brat
Brca2
Brd
Brd8
brk
brm
brn
Bro
brp
bru1
bru2
bru3
Bruce
brun
BRWD3
bs
Bsg
Bsg25D
bsh
bsk
bt
BTBD9
BtbVII
btd
BthD
Btk29A
btl
btsz
btz
Bub1
Bug22
BuGZ
bun
bur
Burs
bves
bwa
Bx
Bx42
by
byn
c(2)M
c11.1
C15
C1GalTA
C3G
C901
ca
Ca-alpha1D
Ca-alpha1T
Ca-beta
CaBP1
cac
cact
cactin
cad
Cad86C
Cad87A
Cad96Cb
CadN
CadN2
Cadps
Caf1-105
Caf1-180
Caf1-55
cag
CAH2
CalpA
CalpB
CalpC
Calr
Cals
Calx
Cam
CaMKI
CaMKII
Camta
cana
CanA1
CanA-14F
CanB2
Cap-D3
Caper
Cap-H2
Capr
caps
capt
capu
car
CarT
CASK
cathD
Catsup
caup
caz
Cbl
CBP
Cbp53E
Cbp80
cbs
cbt
CCAP-R
Ccdc56
CCHa1
CCHa2
CCHa2-R
Ccp84Ag
CCT2
CCT4
CCT7
CD98hc
Cda4
Cda5
cdc14
Cdc16
Cdc23
Cdc27
Cdc42
CDC45L
Cdc5
Cdc7
CdGAPr
cdi
Cdk12
Cdk2
CDK2AP1
Cdk4
Cdk5
Cdk5alpha
Cdk7
Cdk9
CdsA
CecA1
CecA2
ced-6
Cen
CenB1A
CenG1A
Cep135
Cep97
cer
Cerk
cert
Cf2
Cfp1
cg
CG10005
CG10011
CG10019
CG10029
CG10031
CG10035
CG10050
CG10055
CG10068
CG10073
CG10077
CG10082
CG10096
CG10097
CG10137
CG10147
CG10154
CG10164
CG10165
CG10166
CG10171
CG10175
CG10178
CG10188
CG10189
CG10194
CG10195
CG10205
CG10209
CG10214
CG10232
CG10237
CG1024
CG10265
CG10268
CG10274
CG10283
CG10286
CG10298
CG10300
CG10301
CG10321
CG10324
CG10332
CG10337
CG10338
CG10344
CG10345
CG10352
CG10353
CG10357
CG10361
CG10366
CG10376
CG10384
CG10395
CG10399
CG10405
CG10407
CG10413
CG10420
CG10424
CG10425
CG10431
CG10433
CG10444
CG10445
CG10466
CG10469
CG10479
CG10492
CG10494
CG10510
CG10512
CG10513
CG10516
CG10527
CG10543
CG10550
CG10555
CG10561
CG10562
CG10565
CG10570
CG10585
CG10588
CG10600
CG10616
CG10623
CG10638
CG10657
CG10663
CG10669
CG10680
CG10702
CG10710
CG10713
CG10731
CG10734
CG10737
CG10738
CG10747
CG10778
CG10793
CG10803
CG10804
CG10809
CG10814
CG10839
CG10859
CG10866
CG10869
CG10880
CG10889
CG10898
CG1090
CG10912
CG10914
CG10915
CG10916
CG1092
CG10924
CG10932
CG10934
CG10947
CG10948
CG10958
CG10959
CG10960
CG10962
CG10970
CG10973
CG10979
CG10984
CG10996
CG11000
CG11007
CG11023
CG11029
CG1103
CG11030
CG11034
CG11035
CG11044
CG1105
CG11050
CG11070
CG11073
CG11089
CG11095
CG11099
CG11103
CG11109
CG11125
CG11138
CG11141
CG11147
CG11151
CG11155
CG11162
CG11164
CG11168
CG11178
CG11191
CG11192
CG11208
CG11210
CG11221
CG11227
CG1124
CG11247
CG11248
CG11257
CG1126
CG11261
CG11267
CG11279
CG11284
CG1129
CG11294
CG11298
CG11306
CG11309
CG11313
CG11317
CG11318
CG11319
CG11357
CG1136
CG11360
CG11362
CG11367
CG11377
CG11378
CG11379
CG1138
CG11381
CG11382
CG11384
CG11398
CG11399
CG11406
CG11413
CG11414
CG11425
CG11426
CG1143
CG11436
CG11438
CG11448
CG11456
CG11470
CG11475
CG11486
CG11505
CG11529
CG11537
CG11539
CG11555
CG11560
CG11563
CG11566
CG11576
CG11581
CG11583
CG11593
CG11594
CG11596
CG11601
CG11608
CG1161
CG11626
CG11638
CG11652
CG11655
CG11658
CG11665
CG11666
CG11670
CG11671
CG11672
CG11686
CG11693
CG11695
CG11698
CG11710
CG11714
CG1172
CG11723
CG11756
CG11760
CG11768
CG11777
CG11779
CG11802
CG11807
CG11808
CG11811
CG11825
CG11835
CG11837
CG11851
CG11857
CG11873
CG11882
CG11883
CG11889
CG11892
CG11897
CG11898
CG11912
CG11927
CG11951
CG11964
CG11966
CG11977
CG11980
CG11982
CG11983
CG11986
CG12003
CG12004
CG12009
CG12012
CG12016
CG12024
CG12025
CG12035
CG12054
CG12065
CG12069
CG12071
CG12075
CG1208
CG12081
CG12084
CG12091
CG12096
CG12104
CG12106
CG12107
CG12111
CG12116
CG12121
CG12126
CG12128
CG12129
CG12155
CG12159
CG12163
CG12164
CG12177
CG12182
CG12194
CG12200
CG12206
CG12213
CG12219
CG12236
CG12237
CG12241
CG12259
CG12262
CG1227
CG12279
CG12288
CG12290
CG12299
CG12316
CG12320
CG12325
CG1233
CG12333
CG12344
CG12347
CG1236
CG12362
CG12384
CG12398
CG12402
CG12404
CG12428
CG12446
CG12464
CG12477
CG12479
CG12480
CG12484
CG12490
CG12493
CG12496
CG12502
CG12506
CG12507
CG12511
CG12520
CG12521
CG12531
CG12535
CG12541
CG12547
CG12560
CG12567
CG12576
CG12581
CG12592
CG12594
CG12605
CG12608
CG12609
CG12617
CG12620
CG12643
CG12645
CG1265
CG12659
CG12661
CG12713
CG12717
CG12725
CG12728
CG1273
CG12730
CG12746
CG1275
CG12768
CG12769
CG12773
CG12811
CG12814
CG12817
CG12826
CG12831
CG12851
CG12853
CG12857
CG12861
CG12866
CG12869
CG1288
CG12880
CG12895
CG12902
CG12909
CG12911
CG12912
CG12913
CG12917
CG12923
CG12926
CG12942
CG12945
CG12950
CG12963
CG12983
CG12991
CG12994
CG12995
CG13003
CG13004
CG13005
CG13008
CG13016
CG13021
CG13023
CG13024
CG13025
CG13026
CG13028
CG13029
CG13032
CG13039
CG1304
CG13042
CG13045
CG13046
CG13048
CG13054
CG13055
CG13056
CG13067
CG1307
CG13075
CG13081
CG13088
CG1309
CG13096
CG13097
CG13101
CG13102
CG13116
CG13117
CG13124
CG13126
CG13133
CG13138
CG1314
CG13144
CG13151
CG13154
CG1316
CG13164
CG13175
CG13177
CG13185
CG13186
CG13192
CG13196
CG13197
CG13203
CG13223
CG13231
CG13239
CG13244
CG13252
CG13255
CG13272
CG13280
CG13284
CG13287
CG13288
CG13293
CG13295
CG13297
CG13300
CG13319
CG13321
CG13323
CG13332
CG13334
CG13344
CG13359
CG13360
CG13361
CG13362
CG13366
CG13369
CG13375
CG13376
CG13377
CG13380
CG13384
CG13386
CG13397
CG13398
CG13403
CG13404
CG13405
CG13436
CG1344
CG13457
CG13458
CG13461
CG13465
CG13476
CG13481
CG13482
CG13488
CG13502
CG13506
CG13510
CG13511
CG13516
CG13526
CG13532
CG13538
CG1354
CG13541
CG13551
CG13577
CG13579
CG1358
CG13581
CG13594
CG1360
CG13601
CG13603
CG13604
CG13606
CG13607
CG13609
CG13618
CG13622
CG13627
CG13630
CG13631
CG13634
CG13639
CG13643
CG13654
CG13658
CG13663
CG13667
CG13670
CG13671
CG13675
CG13676
CG13685
CG13689
CG13690
CG13692
CG13694
CG13698
CG13699
CG13700
CG13704
CG13705
CG1371
CG13712
CG13721
CG13722
CG13725
CG13731
CG13739
CG13742
CG13743
CG13748
CG13749
CG13760
CG13766
CG13771
CG13784
CG13795
CG13796
CG13807
CG13827
CG13841
CG13843
CG13847
CG13850
CG13857
CG13865
CG1387
CG13875
CG13876
CG13884
CG13887
CG13891
CG13893
CG13894
CG13896
CG13901
CG13905
CG13907
CG13917
CG13920
CG13928
CG13933
CG13937
CG13949
CG13954
CG13955
CG13962
CG13978
CG13982
CG13984
CG13989
CG13994
CG13995
CG13996
CG13999
CG14007
CG14011
CG14014
CG14015
CG1402
CG14024
CG14042
CG14044
CG14053
CG14062
CG1407
CG14071
CG14075
CG14077
CG14082
CG14085
CG14086
CG1409
CG14100
CG14102
CG14105
CG14110
CG14117
CG14118
CG14131
CG14142
CG14143
CG14147
CG14153
CG1416
CG14160
CG14164
CG1418
CG14182
CG14185
CG14186
CG14190
CG14194
CG14196
CG14200
CG14205
CG14207
CG1421
CG14220
CG14230
CG14231
CG14234
CG14238
CG14244
CG14252
CG14253
CG14257
CG14260
CG1427
CG14274
CG14275
CG1428
CG14309
CG14314
CG14322
CG14329
CG14353
CG14369
CG14370
CG14372
CG14377
CG14391
CG14395
CG1440
CG14401
CG14402
CG14408
CG1441
CG14411
CG14414
CG14416
CG14418
CG14427
CG14431
CG14435
CG14440
CG14441
CG14450
CG14459
CG14464
CG14478
CG14483
CG14488
CG14490
CG14495
CG14502
CG14506
CG14523
CG14528
CG14535
CG14537
CG14540
CG14543
CG14545
CG14556
CG14561
CG14563
CG14565
CG14567
CG14569
CG14570
CG14572
CG14589
CG14591
CG14598
CG14605
CG14606
CG14609
CG1461
CG14613
CG14615
CG14621
CG14624
CG14626
CG14630
CG14634
CG14635
CG14636
CG14641
CG14642
CG14646
CG14650
CG14651
CG14655
CG14657
CG14661
CG14662
CG14664
CG14669
CG14671
CG14691
CG14693
CG14694
CG14695
CG14715
CG14717
CG14718
CG14721
CG14736
CG14744
CG14757
CG14762
CG14764
CG14767
CG14785
CG14803
CG14805
CG14806
CG14817
CG14818
CG14823
CG14829
CG14830
CG14834
CG14838
CG14840
CG14853
CG14854
CG14856
CG14857
CG1486
CG14866
CG14868
CG14879
CG14881
CG14882
CG14883
CG14892
CG14893
CG14894
CG14907
CG1492
CG14926
CG14929
CG14930
CG14945
CG14949
CG14961
CG14965
CG14967
CG14969
CG14971
CG14982
CG14983
CG14984
CG14985
CG14989
CG15012
CG15024
CG15025
CG15034
CG15035
CG1504
CG15044
CG15059
CG15065
CG15073
CG15080
CG15093
CG15096
CG15097
CG15098
CG15099
CG15109
CG15111
CG15117
CG15118
CG15124
CG15127
CG1513
CG15141
CG15142
CG15144
CG15160
CG15161
CG15172
CG15185
CG15186
CG15199
CG15200
CG15201
CG15203
CG15208
CG15209
CG15210
CG15211
CG15212
CG15221
CG15227
CG15236
CG15239
CG15249
CG15255
CG15256
CG15269
CG15270
CG15278
CG15279
CG1529
CG15309
CG15312
CG15317
CG15336
CG15353
CG15356
CG15362
CG15365
CG15369
CG15375
CG15382
CG15385
CG15387
CG15408
CG15412
CG15414
CG15425
CG15431
CG15435
CG15439
CG1544
CG15440
CG15449
CG1545
CG15465
CG15472
CG15473
CG15482
CG15484
CG1552
CG15522
CG15525
CG15526
CG15529
CG15535
CG15543
CG15544
CG15546
CG15548
CG15554
CG15556
CG15561
CG15563
CG15572
CG15576
CG15580
CG15601
CG15605
CG1561
CG15611
CG15617
CG15625
CG15628
CG15629
CG15630
CG15643
CG15653
CG15657
CG15696
CG15708
CG15715
CG15717
CG15719
CG15725
CG15728
CG15739
CG15740
CG15742
CG15743
CG15744
CG15747
CG15756
CG15760
CG15765
CG15771
CG15773
CG1578
CG15803
CG15818
CG15822
CG15824
CG15865
CG15870
CG15878
CG15882
CG15890
CG15892
CG15894
CG15914
CG15923
CG1603
CG1607
CG1620
CG1622
CG1628
CG1631
CG1635
CG1636
CG1640
CG1646
CG1647
CG1648
CG1657
CG1662
CG16700
CG1671
CG16711
CG16717
CG16719
CG16721
CG16727
CG1673
CG16736
CG1674
CG16741
CG16749
CG1677
CG16771
CG16772
CG16775
CG16779
CG16786
CG16790
CG16791
CG16798
CG16799
CG16813
CG16815
CG16817
CG16825
CG16826
CG16833
CG16848
CG16853
CG16854
CG16863
CG16865
CG16884
CG16885
CG16886
CG16888
CG16894
CG1690
CG16903
CG16904
CG16926
CG1695
CG16952
CG16953
CG16956
CG16959
CG16972
CG16974
CG16979
CG16985
CG16986
CG16989
CG17002
CG17005
CG1701
CG17018
CG17019
CG17027
CG17029
CG1703
CG17032
CG17036
CG17059
CG17065
CG17068
CG17075
CG17083
CG17098
CG17104
CG17105
CG17110
CG17124
CG17139
CG17145
CG17154
CG17159
CG17162
CG17163
CG17167
CG17169
CG1718
CG17180
CG17186
CG17192
CG17193
CG17197
CG17207
CG17211
CG17224
CG17230
CG17237
CG17239
CG17264
CG17265
CG17270
CG17271
CG17272
CG17290
CG17294
CG17298
CG17321
CG17322
CG17324
CG17328
CG17337
CG17343
CG17344
CG17350
CG17359
CG17360
CG17361
CG17364
CG1737
CG17380
CG17385
CG17387
CG17440
CG17454
CG17470
CG17475
CG17486
CG17493
CG17508
CG17528
CG17568
CG17570
CG17572
CG17574
CG17580
CG17593
CG17598
CG17599
CG1764
CG17648
CG17650
CG17652
CG17658
CG17660
CG17672
CG17683
CG17684
CG17698
CG17707
CG17712
CG17715
CG17716
CG17724
CG17734
CG17739
CG17754
CG17760
CG17777
CG17778
CG17786
CG17801
CG17803
CG17816
CG17819
CG17826
CG17834
CG17839
CG17855
CG17883
CG1789
CG1791
CG1792
CG17928
CG17931
CG17977
CG17991
CG18063
CG18065
CG18067
CG18081
CG18088
CG18095
CG1812
CG18131
CG18132
CG18135
CG1814
CG1815
CG18155
CG18170
CG18171
CG18190
CG18208
CG18223
CG1824
CG18249
CG18265
CG18268
CG18269
CG18284
CG18302
CG18324
CG18327
CG18335
CG18336
CG18343
CG18368
CG1840
CG18404
CG18420
CG1847
CG18480
CG18493
CG18508
CG18528
CG18530
CG18542
CG18545
CG18549
CG18577
CG18581
CG18586
CG18598
CG18605
CG18609
CG18628
CG18643
CG18659
CG18666
CG18675
CG18747
CG18754
CG18764
CG18765
CG18766
CG18808
CG18809
CG18812
CG18814
CG18815
CG1882
CG1885
CG18858
CG18870
CG1888
CG1889
CG1902
CG1907
CG1910
CG1924
CG1927
CG1943
CG1951
CG1958
CG1965
CG1968
CG1969
CG1971
CG1979
CG1983
CG1986
CG1999
CG2006
CG2010
CG2017
CG2023
CG2034
CG2046
CG2053
CG2059
CG2061
CG2076
CG2082
CG2104
CG2120
CG2124
CG2126
CG2147
CG2150
CG2162
CG2186
CG2187
CG2199
CG2202
CG2217
CG2218
CG2224
CG2225
CG2233
CG2246
CG2258
CG2269
CG2277
CG2278
CG2316
CG2321
CG2336
CG2444
CG2493
CG2519
CG2533
CG2556
CG2608
CG2611
CG2617
CG2641
CG2650
CG2652
CG2658
CG2663
CG2678
CG2685
CG2698
CG2712
CG2747
CG2765
CG2781
CG2816
CG2818
CG2837
CG2839
CG2841
CG2852
CG2862
CG2865
CG2871
CG2901
CG2909
CG2921
CG2924
CG2926
CG2931
CG2938
CG2941
CG2974
CG2975
CG2983
CG2991
CG2993
CG30015
CG30020
CG30033
CG30036
CG30062
CG30069
CG30075
CG30080
CG30083
CG30089
CG3009
CG30090
CG30096
CG30101
CG30103
CG30105
CG30110
CG30114
CG30116
CG30122
CG3014
CG30148
CG30154
CG30157
CG30158
CG30177
CG30183
CG30187
CG30197
CG30222
CG30265
CG30271
CG30274
CG30275
CG30280
CG30281
CG30285
CG30286
CG30343
CG30344
CG30345
CG3036
CG30373
CG30378
CG3038
CG30383
CG30389
CG30391
CG30393
CG30403
CG30411
CG30412
CG30413
CG30416
CG30419
CG30427
CG30428
CG30430
CG30431
CG30432
CG30438
CG30456
CG30458
CG30460
CG30463
CG30467
CG30484
CG30491
CG30493
CG30495
CG30497
CG30503
CG3061
CG3065
CG3071
CG3077
CG3078
CG3085
CG3091
CG31007
CG31010
CG31016
CG3104
CG31053
CG3106
CG31075
CG31077
CG31086
CG31087
CG31088
CG31098
CG31099
CG31104
CG31108
CG31109
CG31111
CG31122
CG31126
CG31140
CG31156
CG31157
CG31174
CG31183
CG31191
CG31195
CG31206
CG31211
CG31221
CG31224
CG31230
CG31231
CG31235
CG31251
CG31259
CG31262
CG31267
CG31274
CG31278
CG31279
CG31286
CG31294
CG31296
CG31313
CG31323
CG31324
CG31342
CG31343
CG31347
CG31357
CG31358
CG31360
CG31380
CG31388
CG31436
CG31441
CG31445
CG31463
CG31464
CG31465
CG31468
CG31482
CG3149
CG31510
CG31516
CG31522
CG31523
CG31528
CG31542
CG31550
CG31559
CG31600
CG31606
CG31612
CG31626
CG31633
CG31635
CG31637
CG31638
CG31648
CG31650
CG31661
CG31664
CG31674
CG31675
CG3168
CG31683
CG31687
CG31688
CG31693
CG31694
CG31704
CG31705
CG31710
CG31712
CG31717
CG31729
CG31735
CG31740
CG31751
CG3176
CG31760
CG31775
CG31776
CG31784
CG31787
CG31789
CG31792
CG31798
CG31800
CG31804
CG31805
CG31806
CG31807
[truncated: 5,037 more rows]

## Sheet: targets of upreg miRNAs
upregulated miRNA	predicted target
dme-miR-11-5p	2mit
dme-miR-11-5p	Abl
dme-miR-11-5p	Abp1
dme-miR-11-5p	ACC
dme-miR-11-5p	AcCoAS
dme-miR-11-5p	Ace
dme-miR-11-5p	Acp24A4
dme-miR-11-5p	ACXA
dme-miR-11-5p	Ada2b
dme-miR-11-5p	Adar
dme-miR-11-5p	ADPS
dme-miR-11-5p	Afti
dme-miR-11-5p	Alh
dme-miR-11-5p	ALiX
dme-miR-11-5p	alpha-Man-Ia
dme-miR-11-5p	AMPdeam
dme-miR-11-5p	AMPKalpha
dme-miR-11-5p	amx
dme-miR-11-5p	ana3
dme-miR-11-5p	Antp
dme-miR-11-5p	ap
dme-miR-11-5p	Appl
dme-miR-11-5p	apt
dme-miR-11-5p	ArgRS-m
dme-miR-11-5p	Arv1
dme-miR-11-5p	Asator
dme-miR-11-5p	AspRS
dme-miR-11-5p	AstA
dme-miR-11-5p	Atf3
dme-miR-11-5p	Atg10
dme-miR-11-5p	Atg4a
dme-miR-11-5p	ATPCL
dme-miR-11-5p	ATPsynC
dme-miR-11-5p	az2
dme-miR-11-5p	B4
dme-miR-11-5p	babo
dme-miR-11-5p	Bap170
dme-miR-11-5p	beat-IV
dme-miR-11-5p	bib
dme-miR-11-5p	Blos4
dme-miR-11-5p	bol
dme-miR-11-5p	bora
dme-miR-11-5p	brat
dme-miR-11-5p	bru1
dme-miR-11-5p	BRWD3
dme-miR-11-5p	bsh
dme-miR-11-5p	BuGZ
dme-miR-11-5p	bun
dme-miR-11-5p	bw
dme-miR-11-5p	byn
dme-miR-11-5p	Ca-beta
dme-miR-11-5p	cac
dme-miR-11-5p	Cad74A
dme-miR-11-5p	CalpC
dme-miR-11-5p	CaMKII
dme-miR-11-5p	Cap-H2
dme-miR-11-5p	cav
dme-miR-11-5p	Cbl
dme-miR-11-5p	Cbp53E
dme-miR-11-5p	Ccdc56
dme-miR-11-5p	Ccp84Ac
dme-miR-11-5p	CCT5
dme-miR-11-5p	Cda4
dme-miR-11-5p	Cdc5
dme-miR-11-5p	Cdk5
dme-miR-11-5p	CenG1A
dme-miR-11-5p	CG10035
dme-miR-11-5p	CG10171
dme-miR-11-5p	CG10257
dme-miR-11-5p	CG10286
dme-miR-11-5p	CG10384
dme-miR-11-5p	CG10395
dme-miR-11-5p	CG10405
dme-miR-11-5p	CG10420
dme-miR-11-5p	CG10431
dme-miR-11-5p	CG10588
dme-miR-11-5p	CG10623
dme-miR-11-5p	CG10803
dme-miR-11-5p	CG10915
dme-miR-11-5p	CG11007
dme-miR-11-5p	CG11030
dme-miR-11-5p	CG11155
dme-miR-11-5p	CG11208
dme-miR-11-5p	CG11247
dme-miR-11-5p	CG11319
dme-miR-11-5p	CG11409
dme-miR-11-5p	CG11436
dme-miR-11-5p	CG11505
dme-miR-11-5p	CG11593
dme-miR-11-5p	CG11652
dme-miR-11-5p	CG11656
dme-miR-11-5p	CG11665
dme-miR-11-5p	CG11672
dme-miR-11-5p	CG1172
dme-miR-11-5p	CG11873
dme-miR-11-5p	CG12003
dme-miR-11-5p	CG12012
dme-miR-11-5p	CG12025
dme-miR-11-5p	CG12084
dme-miR-11-5p	CG12299
dme-miR-11-5p	CG12347
dme-miR-11-5p	CG12483
dme-miR-11-5p	CG12506
dme-miR-11-5p	CG12581
dme-miR-11-5p	CG12605
dme-miR-11-5p	CG1265
dme-miR-11-5p	CG12768
dme-miR-11-5p	CG12773
dme-miR-11-5p	CG12912
dme-miR-11-5p	CG12971
dme-miR-11-5p	CG13016
dme-miR-11-5p	CG13045
dme-miR-11-5p	CG13081
dme-miR-11-5p	CG13175
dme-miR-11-5p	CG13284
dme-miR-11-5p	CG13293
dme-miR-11-5p	CG13315
dme-miR-11-5p	CG13330
dme-miR-11-5p	CG13377
dme-miR-11-5p	CG13380
dme-miR-11-5p	CG13510
dme-miR-11-5p	CG13511
dme-miR-11-5p	CG1358
dme-miR-11-5p	CG13601
dme-miR-11-5p	CG13603
dme-miR-11-5p	CG13658
dme-miR-11-5p	CG13827
dme-miR-11-5p	CG13840
dme-miR-11-5p	CG13999
dme-miR-11-5p	CG14053
dme-miR-11-5p	CG1407
dme-miR-11-5p	CG14220
dme-miR-11-5p	CG14231
dme-miR-11-5p	CG14257
dme-miR-11-5p	CG14275
dme-miR-11-5p	CG14322
dme-miR-11-5p	CG14369
dme-miR-11-5p	CG14370
dme-miR-11-5p	CG14431
dme-miR-11-5p	CG14439
dme-miR-11-5p	CG14450
dme-miR-11-5p	CG14464
dme-miR-11-5p	CG14650
dme-miR-11-5p	CG14669
dme-miR-11-5p	CG14879
dme-miR-11-5p	CG14933
dme-miR-11-5p	CG14983
dme-miR-11-5p	CG1503
dme-miR-11-5p	CG15047
dme-miR-11-5p	CG15161
dme-miR-11-5p	CG15286
dme-miR-11-5p	CG15347
dme-miR-11-5p	CG15385
dme-miR-11-5p	CG15450
dme-miR-11-5p	CG15465
dme-miR-11-5p	CG15547
dme-miR-11-5p	CG15629
dme-miR-11-5p	CG15908
dme-miR-11-5p	CG15912
dme-miR-11-5p	CG16791
dme-miR-11-5p	CG16833
dme-miR-11-5p	CG16848
dme-miR-11-5p	CG16885
dme-miR-11-5p	CG16974
dme-miR-11-5p	CG16978
dme-miR-11-5p	CG17018
dme-miR-11-5p	CG17121
dme-miR-11-5p	CG17493
dme-miR-11-5p	CG17598
dme-miR-11-5p	CG17683
dme-miR-11-5p	CG17715
dme-miR-11-5p	CG17802
dme-miR-11-5p	CG17829
dme-miR-11-5p	CG1812
dme-miR-11-5p	CG18265
dme-miR-11-5p	CG18577
dme-miR-11-5p	CG18598
dme-miR-11-5p	CG1885
dme-miR-11-5p	CG18870
dme-miR-11-5p	CG1889
dme-miR-11-5p	CG1909
dme-miR-11-5p	CG1951
dme-miR-11-5p	CG1988
dme-miR-11-5p	CG2023
dme-miR-11-5p	CG2278
dme-miR-11-5p	CG2617
dme-miR-11-5p	CG2662
dme-miR-11-5p	CG2680
dme-miR-11-5p	CG2698
dme-miR-11-5p	CG2812
dme-miR-11-5p	CG2941
dme-miR-11-5p	CG30101
dme-miR-11-5p	CG30108
dme-miR-11-5p	CG30109
dme-miR-11-5p	CG30110
dme-miR-11-5p	CG30222
dme-miR-11-5p	CG30275
dme-miR-11-5p	CG30427
dme-miR-11-5p	CG30428
dme-miR-11-5p	CG30447
dme-miR-11-5p	CG3045
dme-miR-11-5p	CG30466
dme-miR-11-5p	CG3077
dme-miR-11-5p	CG31030
dme-miR-11-5p	CG31053
dme-miR-11-5p	CG31109
dme-miR-11-5p	CG31157
dme-miR-11-5p	CG31204
dme-miR-11-5p	CG31360
dme-miR-11-5p	CG31468
dme-miR-11-5p	CG31482
dme-miR-11-5p	CG31493
dme-miR-11-5p	CG31495
dme-miR-11-5p	CG31515
dme-miR-11-5p	CG31517
dme-miR-11-5p	CG31550
dme-miR-11-5p	CG3164
dme-miR-11-5p	CG31687
dme-miR-11-5p	CG31688
dme-miR-11-5p	CG31926
dme-miR-11-5p	CG3198
dme-miR-11-5p	CG32006
dme-miR-11-5p	CG32152
dme-miR-11-5p	CG32219
dme-miR-11-5p	CG32264
dme-miR-11-5p	CG32506
dme-miR-11-5p	CG32544
dme-miR-11-5p	CG32599
dme-miR-11-5p	CG32647
dme-miR-11-5p	CG32683
dme-miR-11-5p	CG32695
dme-miR-11-5p	CG32718
dme-miR-11-5p	CG32767
dme-miR-11-5p	CG32814
dme-miR-11-5p	CG32845
dme-miR-11-5p	CG32850
dme-miR-11-5p	CG3288
dme-miR-11-5p	CG33061
dme-miR-11-5p	CG33263
dme-miR-11-5p	CG33453
dme-miR-11-5p	CG33506
dme-miR-11-5p	CG3355
dme-miR-11-5p	CG33557
dme-miR-11-5p	CG33635
dme-miR-11-5p	CG33713
dme-miR-11-5p	CG33914
dme-miR-11-5p	CG33969
dme-miR-11-5p	CG33978
dme-miR-11-5p	CG33981
dme-miR-11-5p	CG34113
dme-miR-11-5p	CG34193
dme-miR-11-5p	CG34309
dme-miR-11-5p	CG34357
dme-miR-11-5p	CG34377
dme-miR-11-5p	CG34383
dme-miR-11-5p	CG34401
dme-miR-11-5p	CG34461
dme-miR-11-5p	CG3587
dme-miR-11-5p	CG3631
dme-miR-11-5p	CG3711
dme-miR-11-5p	CG3744
dme-miR-11-5p	CG3748
dme-miR-11-5p	CG3773
dme-miR-11-5p	CG3812
dme-miR-11-5p	CG3964
dme-miR-11-5p	CG40160
dme-miR-11-5p	CG40439
dme-miR-11-5p	CG40485
dme-miR-11-5p	CG40498
dme-miR-11-5p	CG4089
dme-miR-11-5p	CG42245
dme-miR-11-5p	CG42258
dme-miR-11-5p	CG42265
dme-miR-11-5p	CG42268
dme-miR-11-5p	CG42302
dme-miR-11-5p	CG42306
dme-miR-11-5p	CG42340
dme-miR-11-5p	CG42382
dme-miR-11-5p	CG42402
dme-miR-11-5p	CG42404
dme-miR-11-5p	CG42450
dme-miR-11-5p	CG42534
dme-miR-11-5p	CG42541
dme-miR-11-5p	CG42637
dme-miR-11-5p	CG42660
dme-miR-11-5p	CG42663
dme-miR-11-5p	CG42674
dme-miR-11-5p	CG42699
dme-miR-11-5p	CG42711
dme-miR-11-5p	CG42764
dme-miR-11-5p	CG42782
dme-miR-11-5p	CG42795
dme-miR-11-5p	CG42797
dme-miR-11-5p	CG42821
dme-miR-11-5p	CG43143
dme-miR-11-5p	CG43179
dme-miR-11-5p	CG43232
dme-miR-11-5p	CG43373
dme-miR-11-5p	CG43638
dme-miR-11-5p	CG43689
dme-miR-11-5p	CG43729
dme-miR-11-5p	CG4374
dme-miR-11-5p	CG43778
dme-miR-11-5p	CG43901
dme-miR-11-5p	CG43902
dme-miR-11-5p	CG44008
dme-miR-11-5p	CG44014
dme-miR-11-5p	CG44102
dme-miR-11-5p	CG44314
dme-miR-11-5p	CG44422
dme-miR-11-5p	CG44477
dme-miR-11-5p	CG4456
dme-miR-11-5p	CG44954
dme-miR-11-5p	CG45049
dme-miR-11-5p	CG45050
dme-miR-11-5p	CG45085
dme-miR-11-5p	CG45087
dme-miR-11-5p	CG45101
dme-miR-11-5p	CG4538
dme-miR-11-5p	CG4552
dme-miR-11-5p	CG4563
dme-miR-11-5p	CG4577
dme-miR-11-5p	CG4587
dme-miR-11-5p	CG46244
dme-miR-11-5p	CG46298
dme-miR-11-5p	CG46302
dme-miR-11-5p	CG46321
dme-miR-11-5p	CG4766
dme-miR-11-5p	CG4781
dme-miR-11-5p	CG4880
dme-miR-11-5p	CG4928
dme-miR-11-5p	CG4991
dme-miR-11-5p	CG5180
dme-miR-11-5p	CG5316
dme-miR-11-5p	CG5348
dme-miR-11-5p	CG5418
dme-miR-11-5p	CG5445
dme-miR-11-5p	CG5478
dme-miR-11-5p	CG5577
dme-miR-11-5p	CG5687
dme-miR-11-5p	CG5758
dme-miR-11-5p	CG5850
dme-miR-11-5p	CG5872
dme-miR-11-5p	CG5984
dme-miR-11-5p	CG5986
dme-miR-11-5p	CG6006
dme-miR-11-5p	CG6184
dme-miR-11-5p	CG6227
dme-miR-11-5p	CG6337
dme-miR-11-5p	CG6472
dme-miR-11-5p	CG6686
dme-miR-11-5p	CG6767
dme-miR-11-5p	CG6805
dme-miR-11-5p	CG6833
dme-miR-11-5p	CG6910
dme-miR-11-5p	CG6983
dme-miR-11-5p	CG7166
dme-miR-11-5p	CG7185
dme-miR-11-5p	CG7289
dme-miR-11-5p	CG7324
dme-miR-11-5p	CG7378
dme-miR-11-5p	CG7382
dme-miR-11-5p	CG7409
dme-miR-11-5p	CG7466
dme-miR-11-5p	CG7483
dme-miR-11-5p	CG7504
dme-miR-11-5p	CG7544
dme-miR-11-5p	CG7564
dme-miR-11-5p	CG7568
dme-miR-11-5p	CG7650
dme-miR-11-5p	CG7655
dme-miR-11-5p	CG7702
dme-miR-11-5p	CG7705
dme-miR-11-5p	CG7772
dme-miR-11-5p	CG7781
dme-miR-11-5p	CG7943
dme-miR-11-5p	CG7956
dme-miR-11-5p	CG7970
dme-miR-11-5p	CG7990
dme-miR-11-5p	CG8026
dme-miR-11-5p	CG8027
dme-miR-11-5p	CG8034
dme-miR-11-5p	CG8160
dme-miR-11-5p	CG8195
dme-miR-11-5p	CG8289
dme-miR-11-5p	CG8303
dme-miR-11-5p	CG8475
dme-miR-11-5p	CG8478
dme-miR-11-5p	CG8569
dme-miR-11-5p	CG8578
dme-miR-11-5p	CG8757
dme-miR-11-5p	CG8786
dme-miR-11-5p	CG8861
dme-miR-11-5p	CG8944
dme-miR-11-5p	CG9095
dme-miR-11-5p	CG9107
dme-miR-11-5p	CG9184
dme-miR-11-5p	CG9246
dme-miR-11-5p	CG9344
dme-miR-11-5p	CG9422
dme-miR-11-5p	CG9509
dme-miR-11-5p	CG9514
dme-miR-11-5p	CG9518
dme-miR-11-5p	CG9519
dme-miR-11-5p	CG9596
dme-miR-11-5p	CG9628
dme-miR-11-5p	CG9689
dme-miR-11-5p	CG9839
dme-miR-11-5p	CG9853
dme-miR-11-5p	CG9990
dme-miR-11-5p	Chchd2
dme-miR-11-5p	CheA86a
dme-miR-11-5p	chinmo
dme-miR-11-5p	chrb
dme-miR-11-5p	Chro
dme-miR-11-5p	ci
dme-miR-11-5p	Cka
dme-miR-11-5p	ckn
dme-miR-11-5p	Cks85A
dme-miR-11-5p	cmet
dme-miR-11-5p	cno
dme-miR-11-5p	CoRest
dme-miR-11-5p	cpb
dme-miR-11-5p	cpo
dme-miR-11-5p	cpx
dme-miR-11-5p	Crag
dme-miR-11-5p	CRAT
dme-miR-11-5p	cta
dme-miR-11-5p	Ctl2
dme-miR-11-5p	Ctr1B
dme-miR-11-5p	Cul1
dme-miR-11-5p	Cul3
dme-miR-11-5p	Cul4
dme-miR-11-5p	CycC
dme-miR-11-5p	CycK
dme-miR-11-5p	CycY
dme-miR-11-5p	Cyp310a1
dme-miR-11-5p	Cyp313b1
dme-miR-11-5p	Cyp4d20
dme-miR-11-5p	CSN4
dme-miR-11-5p	d
dme-miR-11-5p	dap
dme-miR-11-5p	Dap160
dme-miR-11-5p	Dark
dme-miR-11-5p	Dbp80
dme-miR-11-5p	DCTN4-p62
dme-miR-11-5p	Ddr
dme-miR-11-5p	Dhc93AB
dme-miR-11-5p	Dhc98D
dme-miR-11-5p	DhpD
dme-miR-11-5p	Dhpr
dme-miR-11-5p	didum
dme-miR-11-5p	dimm
dme-miR-11-5p	DIP-alpha
dme-miR-11-5p	disp
dme-miR-11-5p	Dll
dme-miR-11-5p	DNApol-alpha60
dme-miR-11-5p	DNApol-eta
dme-miR-11-5p	Dop1R1
dme-miR-11-5p	Dop2R
dme-miR-11-5p	DopEcR
dme-miR-11-5p	Dot
dme-miR-11-5p	dpr21
dme-miR-11-5p	Drep2
dme-miR-11-5p	drl
dme-miR-11-5p	Dronc
dme-miR-11-5p	drpr
dme-miR-11-5p	dve
dme-miR-11-5p	dx
dme-miR-11-5p	Dyrk3
dme-miR-11-5p	e(r)
dme-miR-11-5p	E(spl)mdelta-HLH
dme-miR-11-5p	ear
dme-miR-11-5p	ebi
dme-miR-11-5p	Ect3
dme-miR-11-5p	Edg78E
dme-miR-11-5p	EDTP
dme-miR-11-5p	Efa6
dme-miR-11-5p	egh
dme-miR-11-5p	egr
dme-miR-11-5p	eIF1
dme-miR-11-5p	eIF3j
dme-miR-11-5p	eIF4EHP
dme-miR-11-5p	eIF5
dme-miR-11-5p	Eip74EF
dme-miR-11-5p	Eip78C
dme-miR-11-5p	Eip93F
dme-miR-11-5p	elav
dme-miR-11-5p	ena
dme-miR-11-5p	EndoA
dme-miR-11-5p	EndoGI
dme-miR-11-5p	Eno
dme-miR-11-5p	esn
dme-miR-11-5p	exp
dme-miR-11-5p	eya
dme-miR-11-5p	Faf2
dme-miR-11-5p	fal
dme-miR-11-5p	Fbw5
dme-miR-11-5p	fd102C
dme-miR-11-5p	Fer1HCH
dme-miR-11-5p	Fibp
dme-miR-11-5p	Fitm
dme-miR-11-5p	fliI
dme-miR-11-5p	flw
dme-miR-11-5p	FMRFa
dme-miR-11-5p	fne
dme-miR-11-5p	Fnta
dme-miR-11-5p	fon
dme-miR-11-5p	frm
dme-miR-11-5p	frma
dme-miR-11-5p	fru
dme-miR-11-5p	Fur1
dme-miR-11-5p	fus
dme-miR-11-5p	fz
dme-miR-11-5p	fzo
dme-miR-11-5p	GABA-B-R1
dme-miR-11-5p	Gbeta13F
dme-miR-11-5p	Gbs-70E
dme-miR-11-5p	Gcn5
dme-miR-11-5p	Gfrl
dme-miR-11-5p	Ggamma30A
dme-miR-11-5p	Gip
dme-miR-11-5p	Gk2
dme-miR-11-5p	glo
dme-miR-11-5p	GluRIIE
dme-miR-11-5p	GMF
dme-miR-11-5p	GNBP3
dme-miR-11-5p	godzilla
dme-miR-11-5p	Gp210
dme-miR-11-5p	Gpdh
dme-miR-11-5p	Gr43a
dme-miR-11-5p	Gr64b
dme-miR-11-5p	grass
dme-miR-11-5p	Grip84
dme-miR-11-5p	GstD4
dme-miR-11-5p	GstS1
dme-miR-11-5p	GstZ1
dme-miR-11-5p	Gyc76C
dme-miR-11-5p	Gycbeta100B
dme-miR-11-5p	h-cup
dme-miR-11-5p	haf
dme-miR-11-5p	hb
dme-miR-11-5p	hdc
dme-miR-11-5p	Hex-A
dme-miR-11-5p	Hipk
dme-miR-11-5p	hng2
dme-miR-11-5p	how
dme-miR-11-5p	Hr3
dme-miR-11-5p	Hrb27C
dme-miR-11-5p	Hsc70Cb
dme-miR-11-5p	Hsf
dme-miR-11-5p	Hsp22
dme-miR-11-5p	Hsp70Bc
dme-miR-11-5p	hth
dme-miR-11-5p	htt
dme-miR-11-5p	ics
dme-miR-11-5p	ida
dme-miR-11-5p	Idh3b
dme-miR-11-5p	ImpL3
dme-miR-11-5p	IntS4
dme-miR-11-5p	inv
dme-miR-11-5p	Inx2
dme-miR-11-5p	Ir76a
dme-miR-11-5p	Ire1
dme-miR-11-5p	isoQC
dme-miR-11-5p	Itgbn
dme-miR-11-5p	ITP
dme-miR-11-5p	jagn
dme-miR-11-5p	jdp
dme-miR-11-5p	jeb
dme-miR-11-5p	jef
dme-miR-11-5p	jim
dme-miR-11-5p	jing
dme-miR-11-5p	jp
dme-miR-11-5p	kek5
dme-miR-11-5p	KFase
dme-miR-11-5p	Kif3C
dme-miR-11-5p	kirre
dme-miR-11-5p	kkv
dme-miR-11-5p	Klp31E
dme-miR-11-5p	klu
dme-miR-11-5p	KP78a
dme-miR-11-5p	krz
dme-miR-11-5p	kune
dme-miR-11-5p	l(1)G0193
dme-miR-11-5p	l(1)G0289
dme-miR-11-5p	l(2)gl
dme-miR-11-5p	l(2)k05819
dme-miR-11-5p	l(3)L1231
dme-miR-11-5p	l(3)neo38
dme-miR-11-5p	l(3)psg2
dme-miR-11-5p	lace
dme-miR-11-5p	Lar
dme-miR-11-5p	Lcp65Ag1
dme-miR-11-5p	Lcp65Ag3
dme-miR-11-5p	LeuRS-m
dme-miR-11-5p	lmgA
dme-miR-11-5p	lmgB
dme-miR-11-5p	Lrp4
dme-miR-11-5p	LSm-4
dme-miR-11-5p	LSm7
dme-miR-11-5p	lt
dme-miR-11-5p	ltl
dme-miR-11-5p	luna
dme-miR-11-5p	lva
dme-miR-11-5p	Mad
dme-miR-11-5p	Maf1
dme-miR-11-5p	mamo
dme-miR-11-5p	Map205
dme-miR-11-5p	MAPk-Ak2
dme-miR-11-5p	mav
dme-miR-11-5p	Mcr
dme-miR-11-5p	MED26
dme-miR-11-5p	mEFTu2
dme-miR-11-5p	mei-217
dme-miR-11-5p	mei-P26
dme-miR-11-5p	Meltrin
dme-miR-11-5p	Men-b
dme-miR-11-5p	Menl-1
dme-miR-11-5p	Met
dme-miR-11-5p	mGluR
dme-miR-11-5p	Mgstl
dme-miR-11-5p	Mi-2
dme-miR-11-5p	mib1
dme-miR-11-5p	mib2
dme-miR-11-5p	Mical
dme-miR-11-5p	MICU1
dme-miR-11-5p	mid
dme-miR-11-5p	Mip
dme-miR-11-5p	mip120
dme-miR-11-5p	Mlp84B
dme-miR-11-5p	modSP
dme-miR-11-5p	moody
dme-miR-11-5p	Mp
dme-miR-11-5p	Mpc1
dme-miR-11-5p	MRP
dme-miR-11-5p	mRpL21
dme-miR-11-5p	mRpL22
dme-miR-11-5p	mRpL39
dme-miR-11-5p	ms(3)76Cc
dme-miR-11-5p	msi
dme-miR-11-5p	msps
dme-miR-11-5p	mst
dme-miR-11-5p	MTA1-like
dme-miR-11-5p	mtd
dme-miR-11-5p	mtDNA-helicase
dme-miR-11-5p	mthl1
dme-miR-11-5p	mthl14
dme-miR-11-5p	MtnD
dme-miR-11-5p	mura
dme-miR-11-5p	mus81
dme-miR-11-5p	mwh
dme-miR-11-5p	myo
dme-miR-11-5p	Naam
dme-miR-11-5p	nAChRalpha5
dme-miR-11-5p	nAChRalpha6
dme-miR-11-5p	NaCP60E
dme-miR-11-5p	Nak
dme-miR-11-5p	nbs
dme-miR-11-5p	Ncoa6
dme-miR-11-5p	Neb-cGP
dme-miR-11-5p	Nelf-E
dme-miR-11-5p	nerfin-1
dme-miR-11-5p	nes
dme-miR-11-5p	Neto
dme-miR-11-5p	NFAT
dme-miR-11-5p	Nhe2
dme-miR-11-5p	Nhe3
dme-miR-11-5p	NimC2
dme-miR-11-5p	nito
dme-miR-11-5p	nonA
dme-miR-11-5p	nord
dme-miR-11-5p	Not1
dme-miR-11-5p	Notum
dme-miR-11-5p	Nprl3
dme-miR-11-5p	Nse4
dme-miR-11-5p	nst
dme-miR-11-5p	Ntf-2
dme-miR-11-5p	NtR
dme-miR-11-5p	Nxt1
dme-miR-11-5p	Obp59a
dme-miR-11-5p	oc
dme-miR-11-5p	Oda
dme-miR-11-5p	ogre
dme-miR-11-5p	opm
dme-miR-11-5p	Or10a
dme-miR-11-5p	orb2
dme-miR-11-5p	Osi4
dme-miR-11-5p	osp
dme-miR-11-5p	ovo
dme-miR-11-5p	oys
dme-miR-11-5p	p38b
dme-miR-11-5p	P5CDh1
dme-miR-11-5p	Pa1
dme-miR-11-5p	pain
dme-miR-11-5p	pan
dme-miR-11-5p	PAPLA1
dme-miR-11-5p	par-6
dme-miR-11-5p	para
dme-miR-11-5p	Pbgs
dme-miR-11-5p	Pdfr
dme-miR-11-5p	pdgy
dme-miR-11-5p	Pep
dme-miR-11-5p	Pepck
dme-miR-11-5p	per
dme-miR-11-5p	PGRP-LD
dme-miR-11-5p	PH4alphaNE2
dme-miR-11-5p	PheRS-m
dme-miR-11-5p	pie
dme-miR-11-5p	Pif1B
dme-miR-11-5p	pigs
dme-miR-11-5p	Pino
dme-miR-11-5p	PIP4K
dme-miR-11-5p	plum
dme-miR-11-5p	plx
dme-miR-11-5p	Plzf
dme-miR-11-5p	Pmi
dme-miR-11-5p	Pngl
dme-miR-11-5p	Ppa
dme-miR-11-5p	Prat2
dme-miR-11-5p	pre-mod(mdg4)-T
dme-miR-11-5p	pre-mod(mdg4)-V
dme-miR-11-5p	pre-mod(mdg4)-W
dme-miR-11-5p	pros
dme-miR-11-5p	Prp8
dme-miR-11-5p	ps
dme-miR-11-5p	Psf3
dme-miR-11-5p	Ptip
dme-miR-11-5p	Pura
dme-miR-11-5p	put
dme-miR-11-5p	Pvf2
dme-miR-11-5p	Pvf3
dme-miR-11-5p	qin
dme-miR-11-5p	Qtzl
dme-miR-11-5p	qvr
dme-miR-11-5p	Rab3-GEF
dme-miR-11-5p	RabX1
dme-miR-11-5p	Rad23
dme-miR-11-5p	Ranbp21
dme-miR-11-5p	Ras85D
dme-miR-11-5p	Rbp1
dme-miR-11-5p	Rbp6
dme-miR-11-5p	Rcc1
dme-miR-11-5p	Rcd7
dme-miR-11-5p	rdgB
dme-miR-11-5p	rec
dme-miR-11-5p	RecQ5
dme-miR-11-5p	REPTOR
dme-miR-11-5p	rg
dme-miR-11-5p	RhoGAP100F
dme-miR-11-5p	RhoGAP18B
dme-miR-11-5p	RhoGAP71E
dme-miR-11-5p	RhoGDI
dme-miR-11-5p	rl
dme-miR-11-5p	rno
dme-miR-11-5p	rols
dme-miR-11-5p	rost
dme-miR-11-5p	Rpi
dme-miR-11-5p	RpL32
dme-miR-11-5p	RpL7-like
dme-miR-11-5p	rpr
dme-miR-11-5p	RpS11
dme-miR-11-5p	RpS12
dme-miR-11-5p	RpS25
dme-miR-11-5p	RpS26
dme-miR-11-5p	RpS27
dme-miR-11-5p	rst
dme-miR-11-5p	RunxA
dme-miR-11-5p	RunxB
dme-miR-11-5p	RyR
dme-miR-11-5p	S-Lap1
dme-miR-11-5p	Saf-B
dme-miR-11-5p	SAK
dme-miR-11-5p	sbr
dme-miR-11-5p	scaf6
dme-miR-11-5p	Scamp
dme-miR-11-5p	scpr-C
dme-miR-11-5p	sdk
dme-miR-11-5p	Seipin
dme-miR-11-5p	Sema1a
dme-miR-11-5p	Sema2a
dme-miR-11-5p	Sf3b1
dme-miR-11-5p	sff
dme-miR-11-5p	Sfp38D
dme-miR-11-5p	Sh3beta
dme-miR-11-5p	shakB
dme-miR-11-5p	Shawl
dme-miR-11-5p	shg
dme-miR-11-5p	shn
dme-miR-11-5p	side
dme-miR-11-5p	Sik2
dme-miR-11-5p	sima
dme-miR-11-5p	simj
dme-miR-11-5p	SK
dme-miR-11-5p	Skp2
dme-miR-11-5p	slgA
dme-miR-11-5p	Slimp
dme-miR-11-5p	SLIRP1
dme-miR-11-5p	smal
dme-miR-11-5p	SMC2
dme-miR-11-5p	Smr
dme-miR-11-5p	Smurf
dme-miR-11-5p	Snoo
dme-miR-11-5p	sns
dme-miR-11-5p	snz
dme-miR-11-5p	Sodh-2
dme-miR-11-5p	SoxN
dme-miR-11-5p	spas
dme-miR-11-5p	spel1
dme-miR-11-5p	Spn47C
dme-miR-11-5p	SPoCk
dme-miR-11-5p	Spps
dme-miR-11-5p	SPR
dme-miR-11-5p	spz5
dme-miR-11-5p	SRm160
dme-miR-11-5p	Srp68
dme-miR-11-5p	Sry-beta
dme-miR-11-5p	stai
dme-miR-11-5p	stas
dme-miR-11-5p	stj
dme-miR-11-5p	stl
dme-miR-11-5p	Su(var)3-7
dme-miR-11-5p	Sur
dme-miR-11-5p	sut1
dme-miR-11-5p	svp
dme-miR-11-5p	Sws1
dme-miR-11-5p	Syp
dme-miR-11-5p	Syt1
dme-miR-11-5p	Sytalpha
dme-miR-11-5p	Taf5
dme-miR-11-5p	Taz
dme-miR-11-5p	Tbh
dme-miR-11-5p	temp
dme-miR-11-5p	Ten-a
dme-miR-11-5p	Ten-m
dme-miR-11-5p	TfIIFbeta
dme-miR-11-5p	TH1
dme-miR-11-5p	Thd1
dme-miR-11-5p	THG
dme-miR-11-5p	Thor
dme-miR-11-5p	Tie
dme-miR-11-5p	Tim17a1
dme-miR-11-5p	tin
dme-miR-11-5p	TkR86C
dme-miR-11-5p	TkR99D
dme-miR-11-5p	tkv
dme-miR-11-5p	TM4SF
dme-miR-11-5p	Tnks
dme-miR-11-5p	toc
dme-miR-11-5p	Toll-6
dme-miR-11-5p	toy
dme-miR-11-5p	TpnC25D
dme-miR-11-5p	trem
dme-miR-11-5p	TrissinR
dme-miR-11-5p	trp
dme-miR-11-5p	Trp1
dme-miR-11-5p	Trs23
dme-miR-11-5p	Tsp39D
dme-miR-11-5p	Tsp86D
dme-miR-11-5p	tth
dme-miR-11-5p	ttv
dme-miR-11-5p	tutl
dme-miR-11-5p	twe
dme-miR-11-5p	tyn
dme-miR-11-5p	U3-55K
dme-miR-11-5p	Ubc6
dme-miR-11-5p	Ubc7
dme-miR-11-5p	UbcE2H
dme-miR-11-5p	UGP
dme-miR-11-5p	Ulp1
dme-miR-11-5p	upd2
dme-miR-11-5p	Usp16-45
dme-miR-11-5p	uzip
dme-miR-11-5p	Vap33
dme-miR-11-5p	Vav
dme-miR-11-5p	Vha14-1
dme-miR-11-5p	VhaM8.9
dme-miR-11-5p	VhaSFD
dme-miR-11-5p	vir-1
dme-miR-11-5p	Vm26Aa
dme-miR-11-5p	vsg
dme-miR-11-5p	vvl
dme-miR-11-5p	wake
dme-miR-11-5p	Wdr33
dme-miR-11-5p	wech
dme-miR-11-5p	wfs1
dme-miR-11-5p	wtrw
dme-miR-11-5p	wun
dme-miR-11-5p	xmas-1
dme-miR-11-5p	Xpc
dme-miR-11-5p	Xrcc2
dme-miR-11-5p	Yeti
dme-miR-11-5p	yuri
dme-miR-11-5p	Zasp52
dme-miR-11-5p	zetaCOP
dme-miR-11-5p	zfh1
dme-miR-11-5p	Zip48C
dme-miR-11-5p	Zn72D
dme-miR-11-5p	ZnT63C
dme-miR-11-5p	ZnT77C
dme-miR-11-5p	zuc
dme-miR-999-3p	2mit
dme-miR-999-3p	abd-A
dme-miR-999-3p	Ac13E
dme-miR-999-3p	Ac3
dme-miR-999-3p	Ac76E
dme-miR-999-3p	Achl
dme-miR-999-3p	acj6
dme-miR-999-3p	Actn
dme-miR-999-3p	Ada2b
dme-miR-999-3p	AdamTS-A
dme-miR-999-3p	Adar
dme-miR-999-3p	AdenoK
dme-miR-999-3p	Afti
dme-miR-999-3p	AGO1
dme-miR-999-3p	Akt1
dme-miR-999-3p	Alh
dme-miR-999-3p	alpha-Est9
dme-miR-999-3p	alphaSnap
dme-miR-999-3p	alphaTub84B
dme-miR-999-3p	Als2
dme-miR-999-3p	Amph
dme-miR-999-3p	ana1
dme-miR-999-3p	Antp
dme-miR-999-3p	aos
dme-miR-999-3p	ap
dme-miR-999-3p	AP-1gamma
dme-miR-999-3p	APC7
dme-miR-999-3p	Aplip1
dme-miR-999-3p	app
dme-miR-999-3p	Archease
dme-miR-999-3p	Arf79F
dme-miR-999-3p	ArfGAP1
dme-miR-999-3p	Argk
dme-miR-999-3p	ArgRS-m
dme-miR-999-3p	Art7
dme-miR-999-3p	Asator
dme-miR-999-3p	asp
dme-miR-999-3p	AstA-R1
dme-miR-999-3p	AstC-R2
dme-miR-999-3p	Atf3
dme-miR-999-3p	Atf6
dme-miR-999-3p	Atg13
dme-miR-999-3p	Atg17
dme-miR-999-3p	Atg4a
dme-miR-999-3p	Atox1
dme-miR-999-3p	Atpalpha
dme-miR-999-3p	aub
dme-miR-999-3p	Awh
dme-miR-999-3p	axed
dme-miR-999-3p	B52
dme-miR-999-3p	bab1
dme-miR-999-3p	Baldspot
dme-miR-999-3p	barr
dme-miR-999-3p	bcd
dme-miR-999-3p	bchs
dme-miR-999-3p	Bdp1
dme-miR-999-3p	beat-IIIc
dme-miR-999-3p	beat-Vc
dme-miR-999-3p	Bem46
dme-miR-999-3p	betaggt-I
dme-miR-999-3p	BicD
dme-miR-999-3p	Blimp-1
dme-miR-999-3p	blow
dme-miR-999-3p	bol
dme-miR-999-3p	brat
dme-miR-999-3p	bru1
dme-miR-999-3p	bru3
dme-miR-999-3p	Bsg
dme-miR-999-3p	bug
dme-miR-999-3p	BuGZ
dme-miR-999-3p	by
dme-miR-999-3p	Ca-beta
dme-miR-999-3p	Cad87A
dme-miR-999-3p	Calx
dme-miR-999-3p	Cam
dme-miR-999-3p	Camta
dme-miR-999-3p	CanB2
dme-miR-999-3p	CASK
dme-miR-999-3p	Catsup
dme-miR-999-3p	caup
dme-miR-999-3p	Cbp53E
dme-miR-999-3p	Cbp80
dme-miR-999-3p	Ccm3
dme-miR-999-3p	cdc14
dme-miR-999-3p	Cdk12
dme-miR-999-3p	Cdk7
dme-miR-999-3p	ced-6
dme-miR-999-3p	Cf2
dme-miR-999-3p	CG10011
dme-miR-999-3p	CG10019
dme-miR-999-3p	CG10082
dme-miR-999-3p	CG10097
dme-miR-999-3p	CG10147
dme-miR-999-3p	CG10170
dme-miR-999-3p	CG10188
dme-miR-999-3p	CG10345
dme-miR-999-3p	CG10425
dme-miR-999-3p	CG10466
dme-miR-999-3p	CG10469
dme-miR-999-3p	CG10486
dme-miR-999-3p	CG10492
dme-miR-999-3p	CG10494
dme-miR-999-3p	CG10543
dme-miR-999-3p	CG10561
dme-miR-999-3p	CG10562
dme-miR-999-3p	CG10710
dme-miR-999-3p	CG10947
dme-miR-999-3p	CG10948
dme-miR-999-3p	CG11138
dme-miR-999-3p	CG11155
dme-miR-999-3p	CG11357
dme-miR-999-3p	CG11537
dme-miR-999-3p	CG11714
dme-miR-999-3p	CG1172
dme-miR-999-3p	CG11741
dme-miR-999-3p	CG11760
dme-miR-999-3p	CG11768
dme-miR-999-3p	CG11825
dme-miR-999-3p	CG11883
dme-miR-999-3p	CG12025
dme-miR-999-3p	CG12054
dme-miR-999-3p	CG12106
dme-miR-999-3p	CG12129
dme-miR-999-3p	CG12179
dme-miR-999-3p	CG12236
dme-miR-999-3p	CG12279
dme-miR-999-3p	CG12288
dme-miR-999-3p	CG12404
dme-miR-999-3p	CG12490
dme-miR-999-3p	CG12531
dme-miR-999-3p	CG12659
dme-miR-999-3p	CG12692
dme-miR-999-3p	CG12730
dme-miR-999-3p	CG12768
dme-miR-999-3p	CG12818
dme-miR-999-3p	CG12998
dme-miR-999-3p	CG13021
dme-miR-999-3p	CG13102
dme-miR-999-3p	CG13126
dme-miR-999-3p	CG13144
dme-miR-999-3p	CG13197
dme-miR-999-3p	CG13239
dme-miR-999-3p	CG13408
dme-miR-999-3p	CG13457
dme-miR-999-3p	CG13579
dme-miR-999-3p	CG1358
dme-miR-999-3p	CG13606
dme-miR-999-3p	CG13699
dme-miR-999-3p	CG13737
dme-miR-999-3p	CG13739
dme-miR-999-3p	CG13743
dme-miR-999-3p	CG13766
dme-miR-999-3p	CG13786
dme-miR-999-3p	CG13813
dme-miR-999-3p	CG13893
dme-miR-999-3p	CG13894
dme-miR-999-3p	CG13950
dme-miR-999-3p	CG13954
dme-miR-999-3p	CG13978
dme-miR-999-3p	CG13994
dme-miR-999-3p	CG14042
dme-miR-999-3p	CG1407
dme-miR-999-3p	CG14110
dme-miR-999-3p	CG14182
dme-miR-999-3p	CG14186
dme-miR-999-3p	CG14200
dme-miR-999-3p	CG14257
dme-miR-999-3p	CG14314
dme-miR-999-3p	CG1434
dme-miR-999-3p	CG1441
dme-miR-999-3p	CG14439
dme-miR-999-3p	CG14505
dme-miR-999-3p	CG14572
dme-miR-999-3p	CG14676
dme-miR-999-3p	CG14764
dme-miR-999-3p	CG14829
dme-miR-999-3p	CG14931
dme-miR-999-3p	CG14932
dme-miR-999-3p	CG14995
dme-miR-999-3p	CG15046
dme-miR-999-3p	CG15127
dme-miR-999-3p	CG1513
dme-miR-999-3p	CG15160
dme-miR-999-3p	CG15283
dme-miR-999-3p	CG15365
dme-miR-999-3p	CG15422
dme-miR-999-3p	CG15465
dme-miR-999-3p	CG15475
dme-miR-999-3p	CG15657
dme-miR-999-3p	CG15892
dme-miR-999-3p	CG1620
dme-miR-999-3p	CG1636
dme-miR-999-3p	CG16711
dme-miR-999-3p	CG16771
dme-miR-999-3p	CG16817
dme-miR-999-3p	CG16833
dme-miR-999-3p	CG1690
dme-miR-999-3p	CG17083
dme-miR-999-3p	CG17107
dme-miR-999-3p	CG17159
dme-miR-999-3p	CG1718
dme-miR-999-3p	CG17193
dme-miR-999-3p	CG17376
dme-miR-999-3p	CG17380
dme-miR-999-3p	CG17508
dme-miR-999-3p	CG17528
dme-miR-999-3p	CG17580
dme-miR-999-3p	CG17652
dme-miR-999-3p	CG17683
dme-miR-999-3p	CG17715
dme-miR-999-3p	CG17786
dme-miR-999-3p	CG17841
dme-miR-999-3p	CG18208
dme-miR-999-3p	CG18302
dme-miR-999-3p	CG18480
dme-miR-999-3p	CG1888
dme-miR-999-3p	CG2070
dme-miR-999-3p	CG2201
dme-miR-999-3p	CG2209
dme-miR-999-3p	CG2258
dme-miR-999-3p	CG2278
dme-miR-999-3p	CG2616
dme-miR-999-3p	CG2617
dme-miR-999-3p	CG2747
dme-miR-999-3p	CG2841
dme-miR-999-3p	CG2865
dme-miR-999-3p	CG2983
dme-miR-999-3p	CG30122
dme-miR-999-3p	CG30291
dme-miR-999-3p	CG30345
dme-miR-999-3p	CG30391
dme-miR-999-3p	CG30460
dme-miR-999-3p	CG30463
dme-miR-999-3p	CG30479
dme-miR-999-3p	CG30480
dme-miR-999-3p	CG30497
dme-miR-999-3p	CG3078
dme-miR-999-3p	CG3104
dme-miR-999-3p	CG31111
dme-miR-999-3p	CG31145
dme-miR-999-3p	CG31195
dme-miR-999-3p	CG31224
dme-miR-999-3p	CG31268
dme-miR-999-3p	CG31278
dme-miR-999-3p	CG31296
dme-miR-999-3p	CG31323
dme-miR-999-3p	CG31342
dme-miR-999-3p	CG31468
dme-miR-999-3p	CG31473
dme-miR-999-3p	CG31550
dme-miR-999-3p	CG31609
dme-miR-999-3p	CG31633
dme-miR-999-3p	CG31644
dme-miR-999-3p	CG31674
dme-miR-999-3p	CG3168
dme-miR-999-3p	CG31689
dme-miR-999-3p	CG31712
dme-miR-999-3p	CG31760
dme-miR-999-3p	CG31814
dme-miR-999-3p	CG31928
dme-miR-999-3p	CG31954
dme-miR-999-3p	CG3198
dme-miR-999-3p	CG32006
dme-miR-999-3p	CG32091
dme-miR-999-3p	CG32181
dme-miR-999-3p	CG32192
dme-miR-999-3p	CG32204
dme-miR-999-3p	CG32206
dme-miR-999-3p	CG3226
dme-miR-999-3p	CG32270
dme-miR-999-3p	CG32365
dme-miR-999-3p	CG3262
dme-miR-999-3p	CG32647
dme-miR-999-3p	CG32700
dme-miR-999-3p	CG32758
dme-miR-999-3p	CG32767
dme-miR-999-3p	CG3309
dme-miR-999-3p	CG33098
dme-miR-999-3p	CG33521
dme-miR-999-3p	CG3358
dme-miR-999-3p	CG33981
dme-miR-999-3p	CG33995
dme-miR-999-3p	CG34133
dme-miR-999-3p	CG34135
dme-miR-999-3p	CG34155
dme-miR-999-3p	CG3420
dme-miR-999-3p	CG34215
dme-miR-999-3p	CG34225
dme-miR-999-3p	CG34251
dme-miR-999-3p	CG34347
dme-miR-999-3p	CG34351
dme-miR-999-3p	CG34396
dme-miR-999-3p	CG34449
dme-miR-999-3p	CG3594
dme-miR-999-3p	CG3625
dme-miR-999-3p	CG3638
dme-miR-999-3p	CG3655
dme-miR-999-3p	CG3756
dme-miR-999-3p	CG3795
dme-miR-999-3p	CG3808
dme-miR-999-3p	CG3812
dme-miR-999-3p	CG3822
dme-miR-999-3p	CG3857
dme-miR-999-3p	CG3862
dme-miR-999-3p	CG3961
dme-miR-999-3p	CG40160
dme-miR-999-3p	CG4069
dme-miR-999-3p	CG4080
dme-miR-999-3p	CG42237
dme-miR-999-3p	CG42245
dme-miR-999-3p	CG42264
dme-miR-999-3p	CG42313
dme-miR-999-3p	CG42322
dme-miR-999-3p	CG42340
dme-miR-999-3p	CG42346
dme-miR-999-3p	CG42449
dme-miR-999-3p	CG42487
dme-miR-999-3p	CG42497
dme-miR-999-3p	CG42503
dme-miR-999-3p	CG42525
dme-miR-999-3p	CG42526
dme-miR-999-3p	CG42541
dme-miR-999-3p	CG42613
dme-miR-999-3p	CG42663
dme-miR-999-3p	CG42668
dme-miR-999-3p	CG42709
dme-miR-999-3p	CG42741
dme-miR-999-3p	CG42795
dme-miR-999-3p	CG42817
dme-miR-999-3p	CG4302
dme-miR-999-3p	CG43064
dme-miR-999-3p	CG43066
dme-miR-999-3p	CG43116
dme-miR-999-3p	CG43143
dme-miR-999-3p	CG4332
dme-miR-999-3p	CG43373
dme-miR-999-3p	CG43445
dme-miR-999-3p	CG43732
dme-miR-999-3p	CG43778
dme-miR-999-3p	CG43897
dme-miR-999-3p	CG44000
dme-miR-999-3p	CG44001
dme-miR-999-3p	CG44245
dme-miR-999-3p	CG44355
dme-miR-999-3p	CG4467
dme-miR-999-3p	CG44837
dme-miR-999-3p	CG45002
dme-miR-999-3p	CG45049
dme-miR-999-3p	CG45084
dme-miR-999-3p	CG45085
dme-miR-999-3p	CG45092
dme-miR-999-3p	CG45093
dme-miR-999-3p	CG45101
dme-miR-999-3p	CG45263
dme-miR-999-3p	CG4558
dme-miR-999-3p	CG4615
dme-miR-999-3p	CG46314
dme-miR-999-3p	CG46315
dme-miR-999-3p	CG46316
dme-miR-999-3p	CG46320
dme-miR-999-3p	CG4753
dme-miR-999-3p	CG4768
dme-miR-999-3p	CG4820
dme-miR-999-3p	CG4822
dme-miR-999-3p	CG4884
dme-miR-999-3p	CG4896
dme-miR-999-3p	CG4911
dme-miR-999-3p	CG5056
dme-miR-999-3p	CG5065
dme-miR-999-3p	CG5104
dme-miR-999-3p	CG5177
dme-miR-999-3p	CG5181
dme-miR-999-3p	CG5189
dme-miR-999-3p	CG5196
dme-miR-999-3p	CG5287
dme-miR-999-3p	CG5327
dme-miR-999-3p	CG5346
dme-miR-999-3p	CG5432
dme-miR-999-3p	CG5597
dme-miR-999-3p	CG5611
dme-miR-999-3p	CG5746
dme-miR-999-3p	CG5776
dme-miR-999-3p	CG5867
dme-miR-999-3p	CG5877
dme-miR-999-3p	CG5890
dme-miR-999-3p	CG6094
dme-miR-999-3p	CG6123
dme-miR-999-3p	CG6175
dme-miR-999-3p	CG6191
dme-miR-999-3p	CG6231
dme-miR-999-3p	CG6308
dme-miR-999-3p	CG6324
dme-miR-999-3p	CG6414
dme-miR-999-3p	CG6420
dme-miR-999-3p	CG6583
dme-miR-999-3p	CG6610
dme-miR-999-3p	CG6686
dme-miR-999-3p	CG6767
dme-miR-999-3p	CG6805
dme-miR-999-3p	CG6985
dme-miR-999-3p	CG7099
dme-miR-999-3p	CG7218
dme-miR-999-3p	CG7220
dme-miR-999-3p	CG7326
dme-miR-999-3p	CG7470
dme-miR-999-3p	CG7564
dme-miR-999-3p	CG7781
dme-miR-999-3p	CG7839
dme-miR-999-3p	CG7970
dme-miR-999-3p	CG7985
dme-miR-999-3p	CG8034
dme-miR-999-3p	CG8065
dme-miR-999-3p	CG8155
dme-miR-999-3p	CG8230
dme-miR-999-3p	CG8311
dme-miR-999-3p	CG8326
dme-miR-999-3p	CG8407
dme-miR-999-3p	CG8475
dme-miR-999-3p	CG8671
dme-miR-999-3p	CG8786
dme-miR-999-3p	CG8908
dme-miR-999-3p	CG8910
dme-miR-999-3p	CG8944
dme-miR-999-3p	CG9005
dme-miR-999-3p	CG9016
dme-miR-999-3p	CG9062
dme-miR-999-3p	CG9114
dme-miR-999-3p	CG9121
dme-miR-999-3p	CG9132
dme-miR-999-3p	CG9173
dme-miR-999-3p	CG9246
dme-miR-999-3p	CG9304
dme-miR-999-3p	CG9368
dme-miR-999-3p	CG9471
dme-miR-999-3p	CG9686
dme-miR-999-3p	CG9737
dme-miR-999-3p	CG9747
dme-miR-999-3p	CG9864
dme-miR-999-3p	CG9932
dme-miR-999-3p	CG9948
dme-miR-999-3p	CG9986
dme-miR-999-3p	CHES-1-like
dme-miR-999-3p	chrb
dme-miR-999-3p	ci
dme-miR-999-3p	cic
dme-miR-999-3p	ckn
dme-miR-999-3p	Clamp
dme-miR-999-3p	CngA
dme-miR-999-3p	cnir
dme-miR-999-3p	cnn
dme-miR-999-3p	comm2
dme-miR-999-3p	CoRest
dme-miR-999-3p	coro
dme-miR-999-3p	COX7AL
dme-miR-999-3p	Cpr
dme-miR-999-3p	Cpr76Bb
dme-miR-999-3p	cpx
dme-miR-999-3p	CrebA
dme-miR-999-3p	Crk
dme-miR-999-3p	crol
dme-miR-999-3p	Crtc
dme-miR-999-3p	ct
dme-miR-999-3p	CtBP
dme-miR-999-3p	CTCF
dme-miR-999-3p	Ctl2
dme-miR-999-3p	ctp
dme-miR-999-3p	cu
dme-miR-999-3p	Cul3
dme-miR-999-3p	cwo
dme-miR-999-3p	CycD
dme-miR-999-3p	CycG
dme-miR-999-3p	Cyp303a1
dme-miR-999-3p	Cyp312a1
dme-miR-999-3p	Cyp317a1
dme-miR-999-3p	Cyp4p2
dme-miR-999-3p	Cyp4s3
dme-miR-999-3p	Csk
dme-miR-999-3p	Dab
dme-miR-999-3p	dah
dme-miR-999-3p	dbr
dme-miR-999-3p	DCP1
dme-miR-999-3p	DCP2
dme-miR-999-3p	DCTN4-p62
dme-miR-999-3p	Debcl
dme-miR-999-3p	Der-1
dme-miR-999-3p	Dgk
dme-miR-999-3p	dgo
dme-miR-999-3p	dhd
dme-miR-999-3p	Dhit
dme-miR-999-3p	Dhod
dme-miR-999-3p	Dic1
dme-miR-999-3p	DIP-alpha
dme-miR-999-3p	DIP-delta
dme-miR-999-3p	Dis3l2
dme-miR-999-3p	dlg1
dme-miR-999-3p	dlp
dme-miR-999-3p	dmpd
dme-miR-999-3p	DNApol-iota
dme-miR-999-3p	dnr1
dme-miR-999-3p	Dop2R
dme-miR-999-3p	dos
dme-miR-999-3p	Dp
dme-miR-999-3p	dpr11
dme-miR-999-3p	dpr14
dme-miR-999-3p	dpr21
dme-miR-999-3p	Drep1
dme-miR-999-3p	Drep2
dme-miR-999-3p	Drice
dme-miR-999-3p	Dsp1
dme-miR-999-3p	dtn
dme-miR-999-3p	DUBAI
dme-miR-999-3p	Dys
dme-miR-999-3p	dysc
dme-miR-999-3p	e
dme-miR-999-3p	E(spl)m5-HLH
dme-miR-999-3p	e(y)3
dme-miR-999-3p	eag
dme-miR-999-3p	ear
dme-miR-999-3p	east
dme-miR-999-3p	Eb1
dme-miR-999-3p	edl
dme-miR-999-3p	eIF4EHP
dme-miR-999-3p	Eip63F-1
dme-miR-999-3p	Ekar
dme-miR-999-3p	Elk
dme-miR-999-3p	ena
dme-miR-999-3p	enc
dme-miR-999-3p	EndoB
dme-miR-999-3p	EndoGI
dme-miR-999-3p	Ent1
dme-miR-999-3p	Ent2
dme-miR-999-3p	Epac
dme-miR-999-3p	Etl1
dme-miR-999-3p	Evi5
dme-miR-999-3p	exu
dme-miR-999-3p	fab1
dme-miR-999-3p	FASN1
dme-miR-999-3p	fbl
dme-miR-999-3p	fend
dme-miR-999-3p	fj
dme-miR-999-3p	fkh
dme-miR-999-3p	flfl
dme-miR-999-3p	fmt
dme-miR-999-3p	fne
dme-miR-999-3p	fog
dme-miR-999-3p	form3
dme-miR-999-3p	frma
dme-miR-999-3p	Frq1
dme-miR-999-3p	Frq2
dme-miR-999-3p	fs(1)K10
dme-miR-999-3p	Fsn
dme-miR-999-3p	fwe
dme-miR-999-3p	fz2
dme-miR-999-3p	Gagr
dme-miR-999-3p	Galphai
dme-miR-999-3p	GATAe
dme-miR-999-3p	Gbs-76A
dme-miR-999-3p	Gdap1
dme-miR-999-3p	Gfat1
dme-miR-999-3p	Gfrl
dme-miR-999-3p	Ggamma1
dme-miR-999-3p	Ggamma30A
dme-miR-999-3p	gish
dme-miR-999-3p	Gld
dme-miR-999-3p	GluClalpha
dme-miR-999-3p	GluRIB
dme-miR-999-3p	Glut1
dme-miR-999-3p	GlyT
dme-miR-999-3p	Gmap
dme-miR-999-3p	Gpdh
dme-miR-999-3p	Grd
dme-miR-999-3p	Grip163
dme-miR-999-3p	gt
dme-miR-999-3p	Gug
dme-miR-999-3p	Gyc89Db
dme-miR-999-3p	haf
dme-miR-999-3p	hbn
dme-miR-999-3p	HDAC4
dme-miR-999-3p	Hers
dme-miR-999-3p	Hex-A
dme-miR-999-3p	hh
dme-miR-999-3p	HIP
dme-miR-999-3p	HIP-R
dme-miR-999-3p	His4r
dme-miR-999-3p	HisCl1
dme-miR-999-3p	Hk
dme-miR-999-3p	hng2
dme-miR-999-3p	homer
dme-miR-999-3p	HP1c
dme-miR-999-3p	Hph
dme-miR-999-3p	Hr39
dme-miR-999-3p	Hsl
dme-miR-999-3p	hubl
dme-miR-999-3p	Hug
dme-miR-999-3p	Hydr2
dme-miR-999-3p	IA-2
dme-miR-999-3p	Ice2
dme-miR-999-3p	IKKepsilon
dme-miR-999-3p	Imp
dme-miR-999-3p	ImpL2
dme-miR-999-3p	inc
dme-miR-999-3p	inv
dme-miR-999-3p	Inx2
dme-miR-999-3p	Ipk1
dme-miR-999-3p	Ir56b
dme-miR-999-3p	isoQC
dme-miR-999-3p	jeb
dme-miR-999-3p	jet
dme-miR-999-3p	jhamt
dme-miR-999-3p	JhI-21
dme-miR-999-3p	jing
dme-miR-999-3p	jv
dme-miR-999-3p	jvl
dme-miR-999-3p	Kap-alpha3
dme-miR-999-3p	kek6
dme-miR-999-3p	key
dme-miR-999-3p	kibra
dme-miR-999-3p	kis
dme-miR-999-3p	klar
dme-miR-999-3p	KrT95D
dme-miR-999-3p	krz
dme-miR-999-3p	kud
dme-miR-999-3p	kuk
dme-miR-999-3p	Kul
dme-miR-999-3p	kz
dme-miR-999-3p	l(2)SH0834
dme-miR-999-3p	l(2)tid
dme-miR-999-3p	l(3)05822
dme-miR-999-3p	l(3)L1231
dme-miR-999-3p	Lcp65Ag1
dme-miR-999-3p	Lgr1
dme-miR-999-3p	Lim1
dme-miR-999-3p	Lk6
dme-miR-999-3p	Lkb1
dme-miR-999-3p	lmgA
dme-miR-999-3p	lmgB
dme-miR-999-3p	lqfR
dme-miR-999-3p	LRP1
dme-miR-999-3p	Lrp4
dme-miR-999-3p	LRR
dme-miR-999-3p	Lrrk
dme-miR-999-3p	ltl
dme-miR-999-3p	lute
dme-miR-999-3p	m-cup
dme-miR-999-3p	Maf1
dme-miR-999-3p	mamo
dme-miR-999-3p	Mat1
dme-miR-999-3p	MBD-R2
dme-miR-999-3p	Mdr50
dme-miR-999-3p	MED9
dme-miR-999-3p	mei-218
dme-miR-999-3p	mei-P26
dme-miR-999-3p	Meics
dme-miR-999-3p	MetRS-m
dme-miR-999-3p	MFS14
dme-miR-999-3p	mGluR
dme-miR-999-3p	Mgstl
dme-miR-999-3p	Mical
dme-miR-999-3p	MICU1
dme-miR-999-3p	Mid1
dme-miR-999-3p	mim
dme-miR-999-3p	mldr
dme-miR-999-3p	mle
dme-miR-999-3p	mmd
dme-miR-999-3p	Mnn1
dme-miR-999-3p	Mob2
dme-miR-999-3p	Mps1
dme-miR-999-3p	MRP
dme-miR-999-3p	mRpL21
dme-miR-999-3p	mRpL38
dme-miR-999-3p	mRpL45
dme-miR-999-3p	mRRF2
dme-miR-999-3p	msi
dme-miR-999-3p	msl-1
dme-miR-999-3p	msps
dme-miR-999-3p	MTA1-like
dme-miR-999-3p	mthl14
dme-miR-999-3p	Mtk
dme-miR-999-3p	Mtl
dme-miR-999-3p	MtnE
dme-miR-999-3p	mts
dme-miR-999-3p	Mulk
dme-miR-999-3p	mura
dme-miR-999-3p	mus205
dme-miR-999-3p	na
dme-miR-999-3p	Naa15-16
dme-miR-999-3p	nAChRalpha1
dme-miR-999-3p	nAChRalpha3
dme-miR-999-3p	nAChRalpha4
dme-miR-999-3p	nAChRalpha7
dme-miR-999-3p	nAChRbeta1
dme-miR-999-3p	nAChRbeta2
dme-miR-999-3p	NaCP60E
dme-miR-999-3p	Nckx30C
dme-miR-999-3p	Ncoa6
dme-miR-999-3p	ND-13A
dme-miR-999-3p	ND-20
dme-miR-999-3p	Ndg
dme-miR-999-3p	NetB
dme-miR-999-3p	Nf1
dme-miR-999-3p	Nhe2
dme-miR-999-3p	NijB
dme-miR-999-3p	nkd
dme-miR-999-3p	Nlg3
dme-miR-999-3p	Nmda1
dme-miR-999-3p	Nmdar1
dme-miR-999-3p	Nmdar2
dme-miR-999-3p	nmo
dme-miR-999-3p	nom
dme-miR-999-3p	Nop17l
dme-miR-999-3p	Nop60B
dme-miR-999-3p	norpA
dme-miR-999-3p	Nplp1
dme-miR-999-3p	nrv3
dme-miR-999-3p	Ntf-2
dme-miR-999-3p	Nup188
dme-miR-999-3p	Obp57a
dme-miR-999-3p	oc
dme-miR-999-3p	Octbeta1R
dme-miR-999-3p	okr
dme-miR-999-3p	Or59c
dme-miR-999-3p	Or63a
dme-miR-999-3p	otu
dme-miR-999-3p	oxt
dme-miR-999-3p	Pa1
dme-miR-999-3p	pain
dme-miR-999-3p	pan
dme-miR-999-3p	par-6
dme-miR-999-3p	para
dme-miR-999-3p	Parp
dme-miR-999-3p	pcx
dme-miR-999-3p	Pcyt1
dme-miR-999-3p	pds5
dme-miR-999-3p	PEK
dme-miR-999-3p	pen-2
dme-miR-999-3p	Pez
dme-miR-999-3p	PGRP-SC1b
dme-miR-999-3p	pho
dme-miR-999-3p	phtf
dme-miR-999-3p	phyl
dme-miR-999-3p	PIG-U
dme-miR-999-3p	pigs
dme-miR-999-3p	Pino
dme-miR-999-3p	PK1-R
dme-miR-999-3p	Pka-C1
dme-miR-999-3p	Plc21C
dme-miR-999-3p	ple
dme-miR-999-3p	Pli
dme-miR-999-3p	PMCA
dme-miR-999-3p	PMP34
dme-miR-999-3p	Poxm
dme-miR-999-3p	ppan
dme-miR-999-3p	PRAS40
dme-miR-999-3p	pre-mod(mdg4)-AE
dme-miR-999-3p	pre-mod(mdg4)-X
dme-miR-999-3p	pre-mod(mdg4)-Y
dme-miR-999-3p	Prestin
dme-miR-999-3p	Prm
dme-miR-999-3p	Proc-R
dme-miR-999-3p	pros
dme-miR-999-3p	Prosap
dme-miR-999-3p	Prosbeta5R2
dme-miR-999-3p	Prp8
dme-miR-999-3p	ps
dme-miR-999-3p	Psf3
dme-miR-999-3p	Ptp36E
dme-miR-999-3p	Ptp61F
dme-miR-999-3p	Ptpmeg2
dme-miR-999-3p	pum
dme-miR-999-3p	Pur-alpha
dme-miR-999-3p	Pvr
dme-miR-999-3p	px
dme-miR-999-3p	qvr
dme-miR-999-3p	r-cup
dme-miR-999-3p	r-l
dme-miR-999-3p	Rab10
dme-miR-999-3p	Rab11
dme-miR-999-3p	Rab2
dme-miR-999-3p	RanBPM
dme-miR-999-3p	RASSF8
dme-miR-999-3p	raw
dme-miR-999-3p	Rbm13
dme-miR-999-3p	Rbp6
dme-miR-999-3p	Rbp9
dme-miR-999-3p	Rcd-1r
dme-miR-999-3p	rdgB
dme-miR-999-3p	rdgC
dme-miR-999-3p	Rdl
dme-miR-999-3p	reb
dme-miR-999-3p	Reph
dme-miR-999-3p	REPTOR
dme-miR-999-3p	rg
dme-miR-999-3p	Rgl
dme-miR-999-3p	Rh7
dme-miR-999-3p	RhoGAP100F
dme-miR-999-3p	RhoGAP18B
dme-miR-999-3p	RhoGAP19D
dme-miR-999-3p	Rim
dme-miR-999-3p	Rim2
dme-miR-999-3p	rno
dme-miR-999-3p	robl62A
dme-miR-999-3p	Rop
dme-miR-999-3p	roq
dme-miR-999-3p	RpL24
dme-miR-999-3p	RpS15Aa
dme-miR-999-3p	RpS26
dme-miR-999-3p	RpS28b
dme-miR-999-3p	Rpt4R
dme-miR-999-3p	Rsf1
dme-miR-999-3p	rst
dme-miR-999-3p	S6k
dme-miR-999-3p	S6kII
dme-miR-999-3p	Saf-B
dme-miR-999-3p	Sara
dme-miR-999-3p	scb
dme-miR-999-3p	Scm
dme-miR-999-3p	scra
dme-miR-999-3p	scrt
dme-miR-999-3p	Scsalpha
dme-miR-999-3p	Sdic4
dme-miR-999-3p	sdt
dme-miR-999-3p	Sec61gamma
dme-miR-999-3p	SerRS-m
dme-miR-999-3p	Set2
dme-miR-999-3p	Sf3b2
dme-miR-999-3p	sfl
dme-miR-999-3p	Sfp33A4
dme-miR-999-3p	Sgf11
dme-miR-999-3p	Sgt
dme-miR-999-3p	Shaw
dme-miR-999-3p	sigmar
dme-miR-999-3p	sim
dme-miR-999-3p	Sin3A
dme-miR-999-3p	sing
dme-miR-999-3p	Sk2
dme-miR-999-3p	skd
dme-miR-999-3p	SkpE
dme-miR-999-3p	Slh
dme-miR-999-3p	SLIRP2
dme-miR-999-3p	slmb
dme-miR-999-3p	slo
dme-miR-999-3p	SLO2
dme-miR-999-3p	Slob
dme-miR-999-3p	slow
dme-miR-999-3p	sm
dme-miR-999-3p	Smg5
dme-miR-999-3p	SMSr
dme-miR-999-3p	sNPF-R
dme-miR-999-3p	sns
dme-miR-999-3p	sona
dme-miR-999-3p	soti
dme-miR-999-3p	Spase22-23
dme-miR-999-3p	SpdS
dme-miR-999-3p	Spn27A
dme-miR-999-3p	spoon
dme-miR-999-3p	Srp54k
dme-miR-999-3p	SRPK
dme-miR-999-3p	sstn
dme-miR-999-3p	ssx
dme-miR-999-3p	stnA
dme-miR-999-3p	stnB
dme-miR-999-3p	stv
dme-miR-999-3p	stx
dme-miR-999-3p	Su(dx)
dme-miR-999-3p	Su(Tpl)
dme-miR-999-3p	Su(var)3-9
dme-miR-999-3p	SuUR
dme-miR-999-3p	svr
dme-miR-999-3p	swa
dme-miR-999-3p	Swim
dme-miR-999-3p	Swip-1
dme-miR-999-3p	Syn
dme-miR-999-3p	Syn1
dme-miR-999-3p	Sytbeta
dme-miR-999-3p	Syx1A
dme-miR-999-3p	Taf2
dme-miR-999-3p	Tango11
dme-miR-999-3p	Tdrd3
dme-miR-999-3p	Teh1
dme-miR-999-3p	Teh2
dme-miR-999-3p	tgo
dme-miR-999-3p	Thd1
dme-miR-999-3p	ths
dme-miR-999-3p	tim
dme-miR-999-3p	tipE
dme-miR-999-3p	TMEM216
dme-miR-999-3p	tna
dme-miR-999-3p	Tnpo
dme-miR-999-3p	Tob
dme-miR-999-3p	Tollo
dme-miR-999-3p	Tom20
dme-miR-999-3p	Top1
dme-miR-999-3p	TORIP
dme-miR-999-3p	tral
dme-miR-999-3p	Trax
dme-miR-999-3p	Trf2
dme-miR-999-3p	trx
dme-miR-999-3p	Trx-2
dme-miR-999-3p	Tsp26A
dme-miR-999-3p	Tsp33B
dme-miR-999-3p	Tsp66E
dme-miR-999-3p	ttv
dme-miR-999-3p	tun
dme-miR-999-3p	tutl
dme-miR-999-3p	TwdlD
dme-miR-999-3p	twe
dme-miR-999-3p	tws
dme-miR-999-3p	Ubqn
dme-miR-999-3p	Ubx
dme-miR-999-3p	Ugt
dme-miR-999-3p	unc-104
dme-miR-999-3p	up
dme-miR-999-3p	Usf
dme-miR-999-3p	Usp10
dme-miR-999-3p	Usp2
dme-miR-999-3p	Usp39
dme-miR-999-3p	uzip
dme-miR-999-3p	Vav
dme-miR-999-3p	Vdup1
dme-miR-999-3p	vg
dme-miR-999-3p	VGlut
dme-miR-999-3p	Vha68-2
dme-miR-999-3p	Vhl
dme-miR-999-3p	vig2
dme-miR-999-3p	vilya
dme-miR-999-3p	Vps13
dme-miR-999-3p	vret
dme-miR-999-3p	Vrp1
dme-miR-999-3p	wdp
dme-miR-999-3p	wgn
dme-miR-999-3p	wit
dme-miR-999-3p	Wnt2
dme-miR-999-3p	Ythdc1
dme-miR-999-3p	Zasp66
dme-miR-999-3p	Zasp67
dme-miR-999-3p	Ziz
dme-miR-999-3p	zyd
dme-miR-927-5p	14-3-3epsilon
dme-miR-927-5p	14-3-3zeta
dme-miR-927-5p	18w
dme-miR-927-5p	5-HT1B
dme-miR-927-5p	5-HT2B
dme-miR-927-5p	Abi
dme-miR-927-5p	Abl
dme-miR-927-5p	Ac3
dme-miR-927-5p	Ace
dme-miR-927-5p	Acer
dme-miR-927-5p	Ack-like
dme-miR-927-5p	ADD1
dme-miR-927-5p	ade5
dme-miR-927-5p	Adk2
dme-miR-927-5p	adp
dme-miR-927-5p	Aef1
dme-miR-927-5p	Afti
dme-miR-927-5p	Ag5r
dme-miR-927-5p	AGBE
dme-miR-927-5p	Ahcy
dme-miR-927-5p	AkhR
dme-miR-927-5p	akirin
dme-miR-927-5p	Akt1
dme-miR-927-5p	Alg-2
dme-miR-927-5p	alpha-Est10
dme-miR-927-5p	alpha-Est5
dme-miR-927-5p	alpha-Man-IIa
dme-miR-927-5p	alpha-Man-IIb
dme-miR-927-5p	alpha-Spec
dme-miR-927-5p	alphaSnap
dme-miR-927-5p	aly
dme-miR-927-5p	Ama
dme-miR-927-5p	AMPKalpha
dme-miR-927-5p	Ance-3
dme-miR-927-5p	Ank
dme-miR-927-5p	Antp
dme-miR-927-5p	ap
dme-miR-927-5p	APC7
dme-miR-927-5p	Archease
dme-miR-927-5p	ari-1
dme-miR-927-5p	ari-2
dme-miR-927-5p	arr
dme-miR-927-5p	Art4
dme-miR-927-5p	Asap
dme-miR-927-5p	Asator
dme-miR-927-5p	Asciz
dme-miR-927-5p	AstA
dme-miR-927-5p	AstC
dme-miR-927-5p	Asx
dme-miR-927-5p	Atet
dme-miR-927-5p	Atf3
dme-miR-927-5p	Atf6
dme-miR-927-5p	Atg1
dme-miR-927-5p	Atg13
dme-miR-927-5p	ATPsynbeta
dme-miR-927-5p	AttA
dme-miR-927-5p	Atxn7
dme-miR-927-5p	awd
dme-miR-927-5p	Awh
dme-miR-927-5p	Axud1
dme-miR-927-5p	B4
dme-miR-927-5p	B52
dme-miR-927-5p	bab1
dme-miR-927-5p	bbc
dme-miR-927-5p	bcd
dme-miR-927-5p	be
dme-miR-927-5p	beat-Ib
dme-miR-927-5p	beat-Vb
dme-miR-927-5p	betaNACtes2
dme-miR-927-5p	betaNACtes3
dme-miR-927-5p	betaNACtes6
dme-miR-927-5p	bi
dme-miR-927-5p	bic
dme-miR-927-5p	BicD
dme-miR-927-5p	bif
dme-miR-927-5p	Bin1
dme-miR-927-5p	Blimp-1
dme-miR-927-5p	Blos4
dme-miR-927-5p	bnk
dme-miR-927-5p	brat
dme-miR-927-5p	Bre1
dme-miR-927-5p	brn
dme-miR-927-5p	brv1
dme-miR-927-5p	BRWD3
dme-miR-927-5p	Bsg
dme-miR-927-5p	bsk
dme-miR-927-5p	Btk29A
dme-miR-927-5p	btsz
dme-miR-927-5p	bur
dme-miR-927-5p	by
dme-miR-927-5p	C3G
dme-miR-927-5p	Ca-alpha1T
dme-miR-927-5p	cac
dme-miR-927-5p	CadN
dme-miR-927-5p	Cadps
dme-miR-927-5p	CalpC
dme-miR-927-5p	Calx
dme-miR-927-5p	Cam
dme-miR-927-5p	Camta
dme-miR-927-5p	CanA1
dme-miR-927-5p	CanB2
dme-miR-927-5p	Capr
dme-miR-927-5p	caps
dme-miR-927-5p	car
dme-miR-927-5p	cas
dme-miR-927-5p	CCT6
dme-miR-927-5p	Cda4
dme-miR-927-5p	Cdk7
dme-miR-927-5p	CenB1A
dme-miR-927-5p	Cf2
dme-miR-927-5p	CG10055
dme-miR-927-5p	CG10068
dme-miR-927-5p	CG10175
dme-miR-927-5p	CG10298
dme-miR-927-5p	CG10344
dme-miR-927-5p	CG10348
dme-miR-927-5p	CG10376
dme-miR-927-5p	CG10417
dme-miR-927-5p	CG10466
dme-miR-927-5p	CG10492
dme-miR-927-5p	CG10494
dme-miR-927-5p	CG10555
dme-miR-927-5p	CG10576
dme-miR-927-5p	CG10602
dme-miR-927-5p	CG10631
dme-miR-927-5p	CG10663
dme-miR-927-5p	CG10713
dme-miR-927-5p	CG10799
dme-miR-927-5p	CG10979
dme-miR-927-5p	CG11007
dme-miR-927-5p	CG11030
dme-miR-927-5p	CG11089
dme-miR-927-5p	CG11155
dme-miR-927-5p	CG11168
dme-miR-927-5p	CG11279
dme-miR-927-5p	CG11294
dme-miR-927-5p	CG11318
dme-miR-927-5p	CG11319
dme-miR-927-5p	CG1136
dme-miR-927-5p	CG11360
dme-miR-927-5p	CG11384
dme-miR-927-5p	CG11398
dme-miR-927-5p	CG11448
dme-miR-927-5p	CG11486
dme-miR-927-5p	CG11588
dme-miR-927-5p	CG11619
dme-miR-927-5p	CG11638
dme-miR-927-5p	CG11656
dme-miR-927-5p	CG11695
dme-miR-927-5p	CG11714
dme-miR-927-5p	CG11854
dme-miR-927-5p	CG11911
dme-miR-927-5p	CG11982
dme-miR-927-5p	CG11983
dme-miR-927-5p	CG12084
dme-miR-927-5p	CG12128
dme-miR-927-5p	CG12134
dme-miR-927-5p	CG12194
dme-miR-927-5p	CG12200
dme-miR-927-5p	CG12290
dme-miR-927-5p	CG12309
[truncated: 8,538 more rows]

## Sheet: nonred targets of upreg miRNA
predicted target
14-3-3epsilon
14-3-3zeta
18w
1-Dec
2mit
4E-T
4-Sep
5-HT1B
5-HT2A
5-HT2B
5-HT7
5PtaseI
a
AANATL2
AANATL6
AANATL7
aay
ab
abd-A
Abd-B
Abi
Abl
Abp1
Ac13E
Ac3
Ac76E
Ac78C
ACC
AcCoAS
Ace
Acer
Achl
acj6
Ack-like
Acox57D-d
Acp24A4
Acp26Ab
Acp33A
Act57B
Act5C
Act79B
Act87E
Act88F
Actn
ACXA
ACXC
ACXD
Acsl
Ada2b
AdamTS-A
Adar
Adat1
ADD1
ade5
AdenoK
Adf1
Adh
Adi1
AdipoR
Adk1
Adk2
Adk3
adp
ADPS
AdSL
AdSS
Aduk
Ady43A
Aef1
Afti
Ag5r
AGBE
ago
AGO1
Ahcy
AIMP1
Akap200
Akh
AkhR
akirin
Akt1
al
alc
Ald
Alg-2
Alh
alien
ALiX
Alk
alph
alpha-Cat
alpha-Est10
alpha-Est3
alpha-Est5
alpha-Est8
alpha-Est9
alpha-Man-Ia
alpha-Man-IIa
alpha-Man-IIb
alpha-PheRS
alphaSnap
alpha-Spec
alphaTub84B
Als2
aly
Ama
amn
amon
AMPdeam
Amph
AMPKalpha
Amun
amx
ana1
ana3
Ance-3
Andorra
Ank
Ank2
Ankle2
anne
Antp
aop
aos
ap
AP-1-2beta
AP-1gamma
AP-2alpha
AP-2mu
Apc
APC7
aPKC
Aplip1
app
Appl
Aprt
Aps
apt
ara
aralar1
Arc1
Archease
Arf51F
Arf79F
ArfGAP1
Arfip
Argk
ArgRS-m
ari-1
ari-2
Arl4
arm
armi
Arp10
Arp2
Arp3
Arpc2
Arpc3B
Arpc5
arr
Arr1
Arr2
Ars2
Art1
Art3
Art4
Art7
Art8
Arv1
arx
Asap
Asator
Asciz
ash2
AsnRS
asp
Asph
AspRS
AspRS-m
AstA
AstA-R1
AstA-R2
AstC
AstC-R2
Asx
ATbp
Atet
Atf3
Atf6
Atg1
Atg10
Atg13
Atg17
Atg18a
Atg4a
Atg7
atilla
Atox1
Atpalpha
ATPCL
ATPsynbeta
ATPsynC
ATPsyndelta
AttA
att-ORFB
Atx2
Atxn7
aub
Aven
awd
Awh
axed
Axn
axo
Axud1
az2
B4
B52
b6
B9d2
bab1
babo
Bacc
baf
bai
Baldspot
Bap170
barr
bbc
bcd
bchs
BCL7-like
bdg
Bdp1
be
BEAF-32
beat-Ib
beat-Ic
beat-IIa
beat-IIIa
beat-IIIc
beat-IV
beat-Va
beat-Vb
beat-Vc
beat-VII
bel
Bem46
ben
Best1
Best2
Bet1
betaggt-I
betaggt-II
betaNACtes2
betaNACtes3
betaNACtes6
betaTub85D
BG642163
bgm
bi
bib
bic
BicC
BicD
bif
Bili
Bin1
bin3
Blimp-1
Blos2
Blos3
Blos4
blow
bma
bnk
bnl
BobA
boca
bol
bond
bor
bora
bowl
br
brat
Brd
Brd8
Bre1
brk
Brms1
brn
brp
bru1
bru3
brv1
brv3
BRWD3
Bsg
Bsg25A
Bsg25D
bsh
bsk
bt
BtbVII
btd
BthD
Btk29A
btsz
Bub1
bug
BuGZ
bun
bur
bves
bw
bwa
Bx42
by
byn
c(2)M
c(3)G
C15
C3G
Ca-alpha1D
Ca-alpha1T
Ca-beta
cac
cad
Cad74A
Cad86C
Cad87A
Cad96Cb
Cad99C
CadN
CadN2
Cadps
Caf1-180
CAHbeta
caix
CalpA
CalpB
CalpC
Calr
Cals
Calx
calypso
Cam
CaMKII
Camta
CanA1
CanA-14F
CanB2
CapaR
Caper
Cap-H2
Capr
caps
capt
car
cas
CASK
Catsup
caup
cav
Cbl
CBP
Cbp53E
Cbp80
cbs
cbt
CCAP-R
Ccdc56
CCHa1-R
CCHa2-R
CCKLR-17D1
Ccm3
Ccp84Ac
Ccp84Af
CCT2
CCT4
CCT5
CCT6
CD98hc
Cda4
CDase
cdc14
Cdc42
CDC45L
Cdc5
cdi
Cdk12
Cdk2
Cdk5
Cdk7
Cdk9
CdsA
CecC
ced-6
Cen
CenB1A
CenG1A
Cep135
Cep97
Cerk
cerv
Cf2
cg
CG10000
CG10011
CG10019
CG10035
CG10038
CG10050
CG10055
CG10068
CG10077
CG10082
CG10086
CG10089
CG10096
CG10097
CG10098
CG10104
CG10147
CG10154
CG10168
CG10170
CG10171
CG10175
CG10182
CG10185
CG10188
CG10189
CG10195
CG10208
CG10222
CG1024
CG10257
CG10265
CG10274
CG10283
CG10286
CG10298
CG10317
CG10321
CG10336
CG10338
CG10344
CG10345
CG10348
CG10353
CG10359
CG10362
CG10376
CG10384
CG10395
CG10405
CG10417
CG10420
CG10424
CG10425
CG10431
CG10444
CG10445
CG10459
CG10466
CG10469
CG10474
CG10486
CG10492
CG10494
CG10510
CG10512
CG10516
CG10543
CG10550
CG10555
CG10561
CG10562
CG10570
CG10576
CG10587
CG10588
CG10598
CG10602
CG10616
CG10621
CG10623
CG10631
CG10663
CG10702
CG10710
CG10713
CG10731
CG10737
CG10738
CG10778
CG10793
CG10799
CG10803
CG10804
CG10845
CG10862
CG10866
CG10869
CG10877
CG10889
CG1090
CG10915
CG10916
CG1092
CG10932
CG10947
CG10948
CG10953
CG10979
CG10993
CG11000
CG11007
CG11018
CG11023
CG1103
CG11030
CG11034
CG11035
CG1105
CG11050
CG11070
CG11085
CG11089
CG11099
CG11109
CG11125
CG11137
CG11138
CG11141
CG11147
CG11155
CG11158
CG11162
CG11168
CG11178
CG11208
CG11210
CG11221
CG11227
CG11247
CG11262
CG11263
CG11279
CG11294
CG11306
CG11309
CG11317
CG11318
CG11319
CG11345
CG11357
CG1136
CG11360
CG11378
CG11380
CG11384
CG11391
CG11398
CG11403
CG11406
CG11409
CG11436
CG11444
CG11447
CG11448
CG11456
CG11459
CG11470
CG11486
CG11505
CG11537
CG11539
CG11576
CG11586
CG11588
CG11593
CG11596
CG1161
CG11617
CG11619
CG11634
CG11638
CG11652
CG11656
CG11665
CG11671
CG11672
CG11695
CG11710
CG11714
CG1172
CG11723
CG11741
CG11760
CG11768
CG11771
CG11779
CG11816
CG11825
CG11837
CG11854
CG11873
CG11883
CG11889
CG11892
CG11902
CG11911
CG11951
CG11966
CG11975
CG11982
CG11983
CG11986
CG11997
CG12003
CG12011
CG12012
CG12016
CG12025
CG12035
CG12054
CG12057
CG12065
CG12075
CG12081
CG12084
CG12096
CG12104
CG12105
CG12106
CG12107
CG12121
CG12123
CG12128
CG12129
CG12134
CG12147
CG12155
CG12164
CG12179
CG12182
CG12194
CG12200
CG12206
CG12236
CG12241
CG12279
CG12288
CG12290
CG12299
CG12309
CG12310
CG12320
CG12325
CG1233
CG12341
CG12344
CG12347
CG12374
CG12402
CG12404
CG12446
CG12448
CG12483
CG12484
CG12490
CG12502
CG12506
CG12507
CG12511
CG12520
CG12521
CG12531
CG12535
CG12539
CG12541
CG12547
CG12560
CG12567
CG12576
CG12581
CG12594
CG12605
CG12607
CG12609
CG12620
CG1265
CG12659
CG12684
CG12688
CG12692
CG12693
CG12715
CG12728
CG12730
CG12744
CG12768
CG12769
CG12772
CG12773
CG12780
CG12782
CG12818
CG12825
CG12831
CG12851
CG12861
CG12866
CG1288
CG12880
CG12896
CG12912
CG12913
CG12929
CG12945
CG12950
CG12971
CG12983
CG12984
CG12985
CG12990
CG12998
CG13004
CG13005
CG13010
CG13012
CG13016
CG13021
CG13025
CG13026
CG13043
CG13045
CG13055
CG13074
CG13075
CG13077
CG13081
CG13085
CG1309
CG13091
CG13102
CG13116
CG13117
CG13124
CG13126
CG13133
CG1314
CG13144
CG13151
CG13164
CG13175
CG13185
CG13186
CG13197
CG13223
CG13229
CG13239
CG1324
CG13252
CG13283
CG13284
CG13293
CG13295
CG13300
CG13306
CG13315
CG13321
CG13323
CG13330
CG13332
CG13334
CG13344
CG13358
CG13360
CG13375
CG13377
CG13380
CG13384
CG13385
CG13392
CG13398
CG13404
CG13405
CG13408
CG13409
CG1344
CG13457
CG13458
CG13465
CG13501
CG13506
CG13510
CG13511
CG13532
CG13538
CG1354
CG13559
CG13562
CG13579
CG1358
CG13594
CG13601
CG13603
CG13606
CG13607
CG13609
CG13616
CG13631
CG13654
CG13658
CG13667
CG13675
CG13676
CG13685
CG13689
CG13698
CG13699
CG13705
CG13712
CG13720
CG13722
CG13723
CG13725
CG13737
CG13739
CG13741
CG13743
CG13744
CG13747
CG13748
CG13760
CG13766
CG13771
CG13775
CG13784
CG13786
CG13795
CG13796
CG13813
CG13827
CG13838
CG13840
CG13850
CG13855
CG13865
CG13876
CG13887
CG13893
CG13894
CG13895
CG13907
CG13920
CG13921
CG13928
CG13949
CG13950
CG13954
CG13970
CG13978
CG13982
CG13991
CG13994
CG13999
CG14000
CG14005
CG14006
CG1402
CG14024
CG14042
CG14053
CG14057
CG1407
CG14070
CG14072
CG14077
CG14082
CG14102
CG14110
CG14113
CG14131
CG14135
CG14142
CG14153
CG14164
CG14182
CG14185
CG14186
CG14194
CG14200
CG14207
CG14218
CG14220
CG14229
CG14231
CG14234
CG14253
CG14257
CG14260
CG1427
CG14275
CG14280
CG14285
CG14309
CG14314
CG14317
CG14322
CG1434
CG14342
CG14369
CG14370
CG14372
CG14377
CG1440
CG14407
CG1441
CG14427
CG14431
CG14435
CG14439
CG14441
CG14448
CG14450
CG14455
CG14459
CG14464
CG14478
CG14483
CG14495
CG14505
CG14506
CG14516
CG14526
CG14528
CG14535
CG14540
CG14543
CG14561
CG14562
CG14565
CG14566
CG14569
CG14572
CG14591
CG14598
CG14605
CG14606
CG14621
CG14626
CG14627
CG1463
CG14641
CG14642
CG14646
CG14650
CG14651
CG14655
CG14657
CG14664
CG14669
CG14676
CG14687
CG14691
CG14693
CG14710
CG14712
CG14717
CG14718
CG14736
CG14744
CG14752
CG14762
CG14764
CG14780
CG14812
CG14814
CG14823
CG14829
CG14830
CG14857
CG14868
CG14879
CG14881
CG14882
CG14883
CG14891
CG14906
CG14907
CG1492
CG14931
CG14932
CG14933
CG14937
CG1494
CG14945
CG14964
CG14968
CG14969
CG14971
CG14977
CG14983
CG14985
CG14989
CG14995
CG15014
CG15020
CG1503
CG15035
CG15036
CG1504
CG15040
CG15046
CG15047
CG15065
CG15073
CG15083
CG15084
CG15098
CG15099
CG15111
CG15117
CG15127
CG1513
CG15141
CG15144
CG15160
CG15161
CG15177
CG15186
CG15201
CG15202
CG15209
CG15212
CG15221
CG15249
CG15255
CG15256
CG15278
CG15282
CG15283
CG15286
CG1529
CG15293
CG15308
CG15309
CG15312
CG15336
CG15347
CG15356
CG15365
CG15385
CG15390
CG15408
CG15412
CG15414
CG15422
CG15431
CG15436
CG15450
CG15465
CG15475
CG15484
CG15530
CG15533
CG15535
CG15544
CG15547
CG15549
CG15563
CG15564
CG15570
CG15572
CG15576
CG15594
CG15625
CG15629
CG15630
CG15631
CG15643
CG15651
CG15657
CG15673
CG15674
CG15676
CG15717
CG1572
CG15728
CG15743
CG15756
CG15760
CG15765
CG1578
CG15803
CG15818
CG1582
CG15822
CG15824
CG15870
CG15878
CG15887
CG15892
CG15905
CG15908
CG15909
CG15912
CG15922
CG15923
CG15927
CG15930
CG1603
CG1620
CG1622
CG1636
CG1638
CG1640
CG1646
CG16700
CG16711
CG1673
CG1674
CG16753
CG16758
CG16771
CG16779
CG16790
CG16791
CG16799
CG16817
CG16833
CG16848
CG16865
CG16885
CG16886
CG16888
CG16890
CG16896
CG1690
CG16904
CG16908
CG1695
CG16953
CG16956
CG16959
CG16972
CG16974
CG16978
CG16979
CG16995
CG17005
CG1701
CG17018
CG17026
CG17027
CG17029
CG17032
CG17065
CG17068
CG17075
CG17083
CG17104
CG17105
CG17107
CG17108
CG17109
CG17110
CG17119
CG17121
CG17129
CG17139
CG17154
CG17159
CG17162
CG17163
CG17167
CG17169
CG1718
CG17180
CG17190
CG17193
CG17197
CG17207
CG17209
CG17211
CG17224
CG17264
CG17265
CG17270
CG17278
CG17283
CG17287
CG17290
CG17322
CG17323
CG17337
CG17343
CG17360
CG17364
CG1737
CG17375
CG17376
CG17378
CG17380
CG17385
CG17454
CG17470
CG17475
CG17493
CG17508
CG17528
CG17556
CG17560
CG17565
CG17580
CG17593
CG17598
CG17601
CG17646
CG17652
CG17658
CG17660
CG17683
CG17684
CG17715
CG17716
CG17724
CG17734
CG17738
CG17754
CG17760
CG17770
CG17778
CG17786
CG17802
CG17806
CG17816
CG17829
CG17834
CG17839
CG17841
CG1785
CG17883
CG17896
CG17931
CG17977
CG17985
CG17994
CG17996
CG1801
CG18011
CG18065
CG18067
CG18088
CG1812
CG18131
CG1815
CG18170
CG18171
CG18180
CG18208
CG18223
CG18265
CG18273
CG18302
CG18304
CG18420
CG18428
CG18467
CG18480
CG18493
CG18542
CG18549
CG18577
CG18598
CG18600
CG18641
CG18675
CG18747
CG18766
CG18812
CG1885
CG18858
CG18870
CG1888
CG1889
CG1902
CG1909
CG1910
CG1924
CG1941
CG1942
CG1943
CG1951
CG1965
CG1968
CG1969
CG1979
CG1983
CG1988
CG1999
CG2003
CG2010
CG2023
CG2059
CG2061
CG2070
CG2082
CG2104
CG2120
CG2121
CG2127
CG2129
CG2150
CG2162
CG2186
CG2201
CG2202
CG2209
CG2225
CG2233
CG2247
CG2258
CG2269
CG2278
CG2316
CG2321
CG2371
CG2453
CG2493
CG2519
CG2528
CG2533
CG2604
CG2611
CG2616
CG2617
CG2658
CG2662
CG2680
CG2691
CG2698
CG2747
CG2812
CG2841
CG2852
CG2865
CG2871
CG2875
CG2901
CG2924
CG2926
CG2931
CG2938
CG2941
CG2972
CG2983
CG2990
CG2991
CG2993
CG30033
CG30046
CG30047
CG30056
CG30058
CG30080
CG30083
CG3009
CG30096
CG30101
CG30105
CG30108
CG30109
CG30110
CG30114
CG30116
CG30122
CG30148
CG30158
CG30159
CG30161
CG30177
CG30183
CG30197
CG30222
CG30270
CG30271
CG30274
CG30275
CG30278
CG30291
CG30345
CG3036
CG30369
CG30378
CG3038
CG30382
CG30389
CG30391
CG30395
CG30411
CG30412
CG30419
CG30424
CG30427
CG30428
CG30447
CG3045
CG30460
CG30463
CG30466
CG30467
CG30472
CG30479
CG30480
CG30497
CG30503
CG3077
CG3078
CG3081
CG3085
CG3091
CG31016
CG31030
CG31038
CG3104
CG31053
CG31055
CG31064
CG31075
CG31077
CG31088
CG31098
CG31100
CG31109
CG31111
CG31121
CG31122
CG31128
CG31140
CG31145
CG31157
CG31176
CG31178
CG31183
CG31191
CG31195
CG31204
CG31205
CG31211
CG31213
CG31221
CG31224
CG31262
CG31268
CG31278
CG31279
CG31286
CG31287
CG31296
CG31300
CG31301
CG31323
CG31324
CG31326
CG31342
CG31358
CG31360
CG31365
CG31388
CG31436
CG31441
CG31445
CG31468
CG31473
CG31482
CG31493
CG31495
CG31515
CG31516
CG31517
CG31522
CG31523
CG31542
CG31548
CG31550
CG31609
CG31612
CG3163
CG31633
CG31635
CG31637
CG31638
CG3164
CG31642
CG31644
CG31664
CG31674
CG31676
CG31678
CG3168
CG31683
CG31687
CG31688
CG31689
CG31693
CG31705
CG31706
CG31712
CG31729
CG31760
CG31787
CG31792
CG31797
CG31798
CG31805
CG31812
CG31813
CG31814
CG31817
CG31819
CG31820
CG31849
CG31855
CG31861
CG31869
CG31870
CG31871
CG31874
CG31875
CG31882
CG31897
CG31915
CG31918
CG31922
CG31926
CG31928
CG31948
CG31949
CG31954
CG31955
CG31957
CG31960
CG31975
CG3198
CG31997
CG31998
CG32006
CG32017
CG32026
CG32037
CG32039
CG32053
CG32061
CG32081
CG32091
CG32100
CG32103
CG32107
CG32109
CG32113
CG32119
CG32121
CG32147
CG32152
CG32163
CG32181
CG32192
CG32195
CG32204
CG32206
CG32214
CG32219
CG32225
CG32228
CG3226
CG32260
CG32262
CG32264
CG32267
CG32270
CG32278
CG32280
CG32298
CG32301
CG32313
CG32333
CG32354
CG32365
CG32368
CG32369
CG32409
CG32428
CG32432
CG32447
CG32457
CG32473
CG32485
CG32495
CG32506
CG32512
CG32544
CG32547
CG32564
CG32568
CG3257
CG32590
CG32591
CG32599
CG3262
CG32633
CG32647
CG32669
CG3267
CG32681
CG32683
CG32687
CG32694
CG32695
CG32698
CG32700
CG32708
CG32718
CG32726
CG32732
CG32755
CG32756
CG32758
CG32767
CG3277
CG32808
CG32809
CG32811
CG32813
CG32814
CG32815
CG32816
CG32832
CG32845
CG32846
CG32847
CG32850
CG32856
CG3288
CG32939
CG3294
CG32987
CG3301
CG33017
CG33057
CG33061
CG3308
CG33080
CG33082
CG3309
CG33090
CG33096
CG33098
CG33107
CG33111
CG33116
CG33125
CG33143
CG33144
CG33156
CG33158
CG33170
CG33178
CG33181
CG33199
CG33230
CG33234
CG33235
CG33252
CG33253
CG33263
CG33269
CG33298
CG33299
CG33303
CG3337
CG3339
CG33453
CG33460
CG3347
CG33494
CG33506
CG33510
CG33521
CG33523
CG33543
CG3355
CG33557
CG3356
CG3358
CG33635
CG33639
CG33642
CG33672
CG33710
CG33713
CG33722
CG3376
CG33785
CG33914
CG33932
CG3394
CG33966
CG33969
CG33970
CG33978
CG33981
CG33985
CG33993
CG33995
CG33998
CG34007
CG3402
CG34026
CG34040
CG34041
CG3409
CG34106
CG34113
CG34114
CG34120
CG34124
CG34125
CG34126
CG34133
CG34135
CG34140
CG34141
CG34148
CG34155
CG34171
CG34177
CG34179
CG34181
CG34183
CG34193
CG34199
CG3420
CG34204
CG34215
CG34216
CG34221
CG34225
CG34231
CG34235
CG34251
CG34261
CG34276
CG34286
CG34287
CG34307
CG34308
CG34309
CG34313
CG34315
CG34317
CG34323
CG34327
CG34342
CG34345
CG34347
CG34348
CG34351
CG34353
CG34354
CG34355
CG34357
CG34370
CG34375
CG34377
CG34383
CG34384
CG34394
CG34396
CG34401
CG34404
CG34408
CG34417
CG34431
CG34433
CG34445
CG34449
CG34453
CG34461
CG3517
CG3530
CG3534
CG3544
CG3546
CG3558
CG3566
CG3581
CG3587
CG3588
CG3594
CG3625
CG3631
CG3635
CG3638
CG3651
CG3655
CG3662
CG3679
CG3687
CG3689
CG3690
CG3699
CG3711
CG3713
CG3714
CG3735
CG3740
CG3744
CG3748
CG3756
CG3764
CG3769
CG3773
CG3776
CG3781
CG3793
CG3795
CG3797
CG3808
CG3812
CG3815
CG3822
CG3829
CG3841
CG3842
CG3857
CG3862
CG3894
CG3902
CG3919
CG3940
CG3942
CG3955
CG3961
CG3964
CG3982
CG3995
CG4000
CG4004
CG40160
CG4017
CG40178
CG40191
CG4022
CG40228
CG4042
CG40439
CG40485
CG4049
CG40498
CG4069
CG4078
CG4080
CG4089
CG4096
CG41099
CG4119
CG4133
CG41378
CG4186
CG4199
CG42231
CG42233
CG42237
CG42240
CG42245
CG42258
CG42260
CG42263
CG42264
CG42265
CG42266
CG42268
CG42269
CG42271
CG42288
CG4230
CG42302
CG42304
CG42306
CG42307
CG42313
CG42319
CG42321
CG42322
CG42323
CG42324
CG42327
CG42337
CG42340
CG42342
CG42346
CG42353
CG42354
CG42362
CG42363
CG42365
CG42367
CG42376
CG42379
CG42380
CG42381
CG42382
CG42389
CG4239
CG42390
CG42394
CG42402
CG42404
CG42449
CG42450
CG42455
CG42456
CG42458
CG42487
CG42488
CG42492
CG42496
CG42497
CG4250
CG42502
CG42503
CG42504
CG42505
CG42507
CG42511
CG42516
CG42525
CG42526
CG42534
CG42540
CG42541
CG42559
CG42568
CG42588
CG42594
CG42613
CG42634
CG42637
CG42638
CG42658
CG4266
CG42660
CG42663
CG42668
CG4267
CG42671
CG42673
CG42674
CG42690
CG42697
CG42699
CG4270
CG42700
CG42709
CG42711
CG42724
CG42726
CG42741
CG42747
CG42748
CG42750
CG42764
CG42766
CG42782
CG42784
CG42788
CG42795
CG42797
CG42807
CG4281
CG42813
CG42817
CG42820
CG42821
CG42828
CG42837
CG42841
CG42846
CG42847
CG42854
CG42855
CG42867
CG42870
[truncated: 3,615 more rows]

## Sheet: targets of all dysreg miRNAs
predicted target
140up
14-3-3epsilon
14-3-3zeta
18w
1-Dec
2mit
312
4E-T
4-Sep
5-HT1A
5-HT1B
5-HT2A
5-HT2B
5-HT7
5PtaseI
5-Sep
a
a5
a6
Aac11
AANATL2
AANATL4
AANATL6
AANATL7
aay
ab
ABCB7
abd-A
Abd-B
Abi
Abl
Abp1
ac
Ac13E
Ac3
Ac76E
Ac78C
ACC
AcCoAS
Ace
Acer
Acf
achi
Achl
acj6
Ack-like
Acn
Acon
Acox57D-d
Acp24A4
Acp26Ab
Acp33A
Acp53C14a
Acp53C14b
Acp62F
Acp63F
Acph-1
Act57B
Act5C
Act79B
Act87E
Act88F
Actbeta
Actn
Actn3
ACXA
ACXC
ACXD
ACXE
Acyp
Acyp2
Acsl
Ada2a
Ada2b
Ada3
AdamTS-A
Adar
Adat1
ADD1
ade3
ade5
AdenoK
Adf1
Adgf-A
Adgf-E
Adh
Adi1
AdipoR
Adk1
Adk2
Adk3
AdoR
adp
ADPS
AdSL
AdSS
Aduk
Ady43A
Aef1
Afti
Ag5r
AGBE
ago
AGO1
agt
Ahcy
AhcyL1
AhcyL2
AIF
AIMP1
AIMP2
AIMP3
Akap200
Akh
AkhR
akirin
Akt1
al
Aladin
AlaRS
AlaRS-m
alc
Ald
Aldh-III
Alg-2
Alh
alien
ALiX
Alk
Alp1
alph
alpha4GT1
alpha4GT2
alpha-Cat
alpha-Est1
alpha-Est10
alpha-Est3
alpha-Est5
alpha-Est7
alpha-Est8
alpha-Est9
alpha-Man-Ia
alpha-Man-Ib
alpha-Man-IIa
alpha-Man-IIb
alpha-PheRS
alphaSnap
alpha-Spec
alphaTub84B
alrm
Als2
alt
aly
Ama
amn
amon
amos
AMPdeam
Amph
AMPKalpha
Amt
Amun
amx
Amy-d
Amy-p
Amyrel
ana
ana1
ana3
Ance
Ance-2
Ance-3
Ance-5
Andorra
Ank
Ank2
Ankle2
anne
Anp
antdh
Antp
AnxB11
aop
aos
AOX1
ap
AP-1-2beta
AP-1gamma
AP-1sigma
AP-2alpha
AP-2mu
Apc
Apc2
APC4
APC7
aPKC
Aplip1
apolpp
app
Appl
Aprt
Aps
apt
aqrs
ara
aralar1
Arc1
Arc42
Archease
Arf51F
Arf79F
ArfGAP1
ArfGAP3
Arfip
Argk
ArgRS-m
ari-1
ari-2
Arl4
arm
armi
Arp1
Arp10
Arp2
Arp3
Arp8
Arpc2
Arpc3A
Arpc3B
Arpc5
arr
Arr1
Arr2
Ars2
Art1
Art2
Art3
Art4
Art7
Art8
Arv1
arx
ARY
Asap
Asator
Asciz
ase
asf1
ash1
ash2
Ask1
AsnRS
AsnS
asp
Asph
ASPP
AspRS
AspRS-m
AstA
AstA-R1
AstA-R2
AstC
AstCC
AstC-R1
AstC-R2
asun
Asx
Atac3
ATbp
Ate1
Atet
Atf3
Atf6
Atg1
Atg10
Atg101
Atg13
Atg14
Atg17
Atg18a
Atg18b
Atg4a
Atg4b
Atg5
Atg6
Atg7
Atg8a
Atg9
atilla
atl
Atox1
ATP7
ATP8B
Atpalpha
ATPCL
ATPsynbeta
ATPsynC
ATPsynCF6L
ATPsynD
ATPsyndelta
ATPsynepsilonL
AttA
AttC
att-ORFB
Atx2
Atxn7
aub
aurA
aux
ave
Aven
awd
Awh
axed
Axn
axo
Axs
Axud1
az2
b
B4
B52
b6
B9d2
bab1
bab2
babo
Bacc
Bace
baf
bai
Baldspot
bam
bap
Bap111
Bap170
bark
barr
baz
bbc
bbg
BBS4
bcd
bchs
BCL7-like
bdg
Bdp1
be
BEAF-32
beat-Ia
beat-Ib
beat-Ic
beat-IIa
beat-IIb
beat-IIIa
beat-IIIb
beat-IIIc
beat-IV
beat-Va
beat-Vb
beat-Vc
beat-VI
beat-VII
bel
Bem46
ben
Best1
Best2
Bet1
Bet3
beta4GalNAcTA
betaggt-I
betaggt-II
betaNACtes2
betaNACtes3
betaNACtes6
beta-PheRS
beta-Spec
betaTub60D
betaTub85D
betaTub97EF
BG642163
BG642312
bgcn
bgm
B-H1
bi
bib
bic
BicC
BicD
bif
Bili
bin
Bin1
bin3
blanks
Blimp-1
Blm
Blos2
Blos3
Blos4
blow
bma
Bmcp
bmm
bnk
bnl
BobA
boca
BOD1
boi
boil
bol
bon
bond
bonsai
bor
bora
botv
bowl
BoYb
br
brat
Brca2
Brd
Brd8
Bre1
brk
brm
Brms1
brn
Bro
brp
bru1
bru2
bru3
Bruce
brun
brv1
brv3
BRWD3
bs
Bsg
Bsg25A
Bsg25D
bsh
bsk
bt
BTBD9
BtbVII
btd
BthD
Btk29A
btl
btsz
btz
Bub1
bug
Bug22
BuGZ
bun
bur
Burs
bves
bw
bwa
Bx
Bx42
by
byn
c(2)M
c(3)G
c11.1
C15
C1GalTA
C3G
C901
ca
Ca-alpha1D
Ca-alpha1T
Ca-beta
CaBP1
cac
cact
cactin
cad
Cad74A
Cad86C
Cad87A
Cad96Cb
Cad99C
CadN
CadN2
Cadps
Caf1-105
Caf1-180
Caf1-55
cag
CAH2
CAHbeta
caix
CalpA
CalpB
CalpC
Calr
Cals
Calx
calypso
Cam
CaMKI
CaMKII
Camta
cana
CanA1
CanA-14F
CanB2
CapaR
Cap-D3
Caper
Cap-H2
Capr
caps
capt
capu
car
CarT
cas
CASK
cathD
Catsup
caup
cav
caz
Cbl
CBP
Cbp53E
Cbp80
cbs
cbt
CCAP-R
Ccdc56
CCHa1
CCHa1-R
CCHa2
CCHa2-R
CCKLR-17D1
Ccm3
Ccp84Ac
Ccp84Af
Ccp84Ag
CCT2
CCT4
CCT5
CCT6
CCT7
CD98hc
Cda4
Cda5
CDase
cdc14
Cdc16
Cdc23
Cdc27
Cdc42
CDC45L
Cdc5
Cdc7
CdGAPr
cdi
Cdk12
Cdk2
CDK2AP1
Cdk4
Cdk5
Cdk5alpha
Cdk7
Cdk9
CdsA
CecA1
CecA2
CecC
ced-6
Cen
CenB1A
CenG1A
Cep135
Cep97
cer
Cerk
cert
cerv
Cf2
Cfp1
cg
CG10000
CG10005
CG10011
CG10019
CG10029
CG10031
CG10035
CG10038
CG10050
CG10055
CG10068
CG10073
CG10077
CG10082
CG10086
CG10089
CG10096
CG10097
CG10098
CG10104
CG10137
CG10147
CG10154
CG10164
CG10165
CG10166
CG10168
CG10170
CG10171
CG10175
CG10178
CG10182
CG10185
CG10188
CG10189
CG10194
CG10195
CG10205
CG10208
CG10209
CG10214
CG10222
CG10232
CG10237
CG1024
CG10257
CG10265
CG10268
CG10274
CG10283
CG10286
CG10298
CG10300
CG10301
CG10317
CG10321
CG10324
CG10332
CG10336
CG10337
CG10338
CG10344
CG10345
CG10348
CG10352
CG10353
CG10357
CG10359
CG10361
CG10362
CG10366
CG10376
CG10384
CG10395
CG10399
CG10405
CG10407
CG10413
CG10417
CG10420
CG10424
CG10425
CG10431
CG10433
CG10444
CG10445
CG10459
CG10466
CG10469
CG10474
CG10479
CG10486
CG10492
CG10494
CG10510
CG10512
CG10513
CG10516
CG10527
CG10543
CG10550
CG10555
CG10561
CG10562
CG10565
CG10570
CG10576
CG10585
CG10587
CG10588
CG10598
CG10600
CG10602
CG10616
CG10621
CG10623
CG10631
CG10638
CG10657
CG10663
CG10669
CG10680
CG10702
CG10710
CG10713
CG10731
CG10734
CG10737
CG10738
CG10747
CG10778
CG10793
CG10799
CG10803
CG10804
CG10809
CG10814
CG10839
CG10845
CG10859
CG10862
CG10866
CG10869
CG10877
CG10880
CG10889
CG10898
CG1090
CG10912
CG10914
CG10915
CG10916
CG1092
CG10924
CG10932
CG10934
CG10947
CG10948
CG10953
CG10958
CG10959
CG10960
CG10962
CG10970
CG10973
CG10979
CG10984
CG10993
CG10996
CG11000
CG11007
CG11018
CG11023
CG11029
CG1103
CG11030
CG11034
CG11035
CG11044
CG1105
CG11050
CG11070
CG11073
CG11085
CG11089
CG11095
CG11099
CG11103
CG11109
CG11125
CG11137
CG11138
CG11141
CG11147
CG11151
CG11155
CG11158
CG11162
CG11164
CG11168
CG11178
CG11191
CG11192
CG11208
CG11210
CG11221
CG11227
CG1124
CG11247
CG11248
CG11257
CG1126
CG11261
CG11262
CG11263
CG11267
CG11279
CG11284
CG1129
CG11294
CG11298
CG11306
CG11309
CG11313
CG11317
CG11318
CG11319
CG11345
CG11357
CG1136
CG11360
CG11362
CG11367
CG11377
CG11378
CG11379
CG1138
CG11380
CG11381
CG11382
CG11384
CG11391
CG11398
CG11399
CG11403
CG11406
CG11409
CG11413
CG11414
CG11425
CG11426
CG1143
CG11436
CG11438
CG11444
CG11447
CG11448
CG11456
CG11459
CG11470
CG11475
CG11486
CG11505
CG11529
CG11537
CG11539
CG11555
CG11560
CG11563
CG11566
CG11576
CG11581
CG11583
CG11586
CG11588
CG11593
CG11594
CG11596
CG11601
CG11608
CG1161
CG11617
CG11619
CG11626
CG11634
CG11638
CG11652
CG11655
CG11656
CG11658
CG11665
CG11666
CG11670
CG11671
CG11672
CG11686
CG11693
CG11695
CG11698
CG11710
CG11714
CG1172
CG11723
CG11741
CG11756
CG11760
CG11768
CG11771
CG11777
CG11779
CG11802
CG11807
CG11808
CG11811
CG11816
CG11825
CG11835
CG11837
CG11851
CG11854
CG11857
CG11873
CG11882
CG11883
CG11889
CG11892
CG11897
CG11898
CG11902
CG11911
CG11912
CG11927
CG11951
CG11964
CG11966
CG11975
CG11977
CG11980
CG11982
CG11983
CG11986
CG11997
CG12003
CG12004
CG12009
CG12011
CG12012
CG12016
CG12024
CG12025
CG12035
CG12054
CG12057
CG12065
CG12069
CG12071
CG12075
CG1208
CG12081
CG12084
CG12091
CG12096
CG12104
CG12105
CG12106
CG12107
CG12111
CG12116
CG12121
CG12123
CG12126
CG12128
CG12129
CG12134
CG12147
CG12155
CG12159
CG12163
CG12164
CG12177
CG12179
CG12182
CG12194
CG12200
CG12206
CG12213
CG12219
CG12236
CG12237
CG12241
CG12259
CG12262
CG1227
CG12279
CG12288
CG12290
CG12299
CG12309
CG12310
CG12316
CG12320
CG12325
CG1233
CG12333
CG12341
CG12344
CG12347
CG1236
CG12362
CG12374
CG12384
CG12398
CG12402
CG12404
CG12428
CG12446
CG12448
CG12464
CG12477
CG12479
CG12480
CG12483
CG12484
CG12490
CG12493
CG12496
CG12502
CG12506
CG12507
CG12511
CG12520
CG12521
CG12531
CG12535
CG12539
CG12541
CG12547
CG12560
CG12567
CG12576
CG12581
CG12592
CG12594
CG12605
CG12607
CG12608
CG12609
CG12617
CG12620
CG12643
CG12645
CG1265
CG12659
CG12661
CG12684
CG12688
CG12692
CG12693
CG12713
CG12715
CG12717
CG12725
CG12728
CG1273
CG12730
CG12744
CG12746
CG1275
CG12768
CG12769
CG12772
CG12773
CG12780
CG12782
CG12811
CG12814
CG12817
CG12818
CG12825
CG12826
CG12831
CG12851
CG12853
CG12857
CG12861
CG12866
CG12869
CG1288
CG12880
CG12895
CG12896
CG12902
CG12909
CG12911
CG12912
CG12913
CG12917
CG12923
CG12926
CG12929
CG12942
CG12945
CG12950
CG12963
CG12971
CG12983
CG12984
CG12985
CG12990
CG12991
CG12994
CG12995
CG12998
CG13003
CG13004
CG13005
CG13008
CG13010
CG13012
CG13016
CG13021
CG13023
CG13024
CG13025
CG13026
CG13028
CG13029
CG13032
CG13039
CG1304
CG13042
CG13043
CG13045
CG13046
CG13048
CG13054
CG13055
CG13056
CG13067
CG1307
CG13074
CG13075
CG13077
CG13081
CG13085
CG13088
CG1309
CG13091
CG13096
CG13097
CG13101
CG13102
CG13116
CG13117
CG13124
CG13126
CG13133
CG13138
CG1314
CG13144
CG13151
CG13154
CG1316
CG13164
CG13175
CG13177
CG13185
CG13186
CG13192
CG13196
CG13197
CG13203
CG13223
CG13229
CG13231
CG13239
CG1324
CG13244
CG13252
CG13255
CG13272
CG13280
CG13283
CG13284
CG13287
CG13288
CG13293
CG13295
CG13297
CG13300
CG13306
CG13315
CG13319
CG13321
CG13323
CG13330
CG13332
CG13334
CG13344
CG13358
CG13359
CG13360
CG13361
CG13362
CG13366
CG13369
CG13375
CG13376
CG13377
CG13380
CG13384
CG13385
CG13386
CG13392
CG13397
CG13398
CG13403
CG13404
CG13405
CG13408
CG13409
CG13436
CG1344
CG13457
CG13458
CG13461
CG13465
CG13476
CG13481
CG13482
CG13488
CG13501
CG13502
CG13506
CG13510
CG13511
CG13516
CG13526
CG13532
CG13538
CG1354
CG13541
CG13551
CG13559
CG13562
CG13577
CG13579
CG1358
CG13581
CG13594
CG1360
CG13601
CG13603
CG13604
CG13606
CG13607
CG13609
CG13616
CG13618
CG13622
CG13627
CG13630
CG13631
CG13634
CG13639
CG13643
CG13654
CG13658
CG13663
CG13667
CG13670
CG13671
CG13675
CG13676
CG13685
CG13689
CG13690
CG13692
CG13694
CG13698
CG13699
CG13700
CG13704
CG13705
CG1371
CG13712
CG13720
CG13721
CG13722
CG13723
CG13725
CG13731
CG13737
CG13739
CG13741
CG13742
CG13743
CG13744
CG13747
CG13748
CG13749
CG13760
CG13766
CG13771
CG13775
CG13784
CG13786
CG13795
CG13796
CG13807
CG13813
CG13827
CG13838
CG13840
CG13841
CG13843
CG13847
CG13850
CG13855
CG13857
CG13865
CG1387
CG13875
CG13876
CG13884
CG13887
CG13891
CG13893
CG13894
CG13895
CG13896
CG13901
CG13905
CG13907
CG13917
CG13920
CG13921
CG13928
CG13933
CG13937
CG13949
CG13950
CG13954
CG13955
CG13962
CG13970
CG13978
CG13982
CG13984
CG13989
CG13991
CG13994
CG13995
CG13996
CG13999
CG14000
CG14005
CG14006
CG14007
CG14011
CG14014
CG14015
CG1402
CG14024
CG14042
CG14044
CG14053
CG14057
CG14062
CG1407
CG14070
CG14071
CG14072
CG14075
CG14077
CG14082
CG14085
CG14086
CG1409
CG14100
CG14102
CG14105
CG14110
CG14113
CG14117
CG14118
CG14131
CG14135
CG14142
CG14143
CG14147
CG14153
CG1416
CG14160
CG14164
CG1418
CG14182
CG14185
CG14186
CG14190
CG14194
CG14196
CG14200
CG14205
CG14207
CG1421
CG14218
CG14220
CG14229
CG14230
CG14231
CG14234
CG14238
CG14244
CG14252
CG14253
CG14257
CG14260
CG1427
CG14274
CG14275
CG1428
CG14280
CG14285
CG14309
CG14314
CG14317
CG14322
CG14329
CG1434
CG14342
CG14353
CG14369
CG14370
CG14372
CG14377
CG14391
CG14395
CG1440
CG14401
CG14402
CG14407
CG14408
CG1441
CG14411
CG14414
CG14416
CG14418
CG14427
CG14431
CG14435
CG14439
CG14440
CG14441
CG14448
CG14450
CG14455
CG14459
CG14464
CG14478
CG14483
CG14488
CG14490
CG14495
CG14502
CG14505
CG14506
CG14516
CG14523
CG14526
CG14528
CG14535
CG14537
CG14540
CG14543
CG14545
CG14556
CG14561
CG14562
CG14563
CG14565
CG14566
CG14567
CG14569
CG14570
CG14572
CG14589
CG14591
CG14598
CG14605
CG14606
CG14609
CG1461
CG14613
CG14615
CG14621
CG14624
CG14626
CG14627
CG1463
CG14630
CG14634
CG14635
CG14636
CG14641
CG14642
CG14646
CG14650
CG14651
CG14655
CG14657
CG14661
CG14662
CG14664
CG14669
CG14671
CG14676
CG14687
CG14691
CG14693
CG14694
CG14695
CG14710
CG14712
CG14715
CG14717
CG14718
CG14721
CG14736
CG14744
CG14752
CG14757
CG14762
CG14764
CG14767
CG14780
CG14785
CG14803
CG14805
CG14806
CG14812
CG14814
CG14817
CG14818
CG14823
CG14829
CG14830
CG14834
CG14838
CG14840
CG14853
CG14854
CG14856
CG14857
CG1486
CG14866
CG14868
CG14879
CG14881
CG14882
CG14883
CG14891
CG14892
CG14893
CG14894
CG14906
CG14907
CG1492
CG14926
CG14929
CG14930
CG14931
CG14932
CG14933
CG14937
CG1494
CG14945
CG14949
CG14961
CG14964
CG14965
CG14967
CG14968
CG14969
CG14971
CG14977
CG14982
CG14983
CG14984
CG14985
CG14989
CG14995
CG15012
CG15014
CG15020
CG15024
CG15025
CG1503
CG15034
CG15035
CG15036
CG1504
CG15040
CG15044
CG15046
CG15047
CG15059
CG15065
CG15073
CG15080
CG15083
CG15084
CG15093
CG15096
CG15097
CG15098
CG15099
CG15109
CG15111
CG15117
CG15118
CG15124
CG15127
CG1513
CG15141
CG15142
CG15144
CG15160
CG15161
CG15172
CG15177
CG15185
CG15186
CG15199
CG15200
CG15201
CG15202
CG15203
CG15208
CG15209
CG15210
CG15211
CG15212
CG15221
CG15227
CG15236
CG15239
CG15249
CG15255
CG15256
CG15269
CG15270
CG15278
CG15279
CG15282
CG15283
CG15286
CG1529
CG15293
CG15308
CG15309
CG15312
CG15317
CG15336
CG15347
CG15353
CG15356
CG15362
CG15365
CG15369
CG15375
CG15382
CG15385
CG15387
CG15390
CG15408
CG15412
CG15414
CG15422
CG15425
CG15431
CG15435
CG15436
CG15439
CG1544
CG15440
CG15449
CG1545
CG15450
CG15465
CG15472
CG15473
CG15475
CG15482
CG15484
CG1552
CG15522
CG15525
CG15526
CG15529
CG15530
CG15533
CG15535
CG15543
CG15544
CG15546
CG15547
CG15548
CG15549
CG15554
CG15556
CG15561
CG15563
CG15564
CG15570
CG15572
CG15576
CG15580
CG15594
CG15601
CG15605
CG1561
CG15611
CG15617
CG15625
CG15628
CG15629
CG15630
CG15631
CG15643
CG15651
CG15653
CG15657
CG15673
CG15674
CG15676
CG15696
CG15708
CG15715
CG15717
CG15719
CG1572
CG15725
CG15728
CG15739
CG15740
CG15742
CG15743
CG15744
CG15747
CG15756
CG15760
CG15765
CG15771
CG15773
CG1578
CG15803
CG15818
CG1582
CG15822
CG15824
CG15865
CG15870
CG15878
CG15882
CG15887
CG15890
CG15892
CG15894
CG15905
CG15908
CG15909
CG15912
CG15914
CG15922
CG15923
CG15927
CG15930
CG1603
CG1607
CG1620
CG1622
CG1628
CG1631
CG1635
CG1636
CG1638
CG1640
CG1646
CG1647
CG1648
CG1657
CG1662
CG16700
CG1671
CG16711
CG16717
CG16719
CG16721
CG16727
CG1673
CG16736
CG1674
CG16741
CG16749
CG16753
CG16758
CG1677
CG16771
CG16772
CG16775
CG16779
CG16786
CG16790
CG16791
CG16798
CG16799
CG16813
CG16815
CG16817
CG16825
CG16826
CG16833
CG16848
CG16853
CG16854
CG16863
CG16865
CG16884
CG16885
CG16886
CG16888
CG16890
CG16894
CG16896
CG1690
CG16903
CG16904
CG16908
CG16926
CG1695
CG16952
CG16953
CG16956
CG16959
CG16972
CG16974
CG16978
CG16979
CG16985
CG16986
CG16989
CG16995
CG17002
CG17005
CG1701
CG17018
CG17019
CG17026
CG17027
CG17029
CG1703
CG17032
CG17036
CG17059
CG17065
CG17068
CG17075
CG17083
CG17098
CG17104
CG17105
CG17107
CG17108
CG17109
CG17110
CG17119
CG17121
CG17124
CG17129
CG17139
CG17145
CG17154
CG17159
CG17162
CG17163
CG17167
CG17169
CG1718
CG17180
CG17186
CG17190
CG17192
CG17193
CG17197
CG17207
CG17209
CG17211
CG17224
CG17230
CG17237
CG17239
CG17264
CG17265
CG17270
CG17271
CG17272
CG17278
CG17283
CG17287
CG17290
CG17294
CG17298
CG17321
CG17322
CG17323
CG17324
CG17328
CG17337
CG17343
CG17344
CG17350
CG17359
CG17360
CG17361
CG17364
CG1737
CG17375
CG17376
CG17378
CG17380
CG17385
CG17387
CG17440
CG17454
CG17470
CG17475
CG17486
CG17493
CG17508
CG17528
CG17556
CG17560
CG17565
CG17568
CG17570
CG17572
CG17574
CG17580
CG17593
CG17598
CG17599
CG17601
CG1764
CG17646
CG17648
CG17650
CG17652
CG17658
CG17660
CG17672
CG17683
CG17684
CG17698
CG17707
CG17712
CG17715
CG17716
CG17724
CG17734
CG17738
CG17739
CG17754
CG17760
CG17770
CG17777
CG17778
CG17786
CG17801
CG17802
CG17803
CG17806
CG17816
CG17819
CG17826
CG17829
CG17834
CG17839
CG17841
CG1785
CG17855
CG17883
CG1789
CG17896
CG1791
CG1792
CG17928
CG17931
CG17977
CG17985
CG17991
CG17994
CG17996
CG1801
[truncated: 6,549 more rows]
