# Supplementary material for: Dysregulated miRNA and mRNA Expression Affect Overlapping Pathways in a Huntington’s Disease Model
Source: Int J Mol Sci. 2023 Jul 26;24(15):11942. doi: 10.3390/ijms241511942 (PMC10419151; doi:10.3390/ijms241511942)
Supplement: Supplementary file 1 [file ijms-24-11942-s001.zip › Supplementary file 2 - significantly enriched KEGG terms.xlsx]

## Sheet: info
Supplementary file 2. Dysregulated miRNA and mRNA expression affect overlapping pathways in a Huntington’s disease model. Nóra Zsindely, Gábor Nagy, Fruzsina Siági, Anita Farkas, László Bodai
targets of upregulated miRNAs
Enriched KEGG terms (FlyEnrich) of combined predicted targets of miRNAs upregulated in a Drosophila HD model
targets of downregulated miRNAs
Enriched KEGG terms (FlyEnrich) of combined predicted targets of miRNAs downregulated in a Drosophila HD model
upregulated mRNAs
Enriched KEGG terms (FlyEnrich) of polyA-RNAs upregulated in a Drosophila HD model
downregulated mRNAs
Enriched KEGG terms (FlyEnrich) of polyA-RNAs downregulated in a Drosophila HD model
Term	Overlap	P-value	Adjusted P-value	-log10(adj. P)	Z-score	Combined Score	Genes
KEGG term	number of genes in the experimental gene set categorized to the KEGG term / number of genes in the KEGG term gene set	Probability value associated with gene set enrichment	P value corrected for multiple hypotheses testing with the Benjamini-Hochberg method (q-value)	negative log10 of the adjusted P value	(rank score) a z-score for deviation from an expected rank	combination of the p-value and z-score: c = ln(p) * z	list of affected genes in the KEGG term

## Sheet: targets of upregulated miRNAs
Term	Overlap	P-value	Adjusted P-value	-log10(adj. P)	Z-score	Combined Score	Genes
Hippo signaling pathway	51/63	3.55865e-18	4.09245e-16	15.388	-7.79167	313.047	Act88F;aPKC;l(2)gl;ds;egr;yki;Myc;Gug;upd3;dlg1;upd2;wgn;ed;mats;app;mts;Mad;ex;wts;vn;bsk;Mer;Act57B;sdt;fj;14-3-3epsilon;tsh;ft;wg;tws;dco;sd;par-6;fred;Pak3;hth;Act5C;Patj;d;hpo;kibra;Rassf;Act87E;sav;Pp2A-29B;dally;CycE;Pak;dia;Act79B;14-3-3zeta
MAPK signaling pathway	64/93	3.60357e-16	2.07205e-14	13.6836	-2.57376	91.5215	hid;aop;aos;Mtl;RasGAP1;PTP-ER;Traf6;csw;msn;ksr;peb;lz;chic;egr;hep;Src64B;Rac2;Ras85D;Rac1;drk;p38b;wgn;Dok;Src42A;raw;edl;spi;mts;Egfr;slpr;Btk29A;kek1;pnt;vn;sty;rl;bsk;emb;sina;cic;hkb;phyl;Mkk4;bi;dos;tsl;alph;pros;Tak1;tor;Cka;tkv;Mef2;cnk;kay;eff;sev;ttk;ebi;tll;Raf;Duox;14-3-3zeta;puc
Endocytosis	71/121	1.69022e-12	6.47917e-11	10.1885	-1.27058	34.4406	lqf;Rab7;Rab5;Traf6;PIP5K59B;Nedd4;Sec71;aPKC;Vps35;Vps29;cpb;cpa;Src64B;Arpc3B;CenG1A;Asap;Rab35;wash;Vps24;InR;Vps26;Egfr;Vps28;Arf79F;CG5498;shi;Arf51F;Vrp1;Sara;Smox;lsn;PIP4K;Su(dx);Pld;Cbl;ArfGAP1;CenB1A;Vps2;Snx3;EndoB;Hsc70-4;par-6;EndoA;Vps4;Efa6;AP-2alpha;Amph;AP-2mu;Rho1;Hsp70Bc;Cdc42;htl;Rab11;babo;Rab10;Dab;ALiX;siz;sktl;elgi;Vta1;Arpc2;Smurf;Rip11;Mvb12;WASp;krz;Gprk1;Arpc5;step;nuf
Wnt signaling pathway	56/91	2.66652e-11	7.66624e-10	9.11542	-9.99142	243.268	esn;Mtl;Pp2B-14D;nmo;CG3226;nej;sgg;Myc;Rac2;slmb;Rac1;pan;CanA1;Plc21C;drl;norpA;Pkc53E;dnt;Med;shf;dsh;rk;bsk;sina;CanB2;CtBP;Pka-C1;nkd;CanA-14F;wg;dco;Wnt5;fz;Tak1;inaC;arm;Rho1;fz3;fz2;arr;fz4;dlp;SkpE;Vang;ebi;dally;CaMKII;Notum;Apc;DAAM;Axn;CkIIbeta;CycD;Cul1;CG12147;CkIIalpha
Glycerophospholipid metabolism	42/63	2.09643e-10	4.01816e-09	8.39597	-81.2955	1811.72	CG33116;CG18858;Dhap-at;Pld;CLS;Taz;sws;CG4753;wun;CG7149;Pcyt1;wun2;eas;ChAT;CG30503;rdgA;CG34384;nes;CG3009;frj;CG31683;Dgkepsilon;GXIVsPLA2;bbc;Ace;CG31140;LPCAT;Dgk;Gpdh;GIIIspla2;Lpin;laza;CG43345;CdsA;CG2201;CG15450;CG8745;CG7311;Gpo-1;CG4729;Pis;CG3812
Phosphatidylinositol signaling system	42/63	2.09643e-10	4.01816e-09	8.39597	-14.6689	326.906	l(1)G0196;PIP5K59B;PIP4K;Ipk1;inaC;CG17029;rdgA;sl;CG34384;IP3K2;CG15743;IP3K1;CG17027;Plc21C;CG17026;Dgkepsilon;norpA;Pi3K21B;CG31140;fab1;sktl;CG9784;Dgk;Pkc53E;Itp-r83A;Pten;Cam;Eip63F-1;CG7956;CdsA;5PtaseI;fwd;CG17770;CG10082;CG3530;CG42271;EDTP;Sac1;Pis;CG6805;CG30378;CG31960
AGE-RAGE signaling pathway in diabetic complications	24/31	1.63353e-08	2.68366e-07	6.57127	-66.7057	1196.03	norpA;Pi3K21B;babo;Smox;Mtl;Col4a1;hop;Pkcdelta;Pkc53E;Pkc98E;Med;inaC;Rel;Akt1;Rac2;sl;rl;Ras85D;Stat92E;bsk;Rac1;Plc21C;p38b;Cdc42
mRNA surveillance pathway	43/73	3.40222e-08	4.89069e-07	6.31063	-1.72832	29.7205	sbr;PpN58A;Nxt1;msi;Hel25E;Smg6;Smg5;Pp1alpha-96A;mago;tws;Pnn;Nxf3;eRF3;eRF1;Cbp80;Ssu72;HBS1;CG32568;hrg;CG3689;nonC;SRm160;Rb97D;Pabp2;Cpsf160;wrd;CG7483;pAbp;CG7185;mts;Pp2A-29B;Upf1;Upf2;flw;Rbp6;wdb;PpD6;Bin1;Hrb27C;Ref1;Wdr33;Pp1-13C;Pp1-87B
Apoptosis	40/69	1.86015e-07	2.37686e-06	5.624	-0.846709	13.1218	betaNACtes2;hid;Dronc;Traf6;Marf;br;egr;hep;usp;Tak1;Eip74EF;EcR;crc;skl;Ras85D;fzo;eIF5;Miro;wgn;kay;hpo;Debcl;sav;Parp;Strica;Egfr;Drice;rpr;Dark;Raf;PEK;wts;Eip93F;Dcp-1;rl;Fadd;HtrA2;bsk;bic;puc
Phototransduction	26/38	2.74287e-07	3.1543e-06	5.5011	-7.88934	119.201	Act88F;Arr2;CG17760;Gbeta76C;inaC;inaE;rdgC;Plc21C;norpA;Act5C;Act87E;Pkc53E;Itp-r83A;ninaC;Cam;Eip63F-1;Gprk1;CG17770;trp;CaMKII;Trpgamma;Ggamma30A;CG30378;Act79B;Act57B;CG31960
Dorso-ventral axis formation	21/28	3.40447e-07	3.55922e-06	5.44865	-42.1747	628.108	bru1;aop;aos;orb2;sqd;egh;N;Egfr;Cf2;aub;br;spir;Raf;pnt;rl;Ras85D;enc;fs(1)K10;drk;orb;brn
Inositol phosphate metabolism	29/47	1.52313e-06	1.45967e-05	4.83575	-68.5177	917.777	PIP5K59B;PIP4K;Ipk1;CG6910;CG17029;Mipp2;sl;IP3K2;CG15743;IP3K1;Mipp1;CG17027;Plc21C;CG17026;norpA;fab1;sktl;CG9784;Pten;CG7956;5PtaseI;fwd;CG3530;CG42271;EDTP;Sac1;Pis;CG6805;CG17896
Notch signaling pathway	17/22	2.3314e-06	2.0624e-05	4.68563	-5.43294	70.46	Su(H);Ser;Gcn5;pen-2;H;Dl;Tace;Bx42;N;numb;nej;CG6843;dx;dsh;Nct;fng;CtBP
FoxO signaling pathway	35/65	1.05863e-05	7.6089e-05	4.11868	-29.8345	341.783	Smox;AMPKalpha;Lkb1;SNF4Agamma;Art1;nmo;dco;nej;Akt1;alc;Ras85D;drk;Skp2;homer;p38b;Pdk1;Pi3K21B;babo;Pten;InR;Med;Egfr;slp2;foxo;Pepck;CycB;CG9314;polo;Raf;CycD;Cdk2;rl;Sirt1;bsk;SAK
Neuroactive ligand-receptor interaction	30/54	1.99263e-05	0.000120607	3.91863	-16.8782	182.681	thetaTry;GABA-B-R3;TkR99D;mGluR;PK1-R;Dop1R1;5-HT7;Nmdar1;Nmdar2;Dop1R2;5-HT1B;Rdl;Dh31-R;CCKLR-17D1;CapaR;CCHa1-R;CCHa2-R;PK2-R2;AkhR;TkR86C;Try29F;SIFaR;Dop2R;GABA-B-R1;5-HT2B;Grd;mAChR-B;Lgr1;5-HT2A;mAChR-A
Lysine degradation	21/35	7.72829e-05	0.000444377	3.35225	-60.0464	568.521	Mtpalpha;PR-Set7;eIF2gamma;CG31075;gpp;CG10932;CG7430;CG10947;LKRSDH;Su(var)3-9;CG9547;CG31915;trr;CG9149;CG5321;Set2;Plod;trx;CG32732;Hmt4-20;CG9629
Longevity regulating pathway	29/55	9.83607e-05	0.000538642	3.2687	-60.0464	554.04	Pka-C1;Ac78C;raptor;fkh;AMPKalpha;Ac76E;S6k;SNF4Agamma;ACXD;rut;Thor;Hsc70-4;ACXC;ACXA;Akt1;alc;Ras85D;CG32301;Hsp70Bc;Ac13E;Pi3K21B;InR;Sod3;Sod1;foxo;Ac3;Lap1;CG9314;Sirt1
Propanoate metabolism	15/22	0.000106662	0.000557551	3.25372	-0.631676	5.77721	Mtpalpha;ACC;ImpL3;Sucb;CG10932;CG7430;CG5044;Scsalpha;CG5599;skap;CG6255;CG9149;CG13334;CG17896;AcCoAS
Circadian rhythm	8/9	0.000259487	0.00129743	2.88691	-36.4522	300.979	Pdp1;dco;sgg;Clk;tim;per;vri;cyc
Ether lipid metabolism	15/24	0.000448238	0.00206189	2.68573	-26.6381	205.384	GXIVsPLA2;CG33116;bbc;LPCAT;Pld;GIIIspla2;laza;CG43345;wun;CG7149;wun2;ADPS;CG30503;Lis-1;CG3009
RNA degradation	28/58	0.000846518	0.00360554	2.44303	-5.0952	36.0453	Rrp6;Ge-1;Not3;Eno;Edc3;LSm7;Hsc70-5;Pfk;tst;CG6610;Trf4-1;CG11486;twin;Patr-1;Rcd-1;Tob;Hsp60A;Rrp45;CG9344;Rrp47;pAbp;Mpp6;Not10;Mtr4;Rcd-1r;Not1;DCP2;DCP1
ECM-receptor interaction	9/12	0.000993613	0.00408091	2.38924	-27.3457	189.073	CG3168;Itgbn;Dg;LanB2;Col4a1;mys;Hml;wb;LanA
Sphingolipid metabolism	16/28	0.00116764	0.00463029	2.33439	-16.9283	114.313	schlank;CDase;Cerk;lace;CG10425;ifc;bwa;laza;wun;GlcT-1;CG33090;wun2;CG3376;Sk1;Sk2;Ect3
TGF-beta signaling pathway	21/41	0.00143455	0.00549911	2.25971	-9.54576	62.4951	babo;wit;Smox;S6k;SkpE;sog;Smurf;sax;Med;mts;Pp2A-29B;put;Mad;nej;Myc;Cul1;rl;emc;Sara;Rho1;tkv
Mitophagy	19/36	0.00151357	0.00561485	2.25066	-42.7047	277.294	Rab7;CG12511;Tbc1d15-17;Usp30;Marf;IKKepsilon;foxo;CG5676;crc;Src64B;CkIIbeta;PEK;Ras64B;Ras85D;fzo;bsk;Miro;sima;CkIIalpha
Glycerolipid metabolism	21/42	0.0021173	0.00741608	2.12983	-61.7153	380.019	Dgkepsilon;CG31075;Mulk;CG31140;Dgk;CG8298;Lpin;laza;Gk2;CG4753;wun;CG15450;wun2;CG9886;rdgA;CG34384;CG4729;CG1941;CG1942;CG3812;CG9629
Glycosaminoglycan biosynthesis	10/16	0.0042027	0.014215	1.84725	-57.1968	312.982	Ext2;Hs2st;CG12913;ttv;Hs6st;sfl;oxt;CG43313;Hs3st-B;Hsepi
Fatty acid degradation	16/32	0.00698447	0.022949	1.63924	-7.93274	39.3787	Mtpalpha;CG31075;Acsl;Adh;CG10932;bgm;CG4592;CG3961;CG9527;whd;CG9547;CPT2;CG9149;CG3902;Acox57D-d;CG9629
Hedgehog signaling pathway	18/38	0.00877544	0.0280327	1.55234	-44.4834	210.665	hh;Pka-C1;ci;cos;ihog;gish;rdx;en;SkpE;Smurf;fu;dco;sgg;Su(fu);Cul1;Cul3;slmb;CG12147
Tryptophan metabolism	11/21	0.0159695	0.0483286	1.3158	-3.90686	16.163	Mtpalpha;CG31075;CG9547;CG6950;CG9149;CG9314;CG10932;CG7430;KFase;cn;CG9629

## Sheet: targets of downregulated miRNAs
Term	Overlap	P-value	Adjusted P-value	-log(adj. P)	Z-score	Combined Score	Genes
MAPK signaling pathway	71/93	5.44348e-16	6.36887e-14	13.1959	-2.71132	95.2947	hid;aop;aos;Mtl;msk;RasGAP1;PTP-ER;Traf6;csw;lic;msn;Takl2;ksr;peb;lz;Takl1;Shc;chic;hep;Src64B;Rac2;Ras85D;drk;p38c;p38b;p38a;wgn;Dok;vap;Src42A;mts;Egfr;fs(1)N;slpr;Btk29A;kek1;pnt;vn;sty;rl;bsk;emb;sina;cic;hkb;phyl;Mkk4;Krn;bi;dos;alph;pros;Tak1;tor;Cka;Mef2;cnk;kay;eff;dpp;sev;gro;Ask1;ttk;Sod2;ebi;Mekk1;tll;Sos;Duox;14-3-3zeta
Wnt signaling pathway	63/91	3.66749e-11	2.14548e-09	8.66848	-11.3122	271.819	esn;Mtl;Pp2B-14D;Takl2;Takl1;nmo;CG3226;nej;sgg;Myc;Rac2;slmb;pan;CanA1;Plc21C;drl;norpA;Apc2;Pkc53E;dnt;Med;pont;Ror;dsh;rk;bsk;sina;CanB2;CtBP;Pka-C1;Wnt10;nkd;CkIIbeta2;CanA-14F;wg;wntD;dco;Wnt5;por;fz;Tak1;CG11261;arm;Rho1;fz2;arr;fz4;gro;gskt;dlp;SkpF;Vang;ebi;dally;CaMKII;Notum;Apc;Axn;CkIIbeta;CycD;Cul1;CkIalpha;pk
Glycerophospholipid metabolism	46/63	1.00133e-09	2.92889e-08	7.5333	-82.8017	1715.81	CG11425;CG33116;CG2818;CG18858;CG18815;CG11426;Dhap-at;Pld;CLS;Taz;wun;Pcyt2;Pcyt1;CG9248;eas;ChAT;CG30503;rdgA;CG34384;iPLA2-VIA;nes;CG3009;frj;CG31683;GXIVsPLA2;bbc;Ace;Pect;CG31140;CG11438;LPCAT;CG12746;Dgk;Gpdh;GIIIspla2;Lpin;mino;laza;CdsA;CG8745;CG5991;CG7311;CG4729;Pis;CG4825;CG3812
Hippo signaling pathway	46/63	1.00133e-09	2.92889e-08	7.5333	-7.58443	157.164	sdt;fj;Krn;14-3-3epsilon;aPKC;l(2)gl;ft;p53;ds;wg;tws;dco;sd;crb;par-6;Myc;Gug;baz;fred;Pak3;upd3;dlg1;hth;upd1;wgn;ed;mats;app;d;hpo;kibra;Rassf;Act87E;mts;dally;ex;wts;scrib;CycE;vn;bsk;Mer;Pak;dia;Act79B;14-3-3zeta
Endocytosis	75/121	1.59686e-09	3.73664e-08	7.42752	-1.05114	21.2911	lqf;Rab7;Rab8;Rab5;Traf6;PIP5K59B;Nedd4;Hrs;CG8243;aPKC;Vps35;Vps29;garz;Eps-15;cpb;cpa;Src64B;Arpc3A;baz;spartin;CenG1A;Asap;Rab35;Past1;Vps24;InR;Vps26;Egfr;Vps28;Arf79F;CG2224;Git;CG5498;Arf51F;Vrp1;TSG101;Smox;PIP4K;Su(dx);Pld;Cbl;ArfGAP3;CenB1A;Snx3;EndoB;par-6;EndoA;Snx1;Vps4;Efa6;AP-2alpha;Amph;AP-2mu;btl;Hsp70Ba;Rho1;Hsp70Bc;Cdc42;Hsp70Bb;htl;babo;Rab10;Dab;siz;elgi;Vta1;Vps45;Gprk2;Rip11…
FoxO signaling pathway	44/65	9.31018e-08	1.21032e-06	5.9171	-32.6465	528.532	Smox;AMPKalpha;Pi3K92E;Lkb1;SNF4Agamma;Art2;Art1;nmo;dco;nej;CycB3;Atg8a;Akt1;Ras85D;drk;Skp2;p38c;homer;p38b;Pdk1;p38a;Pi3K21B;babo;Ilp4;CG11658;CG10924;Ilp5;Pten;Ilp6;InR;Sod2;Med;Usp7;Egfr;slp2;foxo;CG5059;CG9314;Sos;CycD;Cdk2;rl;bsk;SAK
Phosphatidylinositol signaling system	43/63	9.00364e-08	1.21032e-06	5.9171	-13.2652	215.202	Pi3K68D;l(1)G0196;CG13526;PIP5K59B;PIP4K;Ipp;Pi3K92E;Ocrl;Ipk2;PI4KIIIalpha;INPP5E;CG17029;rdgA;sl;CG34384;CG15743;IP3K1;CG17027;Plc21C;norpA;Pi3K21B;CG31140;Synj;CG9784;Dgk;Pkc53E;Itp-r83A;Pten;Cam;Eip63F-1;CG7956;CdsA;fwd;CG3632;CG10082;CG3530;Pi4KIIalpha;CG6707;Sac1;Pis;CG6805;CG30378;CG31960
Purine metabolism	61/99	7.1429e-08	1.21032e-06	5.9171	-2.53163	41.6569	Ac76E;Adgf-E;Adgf-A;Papss;Gyc89Da;ACXD;rut;ACXC;ACXA;CG32549;dnc;AOX1;CG11883;CG11089;CG32301;Ac13E;Pde6;Pde8;CG31183;CG42637;veil;ras;Pde11;CG7362;CG8891;Pde9;Ac3;Lap1;CG6106;Adk3;Adk1;NTPase;Pgm;Ac78C;AdSL;cN-IIIB;Pmm45A;CG42249;NT5E-2;RnrL;Uro;RnrS;CG30103;CG34357;AMPdeam;Prat2;CG11811;Gyc32E;Gyc88E;Gyc76C;awd;Ady43A;Gycbeta100B;AdenoK;Prat;Pde1c;ade3;AdSS;pn;bur;ade5
Autophagy	59/95	7.77062e-08	1.21032e-06	5.9171	-0.0975005	1.59612	Rab7;raptor;Atg101;AMPKalpha;Traf6;S6k;Takl2;Takl1;Lst8;Dsp1;cathD;Akt1;Ras85D;Bace;Pdk1;CG31661;Gcn2;Pkcdelta;eIF2alpha;InR;mts;CG3632;CG5059;Ras64B;rl;bsk;CG17698;Pka-C1;gig;Pi3K92E;Lkb1;RagA-B;Tango5;Vps15;Atg17;EndoB;CG5863;Uvrag;Spt20;Tak1;CG5860;Atg8a;Atg9;Atg18b;Atg18a;Atg13;Atg7;Atg6;Atg14;Atg5;sima;Pi3K21B;Ilp4;Atg4b;Itp-r83A;Ilp5;Atg4a;Pten;PEK
Ubiquitin mediated proteolysis	61/100	1.20461e-07	1.40939e-06	5.85097	-0.47483	7.56496	Traf6;Nedd4;ago;Ubc6;Ubc7;ben;CG40045;CG7747;vih;Fancl;Cdc27;EloB;slmb;Cdc23;Skp2;CG2218;fzr;ctrip;mr;sip3;Ubc84D;shtd;Ubc2;CG11070;sina;Ube3a;lwr;lmgA;Su(dx);CG8188;Cbl;CG8184;CG11261;UbcE2H;Vhl;APC7;CG5823;APC4;eff;CG5087;CG5440;SkpF;CG7220;RhoBTB;Bruce;CG4502;hyd;Diap1;CG7656;Cul1;Keap1;Cul2;Cdc16;CG2924;Cul3;STUB1;Cul4;Cul5;CG31687;Rchy1;CG33981
AGE-RAGE signaling pathway in diabetic complications	24/31	1.88105e-06	1.83402e-05	4.7366	-62.5356	824.449	norpA;Pi3K21B;babo;Smox;Mtl;hop;Pkcdelta;Pkc53E;Pi3K92E;Pkc98E;Med;Cdk4;Akt1;Rac2;sl;rl;Ras85D;Stat92E;bsk;p38c;Plc21C;p38b;Cdc42;p38a
Dorso-ventral axis formation	22/28	3.32787e-06	2.99508e-05	4.52359	-40.7441	513.912	bru1;aop;aos;orb2;sqd;egh;capu;Egfr;Cf2;br;spir;Sos;pnt;rho;rl;Ras85D;enc;fs(1)K10;drk;orb;brn;piwi
Apoptosis	43/69	3.87101e-06	3.23506e-05	4.49012	-0.097409	1.21391	hid;Traf4;Dronc;Traf6;mei-41;Takl2;Marf;Takl1;p53;br;hep;usp;Tak1;Eip74EF;EcR;skl;Ras85D;Atg6;Miro;AIF;wgn;kay;Cyt-c-p;hpo;Ask1;Parp;Strica;Egfr;LamC;Bruce;Diap1;rpr;Dark;PEK;wts;Decay;Eip93F;Lam;Dcp-1;rl;bsk;bic;grim
Longevity regulating pathway	36/55	4.58654e-06	3.5775e-05	4.44642	-64.6671	794.913	Pka-C1;Ac78C;raptor;fkh;HDAC1;AMPKalpha;Ac76E;S6k;Pi3K92E;SNF4Agamma;ACXD;rut;Thor;ACXC;ACXA;Akt1;CG5948;Ras85D;Hsp70Ba;CG32301;Atg5;Hsp70Bc;Hsp70Bb;Ac13E;Pi3K21B;Ilp4;Ilp5;Ilp6;InR;Sod3;Sod2;l(2)efl;foxo;Ac3;Lap1;CG9314
Phagosome	50/89	4.01867e-05	0.000276579	3.55818	-0.080118	0.810952	Rab7;Rab5;Mtl;VhaSFD;Sdic1;Sdic2;Sdic3;Hrs;Sdic4;Cnx14D;Sec61gamma;Syx18;Vha100-5;Rac2;CG1924;Vha100-1;Calr;Vha100-2;CG15719;Vha36-3;Vha36-1;VhaM9.7-a;VhaM9.7-b;Cnx99A;Nos;CG46277;CG46276;CG46275;betaTub97EF;Vha26;Vha55;mys;CG8860;VhaAC39-1;Vha13;Vha16-5;Dlic;Syx7;Vha44;sw;Vha16-2;Vha16-1;Act87E;Vha14-2;betaTub60D;Sec22;Itgbn;Vha68-1;Vha68-2;Act79B
Circadian rhythm	9/9	8.22662e-05	0.000506587	3.29535	-39.3134	369.765	Pdp1;dco;sgg;Clk;gskt;tim;per;vri;cyc
Ether lipid metabolism	18/24	8.06587e-05	0.000506587	3.29535	-30.9826	292.02	CG11425;GXIVsPLA2;CG33116;bbc;CG11438;LPCAT;CG11426;Pld;GIIIspla2;laza;wun;CG9248;ADPS;CG30503;Lis-1;iPLA2-VIA;CG3009;Paf-AHalpha
Sphingolipid metabolism	20/28	0.000100842	0.000589926	3.2292	-22.5962	207.929	CG11425;Gba1b;Cerk;lace;CG11438;CG10425;CG11426;ifc;Sply;bwa;laza;wun;GlcT-1;CG33090;CG7997;CG6962;CG3376;Sk1;Sk2;Ect3
Mitophagy	23/36	0.000416486	0.00221495	2.65464	-48.7147	379.179	Rab7;CG12511;Pgam5;Tbc1d15-17;Pgam5-2;Marf;CkIIbeta2;IKKepsilon;foxo;CG5676;CG5059;Src64B;CkIIbeta;PEK;Atg8a;Ras64B;Atg9;Ras85D;bsk;Atg6;Miro;Atg5;sima
Mucin type O-glycan biosynthesis	17/24	0.000400614	0.00221495	2.65464	-21.4782	168.014	C1GalTA;GalNAc-T2;GalNAc-T1;tgy;CG2983;pgant5;CG7579;pgant4;pgant3;pgant2;CG34451;CG31776;CG34056;CG34452;CG2975;CG30463;pgant8
Inositol phosphate metabolism	28/47	0.000546168	0.00277833	2.55622	-60.0464	451.103	Pi3K68D;PIP5K59B;PIP4K;Ipp;Pi3K92E;Ocrl;Ipk2;PI4KIIIalpha;INPP5E;CG17029;sl;CG15743;IP3K1;CG17027;Plc21C;norpA;Synj;CG9784;Pten;CG7956;FIG4;fwd;CG3632;CG3530;Pi4KIIalpha;Sac1;Pis;CG6805
Neuroactive ligand-receptor interaction	31/54	0.000687515	0.00321757	2.49247	-15.8387	115.344	GABA-B-R3;TkR99D;mGluR;Dop1R1;5-HT7;Nmdar1;Nmdar2;Dop1R2;5-HT1A;5-HT1B;AdoR;baz;Rdl;Dh31-R;etaTry;CCHa2-R;PK2-R2;AkhR;TkR86C;Try29F;SIFaR;Dop2R;GABA-B-R1;5-HT2B;Grd;Lgr3;mAChR-B;mAChR-C;Lgr1;5-HT2A;mAChR-A
Lysine degradation	22/35	0.000769658	0.00346346	2.46049	-55.4257	397.378	PR-Set7;eIF2gamma;CG31075;gpp;CG10932;CG10814;CG10947;G9a;CG5214;Su(var)3-9;CG31915;trr;CG9149;ash1;Set2;Plod;trx;CG1544;CG32732;Hmt4-20;CG31751;NSD
Hedgehog signaling pathway	23/38	0.0012461	0.00539975	2.26763	-50.2689	336.185	hh;Pka-C1;dpp;gskt;ci;cos;ihog;gish;rdx;en;SkpF;Gprk2;fu;dco;sgg;smo;Cul1;Cul3;CkIalpha;CG11261;slmb;boi;ptc
Glycosaminoglycan biosynthesis	12/16	0.00136597	0.00570779	2.24353	-61.7153	407.067	Ext2;botv;Hs2st;CG12913;ttv;Hs6st;sfl;oxt;CG43313;Hs3st-B;Hsepi;Hs3st-A
Toll and Imd signaling pathway	35/65	0.00154844	0.00624714	2.20432	-9.61031	62.1836	imd;pirk;lic;Takl2;ben;PGRP-LC;PGRP-LB;IM3;Takl1;IM2;PGRP-LF;PGRP-LE;hep;Tak1;Tl;slmb;p38c;p38b;p38a;cact;kay;eff;PGRP-SC2;spirit;Ank2;Uev1A;modSP;Myd88;CecA2;CecA1;Mekk1;Duox;bsk;spz;sphinx2
Notch signaling pathway	15/22	0.0016469	0.0064229	2.19227	-3.48811	22.3548	Su(H);Ser;Gcn5;HDAC1;gro;Dl;Tace;Bx42;nej;dx;dsh;mam;Nct;fng;CtBP
TGF-beta signaling pathway	24/41	0.00188273	0.0071058	2.14839	-9.23072	57.923	vis;babo;wit;Smox;dpp;Dad;S6k;SkpF;sog;Med;mts;achi;put;Rok;nej;Myc;Rbf;Cul1;Actbeta;E2f2;CG11261;rl;emc;Rho1
Nicotinate and nicotinamide metabolism	11/15	0.00295747	0.0108132	1.96604	-17.1287	99.7477	CG8080;cN-IIIB;veil;Nadsyn;CG42249;CG32549;NT5E-2;CG11883;CG30103;CG33156;CG3714
Valine, leucine and isoleucine degradation	19/32	0.00442712	0.0152345	1.81717	-5.27906	28.6125	CG10399;CG31075;CG10932;CG5044;CG8199;yip2;CG18155;CG3267;CG1673;CG5599;CG8778;Hmgs;CG9149;CG15093;CG4860;CG3902;Arc42;CG12262;CG4747
Glycosylphosphatidylinositol (GPI)-anchor biosynthesis	15/24	0.00577239	0.0192963	1.71453	-54.1844	279.303	PIG-H;PIG-G;PGAP1;PIG-L;PIG-K;PIG-N;PIG-B;PIG-A;GAA1;CG42456;PIG-F;PIG-Z;PIG-O;PIG-Q;PIG-V
Alanine, aspartate and glutamate metabolism	17/29	0.00833711	0.0270956	1.5671	-41.6848	199.547	Prat2;P5CDh1;b;AdSL;Gs1;Got1;Gad1;Gfat1;AsnS;CG9674;CG6661;Gdh;GLS;CG1640;Prat;Gfat2;AdSS
Glycerolipid metabolism	22/42	0.0164044	0.0479829	1.31891	-55.6906	228.9	CG11425;CG31075;CG31140;CG11438;CG12746;CG11426;ARY;Dgk;CG10638;CG8298;Lpin;mino;laza;CG6083;Gk2;wun;CG7997;CG9886;rdgA;CG34384;CG4729;CG3812

## Sheet: upregulated mRNAs
Term	Overlap	P-value	Adjusted P-value	-log(adj. P)	Z-score	Combined Score	Genes
Purine metabolism	20/99	2.84499e-07	1.93459e-05	4.71341	-5.75254	86.7053	CG31793;CG34357;Ac13E;Pde6;Pde8;CG15547;CG31183;Ac76E;Gycalpha99B;ry;Pde11;Gyc88E;rut;Ac3;Gycbeta100B;Lap1;Pde1c;AOX3;AOX1;CG11883
Neuroactive ligand-receptor interaction	13/54	4.44978e-06	0.000151292	3.82018	-19.8235	244.279	GABA-B-R3;SIFaR;Dop1R1;5-HT7;Nmdar2;Dop1R2;Dop2R;5-HT1A;GABA-B-R1;GABA-B-R2;Rdl;mAChR-B;mAChR-A
MAPK signaling pathway	16/93	3.62662e-05	0.000822035	3.08511	-2.4362	24.9092	Mef2;msk;RasGAP1;PTP-ER;csw;bi;Src42A;msn;raw;ksr;Egfr;hep;pros;Sos;cic;phyl
Endocytosis	18/121	8.92438e-05	0.00151714	2.81897	-1.16086	10.824	babo;Dab;Smox;siz;PIP5K59B;Stam;Sec71;aPKC;Smurf;Cbl;Egfr;garz;EndoA;Eps-15;shi;Vrp1;Efa6;Asap
Phosphatidylinositol signaling system	12/63	0.000122868	0.001671	2.77702	-15.3708	138.405	fwd;CG3632;CG31140;CG10082;Synj;l(1)G0196;PIP5K59B;Dgk;CG34384;IP3K2;Pi3K92E;Plc21C
Lysine degradation	8/35	0.00045748	0.00518477	2.28527	-70.8281	544.652	trr;ash1;gpp;Set2;trx;CG1544;Hmt4-20;G9a
Longevity regulating pathway	10/55	0.00065579	0.00557421	2.25382	-70.058	513.502	rut;Ac13E;Ac3;Pka-C1;Lap1;chico;Ac76E;Tor;S6k;Pi3K92E
Dorso-ventral axis formation	7/28	0.000581013	0.00557421	2.25382	-45.0359	335.551	br;spir;Sos;enc;fs(1)K10;capu;Egfr
Caffeine metabolism	3/6	0.00279876	0.0194348	1.71142	-47.1819	277.362	AOX3;ry;AOX1
Ubiquitin mediated proteolysis	13/100	0.00285806	0.0194348	1.71142	-0.47483	2.78137	Herc4;ctrip;Smurf;Cbl;RhoBTB;Bruce;hyd;Su(var)2-10;HERC2;Cul3;Cul4;slmb;CG31687

## Sheet: downregulated mRNAs
Term	Overlap	P-value	Adjusted P-value	-LOG(adjP)	Z-score	Combined Score	Genes
Oxidative phosphorylation	72/144	3.86642e-53	3.5571e-51	50.4489	-1.4285	172.398	ATPsynbeta;ATPsyndelta;COX7A;ND-B22;COX7C;Cyt-c1;ATPsynF;ND-B17.2;ATPsynE;ATPsynG;ND-MLRQ;ATPsynB;ND-B12;ND-ASHI;ND-B15;UQCR-11;ND-B14;ND-13B;ND-13A;Vha36-3;Vha36-1;VhaM9.7-a;SdhD;SdhC;VhaM9.7-b;CG9065;UQCR-Q;UQCR-6.4;NP15.6;ND-39;ND-ACP;ND1;ND-B17;ND3;ND-30;ND-B18;Vha26;ND-B14.5A;ND-PDSW;ND-B14.5B;ND6;cype;ATP6;COX5B;COX5A;sun;levy;UQCR-C2;ND-B14.7;ND-23;COX8;ND-24;COX4;COX3;COX1;Vha13;ND-SGDH;N…
Proteasome	12/52	1.26691e-05	0.000388519	3.41059	-13.2652	149.583	Prosbeta4;Prosbeta5;Sem1;Prosalpha1;PI31;CG30382;Prosalpha3;Prosalpha4;REG;Prosalpha5;Rpt6;Prosalpha7
Cysteine and methionine metabolism	9/34	4.84262e-05	0.0011138	2.95319	-48.6125	482.988	SamDC;Mtap;Adi1;Got1;Mdh1;Cbs;Got2;Gclm;CG11134
Endocytosis	17/121	0.000206171	0.00379355	2.42095	-1.05114	8.92081	Rab7;Vps60;Rab5;Vps37B;elgi;PIP4K;Vps20;Chmp1;Vps25;Vps28;Arf79F;shrb;Vps2;Gprk1;Snx1;Arpc4;Hsc70-1
SNARE interactions in vesicular transport	6/20	0.000434414	0.00666101	2.17646	-32.6725	252.935	Vamp7;Syx8;Gos28;Syb;Syx16;Snap29
Phagosome	13/89	0.00076714	0.0100824	1.99644	-8.98212	64.4273	Rab7;Rab5;Cp1;Lamp1;Vha36-3;Vha36-1;Sec61beta;VhaM9.7-a;Vha14-1;VhaM9.7-b;Sec61gamma;Vha13;Vha26
Arachidonic acid metabolism	5/17	0.00146983	0.0160367	1.79488	-57.736	376.589	GXIVsPLA2;Ggt-1;GstS1;Su(P);PHGPx
mTOR signaling pathway	13/96	0.00156881	0.0160367	1.79488	-0.0884841	0.57138	eIF4B;Ilp3;CG14812;Vha36-3;Ilp2;Stlk;Vha36-1;Ilp5;Vha14-1;CG14184;rl;Vha13;Vha26
