# Supplementary material for: Dysregulated miRNA and mRNA Expression Affect Overlapping Pathways in a Huntington’s Disease Model
Source: Int J Mol Sci. 2023 Jul 26;24(15):11942. doi: 10.3390/ijms241511942 (PMC10419151; doi:10.3390/ijms241511942)
Supplement: Supplementary file 1 [file ijms-24-11942-s001.zip › Supplementary file 3 - HttQ120vsHttQ25_RNAseq_significant.xlsx]

## Sheet: info
Supplementary file 3. Dysregulated miRNA and mRNA expression affect overlapping pathways in a Huntington’s disease model. Nóra Zsindely, Gábor Nagy, Fruzsina Siági, Anita Farkas, László Bodai
List of fifferentially expressed genes (at adjusted P < 0.05) in Htt.Q120 expressing (HD) vs Htt.Q25 expressing (control) flies based on RNA-seq analysis
gene id	genesymbol	log2FoldChange	padj	genename
Flybase gene identifier	Flybase gene symbol	log2 value of (expression level in Htt.Q120 samples / expression level in control Htt.Q25 samples)	P-value of Likelihood Ratio Test adjusted for multiple comparison testing using the Benjamini–Hochberg method.	gene name: Flybase gene name

## Sheet: DEGs HttQ120 vs HttQ25
gene id	genesymbol	log2FoldChange	padj	genename
FBgn0010019	Cyp4g1	-2.14399	0.000248024	Cytochrome P450-4g1
FBgn0001225	Hsp26	-1.97266	0.029284	Heat shock protein 26
FBgn0058469	lncRNA:CR40469	-1.75403	1.6682e-11	long non-coding RNA:CR40469
FBgn0086611	Lcp65Ag3	-1.65906	0.00497634	Larval cuticle protein
FBgn0037975	CG3397	-1.49011	0.00378138	uncharacterized protein
FBgn0040099	lectin-28C	-1.32867	8.39662e-05	lectin-28C
FBgn0000564	Eh	-1.32097	1.98629e-05	Eclosion hormone
FBgn0267910	lncRNA:CR34335	-1.31017	1.45696e-21	long non-coding RNA:CR34335
FBgn0020637	Lcp65Ag2	-1.27671	0.00251928	Lcp65Ag2
FBgn0040794	CG13056	-1.24624	0.00252054	uncharacterized protein
FBgn0085244	CG34215	-1.23988	0.000254935	uncharacterized protein
FBgn0013348	TpnC41C	-1.23371	0.0356846	Troponin C at 41C
FBgn0035806	PGRP-SD	-1.22532	0.00113842	Peptidoglycan recognition protein SD
FBgn0013693	trnF	-1.1939	0.0340061	mitochondrial transfer RNA:Phenylalanine-GAA
FBgn0053679	CG33679	-1.16429	0.0254422	uncharacterized protein
FBgn0058298	CG40298	-1.1622	8.60488e-08	uncharacterized protein
FBgn0033395	Cyp4p2	-1.14215	2.74053e-08	Cyp4p2
FBgn0034664	CG4377	-1.10215	0.0283446	uncharacterized protein
FBgn0034293	CG14495	-1.03776	0.00232882	uncharacterized protein
FBgn0035982	CG4461	-1.0363	0.000239965	uncharacterized protein
FBgn0035623	mthl2	-1.0347	0.0264237	methuselah-like 2
FBgn0266590	lncRNA:CR45115	-1.03184	0.0144048	long non-coding RNA:CR45115
FBgn0051292	CR31292	-1.02648	0.0211943	pseudo
FBgn0031042	CG14221	-0.988379	0.00272957	uncharacterized protein
FBgn0051313	CG31313	-0.967044	8.00645e-11	uncharacterized protein
FBgn0032780	CG13085	-0.964766	0.0308044	uncharacterized protein
FBgn0267347	squ	-0.940145	0.0184603	squash
FBgn0035721	CG9948	-0.938326	0.0433489	uncharacterized protein
FBgn0030480	Tim9a	-0.922493	0.00278625	Tim9a
FBgn0061198	HSPC300	-0.922213	0.00249611	Haematopoietic stem/progenitor cell protein 300
FBgn0266421	RPA3	-0.91032	0.00981974	Replication protein A3
FBgn0050010	CG30010	-0.90676	0.00173631	uncharacterized protein
FBgn0085612	CR41320	-0.902052	0.0360913	pseudo
FBgn0085201	CG34172	-0.901607	3.93607e-06	uncharacterized protein
FBgn0052207	hpRNA:CR32207	-0.900043	0.0417645	hairpin RNA:CR32207
FBgn0004192	snRNA:U2:34ABb	-0.895035	1.26943e-05	small nuclear RNA U2 at 34AB b
FBgn0264462	lncRNA:CR43870	-0.894484	0.00302613	long non-coding RNA:CR43870
FBgn0004003	wbl	-0.893898	0.0243494	windbeutel
FBgn0036545	GXIVsPLA2	-0.891965	2.38451e-06	GXIVsPLA2
FBgn0085279	CG34250	-0.886072	0.00889263	uncharacterized protein
FBgn0036022	CG8329	-0.88444	1.98105e-09	uncharacterized protein
FBgn0051370	CG31370	-0.883219	0.000649341	uncharacterized protein
FBgn0031560	CG16713	-0.881343	0.000520258	uncharacterized protein
FBgn0032346	Csl4	-0.879932	0.0282912	Csl4
FBgn0037974	CG12224	-0.873828	0.000444267	uncharacterized protein
FBgn0033942	Cpr51A	-0.871875	0.00767758	Cuticular protein 51A
FBgn0013688	srRNA	-0.870387	0.0138801	mitochondrial small ribosomal RNA
FBgn0250835	CG15394	-0.869924	0.0325679	uncharacterized protein
FBgn0013679	ND1	-0.865947	7.40165e-19	mitochondrial NADH-ubiquinone oxidoreductase chain 1
FBgn0038865	cDIP	-0.863432	0.00327113	Common Dpr-interacting protein
FBgn0034474	Obp56g	-0.862476	4.80961e-09	Odorant-binding protein 56g
FBgn0261989	CG42807	-0.855686	0.000448243	uncharacterized protein
FBgn0031361	CG17652	-0.849492	0.0404552	uncharacterized protein
FBgn0013685	ND6	-0.848788	3.59142e-06	mitochondrial NADH-ubiquinone oxidoreductase chain 6
FBgn0259209	Mlp60A	-0.847427	2.46703e-08	Muscle LIM protein at 60A
FBgn0038236	Cyp313a1	-0.846055	2.92831e-08	Cyp313a1
FBgn0029990	CG2233	-0.844347	1.28345e-10	uncharacterized protein
FBgn0083986	CG34150	-0.839568	0.00132565	uncharacterized protein
FBgn0022027	Vps25	-0.838995	4.91846e-05	Vacuolar protein sorting 25
FBgn0051189	CG31189	-0.83843	0.00268827	uncharacterized protein
FBgn0013695	trnH	-0.835921	0.000502779	mitochondrial transfer RNA:Histidine-GTG
FBgn0034361	mRpS28	-0.835648	0.00036048	mitochondrial ribosomal protein S28
FBgn0083124	Uhg4	-0.835443	0.00169708	U snoRNA host gene 4
FBgn0004832	Xpac	-0.833513	0.0407029	Xeroderma pigmentosum group A-like
FBgn0052726	CG32726	-0.831594	3.15021e-10	uncharacterized protein
FBgn0038257	smp-30	-0.828245	1.14996e-07	Senescence marker protein-30
FBgn0031282	Pex12	-0.825824	0.019895	Peroxin 12
FBgn0039205	CG13623	-0.825715	1.61222e-05	uncharacterized protein
FBgn0036193	CG14135	-0.820831	0.00433634	uncharacterized protein
FBgn0024804	Dbp80	-0.820014	1.5526e-07	Dead box protein 80
FBgn0062961	lncRNA:CR33942	-0.819271	1.51123e-05	long non-coding RNA:CR33942
FBgn0259832	CG34229	-0.815885	0.013713	uncharacterized protein
FBgn0044048	Ilp5	-0.815107	2.98689e-05	Insulin-like peptide 5
FBgn0265702	asRNA:CR44509	-0.814836	0.032299	antisense RNA:CR44509
FBgn0033340	CG13751	-0.81161	3.86004e-05	uncharacterized protein
FBgn0035711	CG8519	-0.806423	0.0404552	uncharacterized protein
FBgn0030103	Obp8a	-0.805529	0.00924667	Odorant-binding protein 8a
FBgn0039485	CG17189	-0.805279	0.0172011	uncharacterized protein
FBgn0040491	Buffy	-0.802187	0.000223065	buffy
FBgn0031558	CG16704	-0.798021	5.31688e-08	uncharacterized protein
FBgn0031505	ND-B14.5B	-0.795106	3.32201e-09	NADH dehydrogenase (ubiquinone) B14.5 B subunit
FBgn0038363	Acyp2	-0.791253	0.000297622	Acylphosphatase 2
FBgn0051549	CG31549	-0.790155	0.000602779	uncharacterized protein
FBgn0264979	CG4267	-0.782845	1.46918e-05	uncharacterized protein
FBgn0024196	robl	-0.782835	2.56081e-06	roadblock
FBgn0051469	CG31469	-0.782567	0.0240868	uncharacterized protein
FBgn0034001	mRpL41	-0.78223	0.00150732	mitochondrial ribosomal protein L41
FBgn0028411	Nxt1	-0.779745	0.0150135	NTF2-related export protein 1
FBgn0023178	Pdf	-0.776814	5.95471e-06	Pigment-dispersing factor
FBgn0052523	CG32523	-0.776008	5.37317e-10	uncharacterized protein
FBgn0031268	cold	-0.774126	9.41765e-05	coiled
FBgn0030433	mRpL49	-0.770424	0.000345891	mitochondrial ribosomal protein L49
FBgn0040377	Vha36-3	-0.769897	0.000578094	Vacuolar H[+] ATPase 36kD subunit 3
FBgn0031700	CG14022	-0.767074	0.00182184	uncharacterized protein
FBgn0031559	CG3513	-0.766308	0.00299409	uncharacterized protein
FBgn0032472	CG9928	-0.764647	3.55896e-07	uncharacterized protein
FBgn0032857	CG10947	-0.764192	1.79791e-06	uncharacterized protein
FBgn0031774	CG9147	-0.760911	0.0111369	uncharacterized protein
FBgn0051715	CG31715	-0.758329	1.86935e-05	uncharacterized protein
FBgn0010385	Def	-0.754132	0.000345891	Defensin
FBgn0031561	IM33	-0.752977	1.9951e-07	Immune induced molecule 33
FBgn0036126	Irbp18	-0.752904	0.00305952	Inverted repeat binding protein 18 kDa
FBgn0013683	ND4L	-0.751522	7.80205e-06	mitochondrial NADH-ubiquinone oxidoreductase chain 4L
FBgn0259098	CG42246	-0.749368	0.00963061	uncharacterized protein
FBgn0023530	CG3740	-0.748209	0.00633398	uncharacterized protein
FBgn0051781	lncRNA:CR31781	-0.746041	1.01433e-06	long non-coding RNA:CR31781
FBgn0035434	Drsl5	-0.745874	0.00662222	Drosomycin-like 5
FBgn0030085	CG6999	-0.745511	0.00242218	uncharacterized protein
FBgn0038654	CG14298	-0.745078	2.69248e-07	uncharacterized protein
FBgn0040575	CG15922	-0.744614	0.017119	uncharacterized protein
FBgn0036820	Grx1	-0.743733	1.227e-10	Glutaredoxin 1
FBgn0062928	hpRNA:CR33940	-0.742323	0.00116169	hairpin RNA:CR33940
FBgn0036015	CG3088	-0.738407	1.28345e-10	uncharacterized protein
FBgn0003275	RpII18	-0.735678	0.00276467	RNA polymerase II 18kD subunit
FBgn0266095	lncRNA:CR44832	-0.735405	1.90806e-05	long non-coding RNA:CR44832
FBgn0053169	CG33169	-0.73372	0.0159459	uncharacterized protein
FBgn0037670	Ibf1	-0.733487	0.027391	Insulator binding factor 1
FBgn0038946	rdhB	-0.729237	1.45516e-11	retinol dehydrogenase B
FBgn0086446	DCTN6-p27	-0.72903	0.0011295	Dynactin 6
FBgn0036756	Cln3	-0.728629	0.0151842	Cln3
FBgn0051344	CG31344	-0.725837	3.82761e-05	uncharacterized protein
FBgn0038849	CG7079	-0.72579	0.00783447	uncharacterized protein
FBgn0013686	lrRNA	-0.725296	0.013305	mitochondrial large ribosomal RNA
FBgn0031694	Cyp4ac2	-0.721719	0.000140646	Cyp4ac2
FBgn0031263	Tspo	-0.716878	0.0118957	Translocator protein
FBgn0024542	Neos	-0.716376	0.0199026	Neosin
FBgn0035122	mRpL17	-0.716067	0.00544926	mitochondrial ribosomal protein L17
FBgn0037548	CG7900	-0.713009	3.69908e-07	uncharacterized protein
FBgn0013681	ND3	-0.709764	1.90963e-08	mitochondrial NADH-ubiquinone oxidoreductase chain 3
FBgn0032422	atilla	-0.709381	5.02011e-07	atilla
FBgn0261068	LSm7	-0.707337	0.026294	Like Sm 7
FBgn0036819	Dysb	-0.705424	0.0430583	Dysbindin
FBgn0010387	Acbp2	-0.704479	6.10749e-08	Acyl-CoA binding protein 2
FBgn0039977	CG17454	-0.703282	4.88971e-06	uncharacterized protein
FBgn0032205	CG4957	-0.700931	0.00403847	uncharacterized protein
FBgn0033817	GstE14	-0.700617	0.000378455	Glutathione S transferase E14
FBgn0050000	GstT1	-0.700324	3.66127e-06	Glutathione S transferase T1
FBgn0037292	plh	-0.700303	0.000408459	pasang lhamu
FBgn0036728	UQCR-Q	-0.698069	1.45516e-11	Ubiquinol-cytochrome c reductase ubiquinone-binding protein
FBgn0039316	CG11893	-0.695653	0.00760792	uncharacterized protein
FBgn0262858	CG43222	-0.695096	0.046002	uncharacterized protein
FBgn0259740	CG42394	-0.694451	0.000551309	uncharacterized protein
FBgn0266724	Trs20	-0.694434	0.0140798	TRAPP subunit 20
FBgn0039297	CG11852	-0.693294	0.0203254	uncharacterized protein
FBgn0263402	CG43448	-0.691214	0.0188123	uncharacterized protein
FBgn0026088	CG14818	-0.690357	3.88141e-06	uncharacterized protein
FBgn0032596	Prosbeta4	-0.689773	3.98278e-06	Proteasome beta4 subunit
FBgn0259936	Uhg3	-0.689106	0.0245344	U snoRNA host gene 3
FBgn0039969	Fis1	-0.688574	3.97698e-07	Fission
FBgn0040972	CG16978	-0.687067	0.000156245	uncharacterized protein
FBgn0069923	CG41128	-0.686837	3.33138e-06	uncharacterized protein
FBgn0031609	CG15443	-0.686755	0.00202015	uncharacterized protein
FBgn0036489	CG7011	-0.686438	0.0048273	uncharacterized protein
FBgn0034365	CG5335	-0.686386	0.0029102	uncharacterized protein
FBgn0053774	CG33774	-0.686273	0.0294605	uncharacterized protein
FBgn0052068	Adi1	-0.684135	7.44781e-08	Acireductone dioxygenase 1
FBgn0034470	Obp56d	-0.682002	3.15021e-10	Odorant-binding protein 56d
FBgn0052708	CG32708	-0.681413	0.0309428	uncharacterized protein
FBgn0027095	Manf	-0.680488	2.04031e-05	Mesencephalic astrocyte-derived neurotrophic factor
FBgn0086378	Alg-2	-0.678936	1.40106e-05	Apoptosis-linked gene-2
FBgn0025820	JTBR	-0.678796	0.0273426	JTBR
FBgn0044030	mRpS14	-0.678326	0.00318456	mitochondrial ribosomal protein S14
FBgn0260008	UQCR-11	-0.677773	1.12454e-05	Ubiquinol-cytochrome c reductase 11 kDa subunit
FBgn0086691	UK114	-0.677539	3.28195e-09	UK114
FBgn0034430	mip40	-0.677145	0.0125749	Myb-interacting protein 40
FBgn0034579	mRpL54	-0.676558	0.00790899	mitochondrial ribosomal protein L54
FBgn0042129	OS9	-0.676527	0.0429734	Olfactory-specific 9
FBgn0001491	l(1)10Bb	-0.67637	0.000176868	lethal (1) 10Bb
FBgn0051997	CG31997	-0.676353	2.08538e-05	uncharacterized protein
FBgn0013981	His4r	-0.6751	1.70837e-08	Histone H4 replacement
FBgn0033807	AQP	-0.67404	0.000340729	aquaporin
FBgn0044020	Roc2	-0.673846	0.000923991	Regulator of cullins 2
FBgn0261437	CSN8	-0.67317	0.00624656	COP9 signalosome subunit 8
FBgn0034354	GstE11	-0.673066	0.00988142	Glutathione S transferase E11
FBgn0033100	CG3420	-0.671823	0.00101415	uncharacterized protein
FBgn0051155	Rpb7	-0.671651	0.0146867	Rpb7
FBgn0037913	fabp	-0.669592	1.64936e-10	fatty acid binding protein
FBgn0002772	Mlc1	-0.666877	6.57972e-08	Myosin alkali light chain 1
FBgn0022224	ubl	-0.666378	0.0255415	ubiquitin like
FBgn0004908	Arl2	-0.665903	0.0224245	ADP ribosylation factor-like 2
FBgn0038672	CG6005	-0.665103	0.0045819	uncharacterized protein
FBgn0050197	CG30197	-0.664789	2.1363e-08	uncharacterized protein
FBgn0030159	CG9689	-0.661593	0.00599266	uncharacterized protein
FBgn0034081	CG10731	-0.661415	0.0307542	uncharacterized protein
FBgn0030985	Obp18a	-0.660181	3.86535e-08	Odorant-binding protein 18a
FBgn0033945	CG12868	-0.659521	0.00664634	uncharacterized protein
FBgn0032682	grnd	-0.65777	0.00410326	grindelwald
FBgn0039461	CG5500	-0.655841	0.00179484	uncharacterized protein
FBgn0262631	lncRNA:CR43148	-0.655354	0.0450023	long non-coding RNA:CR43148
FBgn0262116	RNASEK	-0.655289	1.41616e-06	Ribonuclease kappa
FBgn0050285	CG30285	-0.654526	0.00580956	uncharacterized protein
FBgn0013749	Arf102F	-0.654455	2.11246e-07	ADP ribosylation factor at 102F
FBgn0050499	Rpe	-0.654044	4.02392e-05	Ribulose-5-phosphate-3-epimerase
FBgn0015794	Rab18	-0.652076	7.56536e-07	Rab18
FBgn0042213	CG18731	-0.650107	0.0236917	uncharacterized protein
FBgn0265177	CG44242	-0.649645	2.64246e-05	uncharacterized protein
FBgn0264748	CG44006	-0.649293	0.0376618	uncharacterized protein
FBgn0016697	Prosalpha5	-0.648901	6.1276e-06	Proteasome alpha5 subunit
FBgn0050392	CG30392	-0.648315	0.000882271	uncharacterized protein
FBgn0031670	SelT	-0.64801	1.72322e-06	Selenoprotein T
FBgn0038857	Bdbt	-0.647847	0.00411953	Bride of doubletime
FBgn0031684	ND-13A	-0.64734	1.65231e-09	NADH dehydrogenase (ubiquinone) 13 kDa A subunit
FBgn0035528	CG15012	-0.646484	7.35484e-08	uncharacterized protein
FBgn0034443	cer	-0.646303	0.0450205	crammer
FBgn0035766	eco	-0.646003	0.000386897	Establishment of cohesion
FBgn0033871	CG13339	-0.64556	0.0181141	uncharacterized protein
FBgn0050373	CG30373	-0.645041	0.00292912	uncharacterized protein
FBgn0031080	CG12655	-0.64407	0.0232072	uncharacterized protein
FBgn0032020	strat	-0.642836	0.024197	stratum
FBgn0262481	CG43071	-0.642544	0.00137148	uncharacterized protein
FBgn0035917	Zasp66	-0.641262	1.23901e-05	Z band alternatively spliced PDZ-motif protein 66
FBgn0052109	CG32109	-0.641111	0.00578395	uncharacterized protein
FBgn0025839	ND-B14.5A	-0.639738	3.55896e-07	NADH dehydrogenase (ubiquinone) B14.5 A subunit
FBgn0028530	mTTF	-0.636737	0.0058429	mitochondrial transcription termination factor
FBgn0037290	CG1124	-0.636438	4.22516e-06	uncharacterized protein
FBgn0032670	CG5783	-0.635861	0.0415855	uncharacterized protein
FBgn0260995	dpr21	-0.635278	6.36571e-06	defective proboscis extension response 21
FBgn0040793	CG7630	-0.63494	9.31942e-08	uncharacterized protein
FBgn0031873	Gas41	-0.634152	0.0282258	Gas41
FBgn0052230	ND-MLRQ	-0.633891	9.87253e-08	NADH dehydrogenase (ubiquinone) MLRQ subunit
FBgn0015299	Ssb-c31a	-0.63347	0.00662222	Single stranded-binding protein c31A
FBgn0036364	CG14109	-0.63317	6.31001e-05	uncharacterized protein
FBgn0035356	CG16986	-0.629445	0.000946669	uncharacterized protein
FBgn0032008	CG14277	-0.627814	5.01793e-06	uncharacterized protein
FBgn0036806	Cyp12c1	-0.626752	1.79646e-05	Cyp12c1
FBgn0051800	CG31800	-0.626447	0.00882441	uncharacterized protein
FBgn0033067	CG11211	-0.625788	1.32814e-05	uncharacterized protein
FBgn0011227	ox	-0.625354	1.30525e-06	oxen
FBgn0052195	CG32195	-0.625195	0.0416712	uncharacterized protein
FBgn0262574	CG43114	-0.625119	1.18823e-05	uncharacterized protein
FBgn0035335	mRpL23	-0.624162	0.00399007	mitochondrial ribosomal protein L23
FBgn0038087	beat-Va	-0.624062	0.000745248	beaten path Va
FBgn0034245	UQCR-6.4	-0.622366	8.25032e-07	Ubiquinol-cytochrome c reductase 6.4 kDa subunit
FBgn0033683	CG18343	-0.622103	0.000283931	uncharacterized protein
FBgn0037299	Vps37B	-0.621698	0.00032625	Vacuolar protein sorting 37B
FBgn0030484	GstT4	-0.621116	3.97698e-07	Glutathione S transferase T4
FBgn0033480	mRpL42	-0.620817	0.00791946	mitochondrial ribosomal protein L42
FBgn0036667	kud	-0.616381	0.00963574	kuduk
FBgn0053170	CG33170	-0.61597	2.48843e-05	uncharacterized protein
FBgn0029648	CG3603	-0.615675	0.0295785	uncharacterized protein
FBgn0030769	CG13012	-0.614461	0.0231566	uncharacterized protein
FBgn0036146	nkt	-0.614396	0.0202852	noktochor
FBgn0085736	CG40472	-0.613764	4.00251e-05	uncharacterized protein
FBgn0058002	ND-AGGG	-0.613634	1.90806e-05	NADH dehydrogenase (ubiquinone) AGGG subunit
FBgn0037835	CG14687	-0.613503	1.79405e-08	uncharacterized protein
FBgn0283649	elgi	-0.613439	0.00175092	early girl
FBgn0034509	Obp57c	-0.613418	2.93322e-06	Odorant-binding protein 57c
FBgn0267398	Yeti	-0.612719	1.5526e-07	yeti
FBgn0039483	CG14259	-0.607938	0.000130413	uncharacterized protein
FBgn0032014	CG7840	-0.607114	0.0412786	uncharacterized protein
FBgn0032400	CG6770	-0.606982	0.0302359	uncharacterized protein
FBgn0250819	CG33521	-0.606441	9.74814e-06	uncharacterized protein
FBgn0086348	se	-0.605375	0.000745248	sepia
FBgn0040733	BomS6	-0.603632	0.000122639	Bomanin S6
FBgn0263083	CG43351	-0.603457	1.37471e-05	uncharacterized protein
FBgn0036145	CG7607	-0.603281	0.000904081	uncharacterized protein
FBgn0034475	Obp56h	-0.602249	0.00232587	Odorant-binding protein 56h
FBgn0034137	CG4945	-0.60222	0.0279698	uncharacterized protein
FBgn0030588	CG9521	-0.601805	0.0284477	uncharacterized protein
FBgn0259482	Mob3	-0.601296	0.0011599	MOB kinase activator 3
FBgn0283666	Rap2l	-0.601287	1.11225e-05	Ras-associated protein 2-like
FBgn0031992	Acbp1	-0.600453	0.000829898	Acyl-CoA binding protein 1
FBgn0043455	CG5986	-0.598901	0.00459555	uncharacterized protein
FBgn0051436	CG31436	-0.598796	0.00054062	uncharacterized protein
FBgn0052250	PMP34	-0.598719	7.22506e-05	Peroxisomal Membrane Protein 34
FBgn0030743	CG9921	-0.598555	8.94785e-05	uncharacterized protein
FBgn0069973	CG40485	-0.598288	9.98244e-10	uncharacterized protein
FBgn0266448	CG45078	-0.597803	0.0348969	uncharacterized protein
FBgn0034913	Snap29	-0.596554	0.00166956	Synaptosomal-associated protein 29kDa
FBgn0026324	Taf10b	-0.595445	0.00423253	TBP-associated factor 10b
FBgn0026268	antdh	-0.595175	0.00556948	antdh
FBgn0010424	TpnC73F	-0.594107	0.0408443	Troponin C at 73F
FBgn0036726	QIL1	-0.592631	1.79791e-06	QIL1
FBgn0029709	CHOp24	-0.592033	3.36196e-07	CHOp24
FBgn0263029	CG43324	-0.591783	7.56507e-05	uncharacterized protein
FBgn0040907	mRpL33	-0.5917	0.012068	mitochondrial ribosomal protein L33
FBgn0027657	glob1	-0.591335	1.45516e-11	globin 1
FBgn0000500	Dsk	-0.590403	0.000101658	Drosulfakinin
FBgn0058005	CR40005	-0.590402	0.0072978	pseudo
FBgn0030323	Vlet	-0.590203	0.0111369	Valette
FBgn0250868	CG42239	-0.5901	0.0195693	uncharacterized protein
FBgn0031148	Cbs	-0.589925	0.000355923	Cystathionine beta-synthase
FBgn0033730	Cpr49Ag	-0.58947	0.0188432	Cuticular protein 49Ag
FBgn0026238	gus	-0.589087	1.12307e-05	gustavus
FBgn0026879	CG13364	-0.58878	0.000120354	uncharacterized protein
FBgn0083953	CG34117	-0.588323	0.00992821	uncharacterized protein
FBgn0032725	Nedd8	-0.588232	0.00223758	Nedd8
FBgn0264489	CG43897	-0.587862	0.000274829	uncharacterized protein
FBgn0013303	Nca	-0.586115	0.000333386	Neurocalcin
FBgn0037358	elm	-0.586024	4.22347e-08	ethanol sensitive with low memory
FBgn0014019	Rh5	-0.585927	1.35905e-06	Rhodopsin 5
FBgn0283471	wupA	-0.58574	1.11225e-05	wings up A
FBgn0040735	BomT2	-0.585329	6.03247e-05	Bomanin Tailed 2
FBgn0262954	Rpb12	-0.584903	0.0140097	Rpb12
FBgn0033261	udd	-0.584658	0.0350985	under-developed
FBgn0044871	Gos28	-0.583233	0.0156137	Golgi SNARE
FBgn0038474	mRpS11	-0.582808	0.00882441	mitochondrial ribosomal protein S11
FBgn0261990	CG42808	-0.582702	0.000912486	uncharacterized protein
FBgn0038925	Cchl	-0.582417	4.23673e-05	Cytochrome c heme lyase
FBgn0014930	CG2846	-0.582067	0.000427784	uncharacterized protein
FBgn0032160	CG4598	-0.581954	5.95471e-06	uncharacterized protein
FBgn0287183	l(3)80Fg	-0.581846	7.5575e-07	lethal (3) 80Fg
FBgn0013676	COX3	-0.581631	9.68809e-06	mitochondrial Cytochrome c oxidase subunit III
FBgn0035517	CG1265	-0.581181	0.0177582	uncharacterized protein
FBgn0040396	CG3939	-0.580892	0.00166956	uncharacterized protein
FBgn0287218	CG46448	-0.58071	0.000444267	uncharacterized protein
FBgn0034199	Gbp1	-0.579409	0.000315167	Growth-blocking peptide 1
FBgn0263911	COX8	-0.579224	5.02011e-07	Cytochrome c oxidase subunit 8
FBgn0035722	CG10075	-0.578542	0.0359295	uncharacterized protein
FBgn0053126	NLaz	-0.577518	0.00693309	Neural Lazarillo
FBgn0039348	Npl4	-0.577078	0.000201798	Nuclear protein localization 4
FBgn0050033	CG30033	-0.57706	0.00464566	uncharacterized protein
FBgn0004465	Su(P)	-0.575411	0.000614015	Suppressor of ref(2)P sterility
FBgn0013347	TfIIA-S	-0.575151	0.000283931	Transcription-factor-IIA-S
FBgn0083961	CG34125	-0.57494	0.0101862	uncharacterized protein
FBgn0052282	Drsl4	-0.5747	0.000549251	Drosomycin-like 4
FBgn0001216	Hsc70-1	-0.574259	0.00340025	Heat shock protein cognate 1
FBgn0039802	dj-1beta	-0.574112	9.93111e-06	dj-1beta
FBgn0024841	Pcd	-0.573974	3.31937e-05	pterin-4a-carbinolamine dehydratase
FBgn0037807	CG6293	-0.573841	0.0136524	uncharacterized protein
FBgn0040005	CG17883	-0.573673	8.95197e-05	uncharacterized protein
FBgn0031977	baf	-0.572831	0.00187205	barrier to autointegration factor
FBgn0033961	ND-B15	-0.572763	4.02021e-06	NADH dehydrogenase (ubiquinone) B15 subunit
FBgn0039900	Syt7	-0.571965	1.41271e-07	Synaptotagmin 7
FBgn0261394	Prosalpha3	-0.571406	8.7534e-05	Proteasome alpha3 subunit
FBgn0040775	CG12158	-0.569702	0.000427784	uncharacterized protein
FBgn0036848	Naxd	-0.569537	0.00436907	NAD(P)HX dehydratase
FBgn0031907	CG5171	-0.569338	6.36571e-06	uncharacterized protein
FBgn0284255	Arpc4	-0.568763	0.00304659	Actin-related protein 2/3 complex
FBgn0038720	CG6231	-0.568065	5.57204e-05	uncharacterized protein
FBgn0038381	EndoU	-0.56767	0.00207111	Endoribonuclease U-specific
FBgn0264492	CkIIalpha	-0.566853	1.14214e-06	casein kinase IIalpha
FBgn0036847	CNPYb	-0.566437	0.00333766	Canopy b
FBgn0262512	Vha14-1	-0.566388	2.38451e-06	Vacuolar H[+] ATPase 14kD subunit 1
FBgn0039703	CG7829	-0.565438	8.50518e-08	uncharacterized protein
FBgn0013678	CYTB	-0.565242	0.000108671	mitochondrial Cytochrome b
FBgn0032518	RpL24	-0.565121	1.63786e-06	Ribosomal protein L24
FBgn0035186	CG13912	-0.56463	0.00103247	uncharacterized protein
FBgn0052695	CG32695	-0.563902	6.8555e-06	uncharacterized protein
FBgn0033341	MrgBP	-0.563766	0.00760792	MRG/MORF4L binding protein
FBgn0053002	mRpL27	-0.563149	0.0150135	mitochondrial ribosomal protein L27
FBgn0040532	CG8369	-0.562999	5.6985e-05	uncharacterized protein
FBgn0040899	CG17776	-0.562706	0.0133125	uncharacterized protein
FBgn0027359	Tim8	-0.562434	0.000956713	Tim8
FBgn0266666	Sem1	-0.562419	0.00649745	Suppressor of exocyst mutations 1
FBgn0028663	VhaM9.7-b	-0.561982	3.53443e-05	Vacuolar H[+] ATPase M9.7 subunit b
FBgn0037560	CR18228	-0.56173	0.00474893	pseudo
FBgn0023170	RpL39	-0.561635	3.68009e-05	Ribosomal protein L39
FBgn0032715	CG17597	-0.561535	0.000556071	uncharacterized protein
FBgn0032793	CG10189	-0.561462	0.0435483	uncharacterized protein
FBgn0032202	REPTOR-BP	-0.560198	0.000493546	REPTOR-binding partner
FBgn0019932	SamDC	-0.558842	0.000120354	S-adenosylmethionine decarboxylase
FBgn0034331	BomBc2	-0.558311	7.85083e-05	Bomanin Bicipital 2
FBgn0260859	Bet3	-0.558179	0.0210615	Blocked early in transport 3
FBgn0039896	yellow-h	-0.557899	0.0181943	yellow-h
FBgn0034330	BomS4	-0.557825	3.71198e-06	Bomanin Short 4
FBgn0083167	Neb-cGP	-0.557769	9.18059e-06	Neb-cGP
FBgn0262353	CG43051	-0.556837	4.32464e-05	uncharacterized protein
FBgn0085229	CG34200	-0.556443	0.00127352	uncharacterized protein
FBgn0030357	Sclp	-0.555689	0.0190321	sclp
FBgn0027929	NimB1	-0.555181	0.0492966	Nimrod B1
FBgn0045866	bai	-0.554039	3.89758e-06	baiser
FBgn0001280	janA	-0.55348	0.0130888	janus A
FBgn0036549	CG10516	-0.553332	0.00036048	uncharacterized protein
FBgn0036538	CG15715	-0.551758	0.000269478	uncharacterized protein
FBgn0001229	Hsp67Bc	-0.551365	0.039183	Heat shock gene 67Bc
FBgn0046706	Haspin	-0.55115	0.000724124	haspin
FBgn0034497	Mpcp1	-0.550695	7.44387e-07	Mitochondrial phosphate carrier protein 1
FBgn0030711	Rrp47	-0.550299	0.0246685	Ribosomal RNA processing 47
FBgn0034576	ND-B14.7	-0.550237	3.36196e-07	NADH dehydrogenase (ubiquinone) B14.7 subunit
FBgn0037447	Neurochondrin	-0.549143	0.000477719	neurochondrin
FBgn0016032	lbm	-0.547747	0.0136626	late bloomer
FBgn0020018	Ppox	-0.547259	0.0201631	Protoporphyrinogen oxidase
FBgn0033132	Tsp42Ej	-0.547252	4.75826e-10	Tetraspanin 42Ej
FBgn0083123	Uhg5	-0.546971	0.0180173	U snoRNA host gene 5
FBgn0044050	Ilp3	-0.54684	0.000812853	Insulin-like peptide 3
FBgn0039958	CG12567	-0.545799	6.752e-06	uncharacterized protein
FBgn0040931	CG9034	-0.545575	0.000202482	uncharacterized protein
FBgn0036335	mRpL20	-0.54539	0.0358248	mitochondrial ribosomal protein L20
FBgn0026199	myo	-0.54537	0.000202709	myoglianin
FBgn0003274	RpLP2	-0.545012	0.000184168	Ribosomal protein LP2
FBgn0014391	sun	-0.544756	4.64301e-07	stunted
FBgn0040754	CG17059	-0.54474	0.00244614	uncharacterized protein
FBgn0033821	CG10799	-0.544532	2.81565e-06	uncharacterized protein
FBgn0038461	EMC2B	-0.544464	6.04912e-05	ER membrane protein complex subunit 2B
FBgn0284080	CG46302	-0.543023	0.0011139	uncharacterized protein
FBgn0037635	CG9837	-0.542977	0.00096104	uncharacterized protein
FBgn0034165	CG6435	-0.542938	0.00886643	uncharacterized protein
FBgn0032847	Taf13	-0.542754	0.0416712	TBP-associated factor 13
FBgn0032200	CG5676	-0.542187	2.05193e-05	uncharacterized protein
FBgn0028382	cyp33	-0.542168	0.0429734	cyclophilin-33
FBgn0085188	CG34159	-0.542048	0.000226112	uncharacterized protein
FBgn0015338	CG5861	-0.541585	0.000698283	uncharacterized protein
FBgn0035044	CG3663	-0.540746	0.00615221	uncharacterized protein
FBgn0032196	CG5708	-0.539659	0.00158361	uncharacterized protein
FBgn0028970	betaggt-II	-0.538555	0.000806946	beta subunit of type II geranylgeranyl transferase
FBgn0287423	Nplp2	-0.538377	3.12216e-06	Neuropeptide-like precursor 2
FBgn0027496	epsilonCOP	-0.53768	0.000602779	Coat Protein (coatomer) epsilon
FBgn0013674	COX1	-0.537278	0.000150526	mitochondrial Cytochrome c oxidase subunit I
FBgn0032987	RpL21	-0.534918	1.10698e-05	Ribosomal protein L21
FBgn0010612	ATPsynG	-0.533366	4.47487e-09	ATP synthase
FBgn0051207	CG31207	-0.53285	0.00224002	uncharacterized protein
FBgn0034534	maf-S	-0.532257	5.18356e-05	maf-S
FBgn0002521	pho	-0.531826	0.000177739	pleiohomeotic
FBgn0025827	CG6421	-0.531463	0.00108401	uncharacterized protein
FBgn0003996	w	-0.531289	0.00941161	white
FBgn0029969	CG10932	-0.530871	7.71235e-08	uncharacterized protein
FBgn0028697	RpL15	-0.529668	6.86385e-07	Ribosomal protein L15
FBgn0023477	Taldo	-0.52947	1.35348e-06	Transaldolase
FBgn0053481	dpr7	-0.528711	3.10687e-05	defective proboscis extension response 7
FBgn0039682	Obp99c	-0.528233	5.5204e-09	Odorant-binding protein 99c
FBgn0032420	CG6583	-0.527953	0.0277447	uncharacterized protein
FBgn0040551	CG11686	-0.526965	0.00871545	uncharacterized protein
FBgn0034538	CG16799	-0.525852	0.00478901	uncharacterized protein
FBgn0031882	Rab30	-0.525838	0.00500739	Rab30
FBgn0039163	CG5515	-0.525513	0.00108184	uncharacterized protein
FBgn0030944	CG6617	-0.525422	0.000666508	uncharacterized protein
FBgn0053494	CG33494	-0.52527	0.000150968	uncharacterized protein
FBgn0026316	Ubc10	-0.525212	0.000107863	Ubiquitin conjugating enzyme 10
FBgn0264776	CG44014	-0.525001	1.86935e-05	uncharacterized protein
FBgn0000120	Arr1	-0.524942	1.90806e-05	Arrestin 1
FBgn0039008	CG6972	-0.524707	0.03134	uncharacterized protein
FBgn0030572	mRpS25	-0.524228	0.0251891	mitochondrial ribosomal protein S25
FBgn0046114	Gclm	-0.523898	1.37471e-05	Glutamate-cysteine ligase modifier subunit
FBgn0085468	ND-MWFE	-0.523339	0.0398318	NADH dehydrogenase (ubiquinone) MWFE subunit
FBgn0085810	CR41597	-0.522479	5.67109e-06	pseudo
FBgn0033357	Tom7	-0.521871	6.08233e-06	Translocase of outer membrane 7
FBgn0260799	p120ctn	-0.52162	8.49948e-06	Adherens junction protein p120
FBgn0266711	EloC	-0.520924	5.57995e-05	Elongin C
FBgn0050172	CG30172	-0.520905	0.00122026	uncharacterized protein
FBgn0002773	Mlc2	-0.519328	1.77734e-05	Myosin light chain 2
FBgn0014000	Hf	-0.519237	1.38659e-05	Helical Factor
FBgn0067905	IM14	-0.518363	5.42352e-06	Immune induced molecule 14
FBgn0029529	CG13365	-0.517345	0.032897	uncharacterized protein
FBgn0014863	Mlp84B	-0.517099	0.000864684	Muscle LIM protein at 84B
FBgn0034645	ND-B12	-0.516626	1.75021e-05	NADH dehydrogenase (ubiquinone) B12 subunit
FBgn0002579	RpL36	-0.515674	1.1713e-06	Ribosomal protein L36
FBgn0030519	CG11151	-0.515283	3.2912e-05	uncharacterized protein
FBgn0024986	CG3719	-0.514999	0.00311611	uncharacterized protein
FBgn0019624	COX5A	-0.514566	9.31942e-08	Cytochrome c oxidase subunit 5A
FBgn0034061	Ufc1	-0.514091	0.00476188	Ubiquitin-fold modifier conjugating enzyme 1
FBgn0032732	EMC5	-0.514086	0.0346383	ER membrane protein complex subunit 5
FBgn0038343	Trissin	-0.513521	0.0058103	trissin
FBgn0036926	CG7646	-0.5133	0.000262541	uncharacterized protein
FBgn0036643	Syx8	-0.513196	0.0275514	Syntaxin 8
FBgn0026089	CG14817	-0.51319	0.00966298	uncharacterized protein
FBgn0036908	TORIP	-0.512148	0.011268	Torsin interacting protein
FBgn0013672	ATP6	-0.511978	0.00124556	mitochondrial ATPase subunit 6
FBgn0000318	cl	-0.511293	4.91846e-05	clot
FBgn0003462	Sod1	-0.510868	1.0068e-05	Superoxide dismutase 1
FBgn0261608	RpL37A	-0.510799	2.7127e-06	Ribosomal protein L37A
FBgn0040588	CG13841	-0.510543	0.040294	uncharacterized protein
FBgn0264990	CG44141	-0.509366	0.00252751	uncharacterized protein
FBgn0250906	Pgk	-0.508755	1.19621e-06	Phosphoglycerate kinase
FBgn0261640	CR42723	-0.508417	1.21433e-05	pseudo
FBgn0036173	CG7394	-0.508322	0.00556948	uncharacterized protein
FBgn0003256	rl	-0.507843	5.75187e-06	rolled
FBgn0023489	Pph13	-0.507737	0.00185444	PvuII-PstI homology 13
FBgn0050410	Rpi	-0.5071	0.000475778	Ribose-5-phosphate isomerase
FBgn0002868	MtnA	-0.506232	0.000374144	Metallothionein A
FBgn0025615	Torsin	-0.504947	0.00444655	torsin
FBgn0038950	CG5382	-0.504286	0.00782995	uncharacterized protein
FBgn0029134	Prosbeta5	-0.50417	1.84916e-06	Proteasome beta5 subunit
FBgn0024811	Crk	-0.504165	1.86421e-05	Crk oncogene
FBgn0016691	ATPsynO	-0.503443	9.63222e-07	ATP synthase
FBgn0043534	Obp57b	-0.503379	0.00126156	Odorant-binding protein 57b
FBgn0039529	CG5612	-0.503304	0.00359494	uncharacterized protein
FBgn0032652	CG6870	-0.503098	3.71198e-06	uncharacterized protein
FBgn0261639	CR42722	-0.502116	1.02571e-05	pseudo
FBgn0035440	CG14969	-0.500912	0.00305952	uncharacterized protein
FBgn0040502	CG8343	-0.500891	0.000551309	uncharacterized protein
FBgn0034218	CG18467	-0.500766	0.0263726	uncharacterized protein
FBgn0033000	CG14464	-0.500216	0.00248845	uncharacterized protein
FBgn0083968	CG34132	-0.499999	0.0358236	uncharacterized protein
FBgn0037011	CG4858	-0.499163	0.00648535	uncharacterized protein
FBgn0034724	babos	-0.499095	3.33065e-06	babos
FBgn0036135	mRpL2	-0.498897	0.00893468	mitochondrial ribosomal protein L2
FBgn0265101	Sgt1	-0.498318	0.0199363	suppressor-of-G2-allele-of-skp1
FBgn0016726	RpL29	-0.498149	3.99049e-05	Ribosomal protein L29
FBgn0029594	Coa8	-0.497898	0.0062418	Cytochrome c oxidase assembly factor 8
FBgn0263830	CG40486	-0.49703	0.0100297	uncharacterized protein
FBgn0266186	Vamp7	-0.496858	2.23811e-05	Vesicle-associated membrane protein 7
FBgn0051717	CG31717	-0.496665	0.0111672	uncharacterized protein
FBgn0038196	CG9922	-0.496351	0.0216557	uncharacterized protein
FBgn0037199	EMC4	-0.495987	0.00198864	ER membrane protein complex subunit 4
FBgn0030792	CG4789	-0.49592	0.00731441	uncharacterized protein
FBgn0050423	CG30423	-0.495215	0.000122008	uncharacterized protein
FBgn0030060	CG2004	-0.492532	0.000752051	uncharacterized protein
FBgn0267972	Der-1	-0.492244	0.000116952	Derlin-1
FBgn0040020	MED21	-0.49107	0.00896849	Mediator complex subunit 21
FBgn0031228	ND-15	-0.490868	0.000156245	NADH dehydrogenase (ubiquinone) 15 kDa subunit
FBgn0052225	CG32225	-0.489782	0.000159162	uncharacterized protein
FBgn0005666	bt	-0.489541	0.000672915	bent
FBgn0035827	Srp9	-0.489112	0.0123831	Signal recognition particle 9
FBgn0032204	CG4953	-0.488907	0.0447355	uncharacterized protein
FBgn0036198	crim	-0.488522	0.0419231	crimpled
FBgn0033608	CG13220	-0.488491	0.0010302	uncharacterized protein
FBgn0033809	CG4630	-0.487989	0.0252743	uncharacterized protein
FBgn0039970	CG17508	-0.48793	2.82916e-05	uncharacterized protein
FBgn0021765	scu	-0.487796	5.01793e-06	scully
FBgn0027052	STUB1	-0.487735	0.000963262	STIP1 homology and U-box containing protein 1
FBgn0267507	pre-rRNA:CR45847	-0.48771	0.000312578	ribosomal RNA primary transcript:CR45847
FBgn0046692	Stlk	-0.48764	0.000258938	Ste20-like kinase
FBgn0035169	Dci	-0.487071	0.0160319	Dodecenoyl-CoA delta-isomerase
FBgn0016119	ATPsynCF6	-0.48655	3.39037e-07	ATP synthase
FBgn0022097	Vha36-1	-0.485685	3.98078e-05	Vacuolar H[+] ATPase 36kD subunit 1
FBgn0036337	AdenoK	-0.485577	2.54768e-07	Adenosine Kinase
FBgn0266124	ghi	-0.484328	0.00780647	ghiberti
FBgn0265356	tn	-0.483549	7.24891e-05	thin
FBgn0011288	Snap25	-0.483253	1.78016e-05	Synaptosomal-associated protein 25kDa
FBgn0033130	Tsp42Ei	-0.483171	0.0206262	Tetraspanin 42Ei
FBgn0287187	mRpS5	-0.482133	4.04714e-05	mitochondrial ribosomal protein S5
FBgn0047038	ND-13B	-0.481977	3.93217e-06	NADH dehydrogenase (ubiquinone) 13 kDa B subunit
FBgn0039269	veli	-0.480901	0.0015513	veli
FBgn0040070	Trx-2	-0.480604	1.28076e-05	thioredoxin-2
FBgn0003141	pr	-0.479809	0.000170963	purple
FBgn0058439	CG40439	-0.479502	0.00304479	uncharacterized protein
FBgn0004623	Gbeta76C	-0.479392	0.000218943	G protein beta-subunit 76C
FBgn0053129	CG33129	-0.479092	2.61853e-06	uncharacterized protein
FBgn0039172	Spase22-23	-0.477408	0.000829609	Spase 22/23-subunit
FBgn0040256	Ugt35C1	-0.477143	0.00733344	UDP-glycosyltransferase family 35 member C1
FBgn0038976	Pfdn5	-0.476872	0.0199759	Prefoldin 5
FBgn0034259	P32	-0.475602	0.00179484	P32
FBgn0040007	RpL38	-0.475505	0.000323426	Ribosomal protein L38
FBgn0032222	CG5037	-0.475033	0.000530874	uncharacterized protein
FBgn0001091	Gapdh1	-0.474848	9.257e-11	Glyceraldehyde 3 phosphate dehydrogenase 1
FBgn0285952	eEF5	-0.474799	5.62161e-06	eukaryotic translation elongation factor 5
FBgn0085256	CG34227	-0.474489	0.00118195	uncharacterized protein
FBgn0046999	CG6429	-0.474445	0.0404552	uncharacterized protein
FBgn0263659	lncRNA:CR43650	-0.474132	0.0105481	long non-coding RNA:CR43650
FBgn0036887	CG9231	-0.474124	0.000634152	uncharacterized protein
FBgn0264989	CG44140	-0.474029	0.0111369	uncharacterized protein
FBgn0038387	blp	-0.474011	0.0193005	black pearl
FBgn0036929	CG7668	-0.473324	0.00122675	uncharacterized protein
FBgn0040383	CG5254	-0.47307	0.00498316	uncharacterized protein
FBgn0033574	Spn47C	-0.472625	0.0372144	Serpin 47C
FBgn0033677	CG8321	-0.471861	0.0144078	uncharacterized protein
FBgn0033912	RpS23	-0.47165	0.000187984	Ribosomal protein S23
FBgn0086683	Spf45	-0.470852	0.0028415	Spf45
FBgn0037731	CG18542	-0.470536	0.00238654	uncharacterized protein
FBgn0038774	CG5023	-0.470415	0.0016914	uncharacterized protein
FBgn0030040	CG15347	-0.470057	0.0245215	uncharacterized protein
FBgn0039402	Vps2	-0.469833	0.00243067	Vacuolar protein sorting 2
FBgn0040606	CG6503	-0.469401	1.79646e-05	uncharacterized protein
FBgn0036046	Ilp2	-0.46896	0.0004427	Insulin-like peptide 2
FBgn0024432	Dlc90F	-0.468653	0.00154257	Dynein light chain 90F
FBgn0034986	mRpS17	-0.468366	0.037784	mitochondrial ribosomal protein S17
FBgn0037090	Est-Q	-0.468283	0.000239965	Esterase Q
FBgn0036918	Pfdn6	-0.467985	0.00459402	Prefoldin 6
FBgn0259918	inaF-B	-0.467694	0.00101683	inaF-B
FBgn0032949	Lamp1	-0.46688	4.95788e-06	Lamp1
FBgn0035714	CG8549	-0.466317	0.0491818	uncharacterized protein
FBgn0001125	Got2	-0.465891	1.1713e-06	Glutamate oxaloacetate transaminase 2
FBgn0038533	CG7523	-0.464844	0.0302905	uncharacterized protein
FBgn0026197	lncRNA:noe	-0.4643	1.77815e-05	long non-coding RNA:noe
FBgn0085359	CG34330	-0.464125	0.00104087	uncharacterized protein
FBgn0038294	Mf	-0.463498	0.000653289	Myofilin
FBgn0260942	bond	-0.463208	0.000825237	james bond
FBgn0030703	MSBP	-0.462469	5.0455e-05	membrane steroid binding protein
FBgn0033273	Gasz	-0.462399	0.0133125	gasz
FBgn0052350	Vps11	-0.462208	0.0326849	Vacuolar protein sorting 11
FBgn0040985	CG6115	-0.461235	3.58921e-05	uncharacterized protein
FBgn0037107	CG7166	-0.460681	0.000110264	uncharacterized protein
FBgn0039259	EMC6	-0.460383	0.047179	ER membrane protein complex subunit 6
FBgn0052939	CG32939	-0.460367	0.000696686	uncharacterized protein
FBgn0035896	CG6983	-0.45965	6.36571e-06	uncharacterized protein
FBgn0030518	CG11134	-0.458876	0.00425127	uncharacterized protein
FBgn0066084	RpL41	-0.457898	0.00179484	Ribosomal protein L41
FBgn0039924	PIP4K	-0.457819	1.26216e-05	Phosphatidylinositol 5-phosphate 4-kinase
FBgn0033875	CG6357	-0.457515	0.000349937	uncharacterized protein
FBgn0031143	CG1532	-0.457105	0.00112204	uncharacterized protein
FBgn0035438	PHGPx	-0.45682	0.000150963	PHGPx
FBgn0267792	rgr	-0.456654	0.0382895	regular
FBgn0267506	pre-rRNA:CR45846	-0.456123	0.00256519	ribosomal RNA primary transcript:CR45846
FBgn0027586	CG5867	-0.455912	0.0004102	uncharacterized protein
FBgn0030341	p24-1	-0.455728	0.00264017	p24-related-1
FBgn0031717	Oscillin	-0.455489	0.0118446	oscillin
FBgn0004117	Tm2	-0.455442	0.000868293	Tropomyosin 2
FBgn0037936	CG6908	-0.454466	0.0182896	uncharacterized protein
FBgn0016672	Ipp	-0.454152	1.56494e-05	Inositol polyphosphate 1-phosphatase
FBgn0036745	CG7484	-0.453721	0.0105526	uncharacterized protein
FBgn0031049	Sec61gamma	-0.453614	0.0051031	Sec61 gamma subunit
FBgn0010741	Pfdn2	-0.453448	0.0153293	Prefoldin 2
FBgn0052640	CG32640	-0.453039	0.0161708	uncharacterized protein
FBgn0267505	pre-rRNA:CR45845	-0.452974	0.0279095	ribosomal RNA primary transcript:CR45845
FBgn0036921	RhoGDI	-0.452797	4.70742e-06	RhoGDI
FBgn0264750	CG44008	-0.452643	0.00657938	uncharacterized protein
FBgn0030605	ND-B18	-0.452095	0.000403655	NADH dehydrogenase (ubiquinone) B18 subunit
FBgn0030718	ND-20	-0.451416	1.11547e-06	NADH dehydrogenase (ubiquinone) 20 kDa subunit
FBgn0039897	CG1674	-0.450278	0.000171179	uncharacterized protein
FBgn0037551	Arl8	-0.449984	0.00322766	ADP ribosylation factor-like 8
FBgn0051864	Qtzl	-0.448825	0.0377845	Quetzalcoatl
FBgn0023519	mRpL16	-0.448746	0.0334511	mitochondrial ribosomal protein L16
FBgn0038665	euc	-0.445809	0.0209472	eucalyptus
FBgn0085220	Ufm1	-0.44497	0.0480817	Ubiquitin-fold modifier 1
FBgn0086710	RpL30	-0.444602	0.000111092	Ribosomal protein L30
FBgn0010078	RpL23	-0.444024	0.000829291	Ribosomal protein L23
FBgn0030261	CG15203	-0.443903	0.00418205	uncharacterized protein
FBgn0036537	CG18081	-0.443398	0.00290093	uncharacterized protein
FBgn0287597	CG46466	-0.44268	0.00926839	uncharacterized protein
FBgn0036740	Vps60	-0.442564	0.00197193	Vacuolar protein sorting 60
FBgn0036581	MED10	-0.442564	0.0347313	Mediator complex subunit 10
FBgn0010638	Sec61beta	-0.442026	0.00338835	Sec61 beta subunit
FBgn0030669	CG9240	-0.442009	0.00661401	uncharacterized protein
FBgn0035423	eIF1	-0.441698	0.000498177	eukaryotic translation initiation factor 1
FBgn0010228	HmgZ	-0.440675	9.11584e-05	HMG protein Z
FBgn0035023	ITP	-0.439001	1.13891e-05	Ion transport peptide
FBgn0259722	CG42376	-0.438575	0.0120294	uncharacterized protein
FBgn0038319	mRpL9	-0.438206	0.0288036	mitochondrial ribosomal protein L9
FBgn0034655	CG10307	-0.438189	0.0437015	uncharacterized protein
FBgn0031904	CG5149	-0.43804	0.00551003	uncharacterized protein
FBgn0032453	CG6180	-0.437106	0.000154806	uncharacterized protein
FBgn0037899	RpL24-like	-0.436231	0.000447785	Ribosomal protein L24-like
FBgn0030575	CG5321	-0.435532	0.00019323	uncharacterized protein
FBgn0262563	CG43103	-0.435246	0.00183903	uncharacterized protein
FBgn0027109	NPF	-0.435132	0.00957072	neuropeptide F
FBgn0031563	CG10031	-0.435032	0.00311428	uncharacterized protein
FBgn0025583	BomS2	-0.434907	0.000296225	Bomanin Short 2
FBgn0003082	phr	-0.434242	0.0102961	photorepair
FBgn0264294	Cyt-b5	-0.433094	0.000386897	Cytochrome b5
FBgn0064225	RpL5	-0.43253	8.29482e-05	Ribosomal protein L5
FBgn0023175	Prosalpha7	-0.43249	0.00270532	Proteasome alpha7 subunit
FBgn0051030	CG31030	-0.431375	0.000455347	uncharacterized protein
FBgn0010198	RpS15Aa	-0.430538	9.33896e-06	Ribosomal protein S15Aa
FBgn0038331	Ccm3	-0.430504	0.00294713	Cerebral cavernous malformation 3
FBgn0037469	Dpck	-0.429837	0.0421085	Dephospho-CoA kinase
FBgn0038400	CG5903	-0.429819	1.98629e-05	uncharacterized protein
FBgn0037873	SdhC	-0.429535	1.31556e-05	Succinate dehydrogenase
FBgn0035600	Cyt-c1	-0.429172	1.79791e-06	Cytochrome c1
FBgn0038428	CG14894	-0.427576	0.0273426	uncharacterized protein
FBgn0030745	CG4239	-0.427314	0.0019836	uncharacterized protein
FBgn0026090	CG14812	-0.426616	0.0215286	uncharacterized protein
FBgn0259219	CG42319	-0.426198	0.000148423	uncharacterized protein
FBgn0031106	Syx16	-0.426099	0.0361671	Syntaxin 16
FBgn0028988	Spn42Dd	-0.425152	0.00161632	Serpin 42Dd
FBgn0035032	ATPsynF	-0.425024	7.44511e-07	ATP synthase
FBgn0052243	CG32243	-0.424831	0.0330803	uncharacterized protein
FBgn0015793	Rab19	-0.424783	0.0374843	Rab19
FBgn0029854	CG3566	-0.424177	0.00468247	uncharacterized protein
FBgn0037637	IscU	-0.423975	4.92211e-05	Iron-sulfur cluster assembly enzyme
FBgn0250814	UQCR-C2	-0.423319	1.41616e-06	Ubiquinol-cytochrome c reductase core protein 2
FBgn0052641	CG32641	-0.423277	0.000647184	uncharacterized protein
FBgn0030584	CG14407	-0.423212	0.00541939	uncharacterized protein
FBgn0034744	Vps20	-0.422505	0.0241353	Vacuolar protein sorting 20
FBgn0021814	Vps28	-0.422328	0.0135723	Vacuolar protein sorting 28
FBgn0052647	CG32647	-0.421878	0.0010475	uncharacterized protein
FBgn0039889	Arl4	-0.421373	0.00243067	ADP ribosylation factor-like 4
FBgn0035181	CG9205	-0.421218	0.00874696	uncharacterized protein
FBgn0000384	cta	-0.421154	0.00317036	concertina
FBgn0033934	CG17385	-0.420648	0.00281617	uncharacterized protein
FBgn0032597	CG17904	-0.420564	0.0489623	uncharacterized protein
FBgn0030895	CG7135	-0.420038	0.0239555	uncharacterized protein
FBgn0034066	EMC7	-0.419972	0.00138888	ER membrane protein complex subunit 7
FBgn0037728	p23	-0.419876	0.000768408	p23
FBgn0031066	COX6B	-0.418179	1.26267e-06	Cytochrome c oxidase subunit 6B
FBgn0039667	FipoQ	-0.418129	0.0329787	F-box involved in polyQ pathogenesis
FBgn0034198	CG11400	-0.417728	4.62161e-05	uncharacterized protein
FBgn0063923	Kaz1-ORFB	-0.416614	0.00787897	Kaz1-ORFB
FBgn0022709	Adk1	-0.416556	0.000716736	Adenylate kinase 1
FBgn0039464	CG6330	-0.415493	0.000258938	uncharacterized protein
FBgn0034920	CG5597	-0.414814	0.00214825	uncharacterized protein
FBgn0040773	COX7C	-0.414788	2.73154e-05	Cytochrome c oxidase subunit 7C
FBgn0038858	CG5793	-0.414755	0.000511952	uncharacterized protein
FBgn0030976	CG7378	-0.414611	0.00345364	uncharacterized protein
FBgn0035951	CG5068	-0.414593	0.0114608	uncharacterized protein
FBgn0010213	Sod2	-0.414547	0.000248024	Superoxide dismutase 2 (Mn)
FBgn0035541	CG15019	-0.413944	0.0271294	uncharacterized protein
FBgn0033451	Marc	-0.413941	0.0385672	Mitochondrial amidoxime reducing component
FBgn0004811	fs(2)ltoPP43	-0.413845	0.0342342	female sterile (2) ltoPP43
FBgn0038088	CG10126	-0.412931	0.0298787	uncharacterized protein
FBgn0263321	CG43402	-0.412736	0.0207849	uncharacterized protein
FBgn0031381	Npc2a	-0.41234	0.000130181	Niemann-Pick type C-2a
FBgn0034128	CG4409	-0.412215	0.0229679	uncharacterized protein
FBgn0262124	uex	-0.412142	0.000857224	unextended
FBgn0050151	CG30151	-0.412088	0.0212771	uncharacterized protein
FBgn0020369	Rpt6	-0.412006	0.000893065	Regulatory particle triple-A ATPase 6
FBgn0085638	CG41378	-0.411888	0.0486086	uncharacterized protein
FBgn0015872	Drip	-0.411142	0.0267698	drip
FBgn0034162	CG6426	-0.41071	2.31517e-05	uncharacterized protein
FBgn0011642	Zyx	-0.410245	0.000563976	Zyxin
FBgn0014184	Oda	-0.410161	0.000444267	Ornithine decarboxylase antizyme
FBgn0034743	RpS16	-0.408637	0.000378773	Ribosomal protein S16
FBgn0250820	meigo	-0.408113	0.018711	medial glomeruli
FBgn0030136	RpS28b	-0.408108	0.000844154	Ribosomal protein S28b
FBgn0285970	CG32500	-0.40771	0.00226339	uncharacterized protein
FBgn0031692	TpnC25D	-0.407624	4.02021e-06	Troponin C at 25D
FBgn0036353	CG10171	-0.40733	0.0422019	uncharacterized protein
FBgn0036300	Pmm2	-0.405879	0.0390236	Phosphomannomutase type 2
FBgn0052857	CG32857	-0.405174	0.00120097	uncharacterized protein
FBgn0037063	CG9391	-0.40386	0.000844154	uncharacterized protein
FBgn0053502	CG33502	-0.403699	0.00108117	uncharacterized protein
FBgn0010411	RpS18	-0.403444	0.00048275	Ribosomal protein S18
FBgn0034399	CG15083	-0.403315	0.0360075	uncharacterized protein
FBgn0032746	CG10470	-0.403305	0.0245967	uncharacterized protein
FBgn0035588	CG10672	-0.402555	0.00193576	uncharacterized protein
FBgn0039094	CG10184	-0.402367	0.0260228	uncharacterized protein
FBgn0003867	tsl	-0.401932	0.000882293	torso-like
FBgn0004569	aos	-0.401221	0.0402525	argos
FBgn0064237	Idgf5	-0.400564	0.000258938	Imaginal disc growth factor 5
FBgn0262538	CG43092	-0.399561	0.0201481	uncharacterized protein
FBgn0267429	lovit	-0.39938	0.00878594	loss of visual transmission
FBgn0063670	CG40228	-0.399072	0.0360075	uncharacterized protein
FBgn0033010	Atf6	-0.398908	0.00157122	Atf6
FBgn0027785	NP15.6	-0.397474	8.7534e-05	NP15.6
FBgn0260798	Gprk1	-0.397111	0.000857587	G protein-coupled receptor kinase 1
FBgn0022361	Pur-alpha	-0.3971	0.000423033	Purine-rich binding protein-alpha
FBgn0033699	RpS11	-0.396989	0.000379526	Ribosomal protein S11
FBgn0030932	Ggt-1	-0.396748	0.0190822	gamma-glutamyl transpeptidase
FBgn0036213	RpL10Ab	-0.396238	0.000364815	Ribosomal protein L10Ab
FBgn0037465	CG1105	-0.39602	0.00717047	uncharacterized protein
FBgn0039890	ABCD	-0.395827	0.000102285	ATP binding cassette subfamily D
FBgn0029508	Tsp42Ea	-0.395718	1.72717e-06	Tetraspanin 42Ea
FBgn0036805	Chmp1	-0.395228	0.00204463	Charged multivesicular body protein 1
FBgn0031360	CG31937	-0.395168	0.00196167	uncharacterized protein
FBgn0035298	SCOT	-0.395119	0.00110758	Succinyl-CoA:3-ketoacid CoA transferase
FBgn0053307	CG33307	-0.39485	0.00585493	uncharacterized protein
FBgn0032515	loqs	-0.394513	0.00266608	loquacious
FBgn0250838	roh	-0.394257	2.64246e-05	reduction of Rh1
FBgn0086906	sls	-0.393896	0.00106862	sallimus
FBgn0004828	His3.3B	-0.393809	9.14756e-05	Histone H3.3B
FBgn0261789	SmD2	-0.392134	0.0398318	Small ribonucleoprotein particle protein SmD2
FBgn0039555	mRpS22	-0.391721	0.0108602	mitochondrial ribosomal protein S22
FBgn0265045	Strn-Mlck	-0.391498	0.0113462	Stretchin-Mlck
FBgn0035020	CG13585	-0.391189	0.00118187	uncharacterized protein
FBgn0031651	mRpL24	-0.390452	0.0298797	mitochondrial ribosomal protein L24
FBgn0031050	Arp10	-0.390066	0.04736	Actin-related protein 10
FBgn0036928	Tom20	-0.389741	0.0107744	Translocase of outer membrane 20
FBgn0003942	RpS27A	-0.388832	0.00139463	Ribosomal protein S27A
FBgn0031708	CG7382	-0.388625	0.0245013	uncharacterized protein
FBgn0033032	kune	-0.387965	0.0431606	kune-kune
FBgn0039349	Ssadh	-0.387897	0.000185063	Succinic semialdehyde dehydrogenase
FBgn0040923	CG11368	-0.387808	0.00515822	uncharacterized protein
FBgn0036515	AIMP2	-0.387374	0.0437015	aaRS-interacting multifunctional protein 2
FBgn0011768	Fdh	-0.387141	0.00334604	Formaldehyde dehydrogenase
FBgn0030350	SelG	-0.386895	0.0125793	Selenoprotein G
FBgn0084017	CR41454	-0.386583	0.0492966	pseudo
FBgn0031313	CG5080	-0.386277	0.0198343	uncharacterized protein
FBgn0031544	CG17593	-0.386253	0.00357815	uncharacterized protein
FBgn0038198	Npc2b	-0.385609	0.00794616	Niemann-Pick type C-2b
FBgn0287828		-0.384956	0.0397527
FBgn0011361	ND-ACP	-0.384351	0.000356829	NADH dehydrogenase (ubiquinone) acyl carrier protein
FBgn0003149	Prm	-0.384109	0.00770313	Paramyosin
FBgn0031436	ND-B17.2	-0.384085	0.000254824	NADH dehydrogenase (ubiquinone) B17.2 subunit
FBgn0039697	CG7834	-0.382967	1.26798e-05	uncharacterized protein
FBgn0014023	mRpL47	-0.382944	0.0429734	mitochondrial ribosomal protein L47
FBgn0041707	7B2	-0.38223	0.000448243	7B2
FBgn0030237	CG15209	-0.381994	0.00473862	uncharacterized protein
FBgn0013467	igl	-0.381538	0.00110104	igloo
FBgn0020930	Dgkepsilon	-0.380962	0.00181885	Diacyl glycerol kinase epsilon
FBgn0035871	BI-1	-0.380777	0.000236935	Bax Inhibitor-1
FBgn0003721	Tm1	-0.380445	0.000719677	Tropomyosin 1
FBgn0035601	Uev1A	-0.38001	5.29502e-05	Ubiquitin-conjugating enzyme variant 1A
FBgn0036341	Syx13	-0.378416	0.0303844	Syntaxin 13
FBgn0015776	nrv1	-0.378017	0.00122026	nervana 1
FBgn0033570	ND-B14	-0.377622	0.00127829	NADH dehydrogenase (ubiquinone) B14 subunit
FBgn0040394	CG16903	-0.377418	0.0130122	uncharacterized protein
FBgn0034877	levy	-0.3774	3.06506e-05	levy
FBgn0031980	RpL36A	-0.377332	0.000819784	Ribosomal protein L36A
FBgn0032229	ClpP	-0.37727	0.0113166	Clp protease proteolytic subunit
FBgn0004169	up	-0.376883	0.0134008	upheld
FBgn0000477	DNaseII	-0.376792	0.00345031	Deoxyribonuclease II
FBgn0262782	Mdh1	-0.37617	0.00021445	Malate dehydrogenase 1
FBgn0037468	CG1943	-0.375313	0.000884895	uncharacterized protein
FBgn0039537	CG5590	-0.375302	0.00110104	uncharacterized protein
FBgn0015521	RpS21	-0.375181	0.00113465	Ribosomal protein S21
FBgn0040074	retinin	-0.374937	0.0010348	retinin
FBgn0035449	CG14971	-0.374916	0.0434483	uncharacterized protein
FBgn0031673	CG31650	-0.374563	0.00359494	uncharacterized protein
FBgn0000150	awd	-0.374138	2.7598e-06	abnormal wing discs
FBgn0040653	IM4	-0.374108	0.000313432	Immune induced molecule 4
FBgn0000339	cni	-0.37394	0.0271294	cornichon
FBgn0052017	CG32017	-0.373269	0.00203429	uncharacterized protein
FBgn0011296	l(2)efl	-0.37324	0.0345701	lethal (2) essential for life
FBgn0036932	CG14184	-0.372797	0.0402321	uncharacterized protein
FBgn0029959	Rab39	-0.372789	0.0135281	Rab39
FBgn0034543	galla-1	-0.372489	0.0161961	galla-1
FBgn0030183	CG15309	-0.37146	0.00460285	uncharacterized protein
FBgn0029849	Efr	-0.371225	0.00793459	ER GDP-fucose transporter
FBgn0025637	SkpA	-0.371181	0.00350183	SKP1-related A
FBgn0267384	Ubc7	-0.370808	0.00245366	Ubiquitin conjugating enzyme 7
FBgn0052446	Atox1	-0.369915	0.000502779	Antioxidant 1 copper chaperone
FBgn0011726	tsr	-0.369368	0.00188534	twinstar
FBgn0035975	PGRP-LA	-0.368264	0.0240249	Peptidoglycan recognition protein LA
FBgn0019940	Rh6	-0.368	0.00998218	Rhodopsin 6
FBgn0020545	kraken	-0.367994	0.0237908	kraken
FBgn0263977	Tim17b	-0.367609	0.000882293	Translocase of the inner mitochondrial membrane 17b
FBgn0285947	RpS10b	-0.367442	9.99232e-05	Ribosomal protein S10b
FBgn0026401	Nipped-B	-0.36679	5.11638e-05	Nipped-B
FBgn0050382	CG30382	-0.365771	0.00113771	uncharacterized protein
FBgn0052649	Coq8	-0.365281	0.047717	Coenzyme Q8
FBgn0034935	Orcokinin	-0.364629	0.0384191	orcokinin
FBgn0019644	ATPsynB	-0.364602	5.21025e-06	ATP synthase
FBgn0032282	CG7299	-0.364581	0.0267392	uncharacterized protein
FBgn0038388	CG4287	-0.363654	0.00408828	uncharacterized protein
FBgn0030158	CG9686	-0.36302	0.017119	uncharacterized protein
FBgn0086370	sra	-0.362245	0.0115385	sarah
FBgn0039112	SdhD	-0.362062	0.000196971	Succinate dehydrogenase
FBgn0030610	CG9065	-0.362056	0.0129557	uncharacterized protein
FBgn0263112	Mitf	-0.362011	0.00153552	mitf
FBgn0052278	CG32278	-0.361623	0.00960117	uncharacterized protein
FBgn0041789	Pax	-0.361403	0.00174477	Paxillin
FBgn0032358	Ppt2	-0.360887	0.0285988	Palmitoyl-protein Thioesterase 2
FBgn0261602	RpL8	-0.360804	0.000695597	Ribosomal protein L8
FBgn0264490	Eip93F	-0.360504	0.000270152	Ecdysone-induced protein 93F
FBgn0285991	hpRNA:CR18854	-0.359616	0.00108117	hairpin RNA:CR18854
FBgn0034860	CG9812	-0.359465	0.00350196	uncharacterized protein
FBgn0035334	CG8993	-0.35881	0.0192326	uncharacterized protein
FBgn0013954	Fkbp12	-0.35836	0.00114948	FK506-binding protein 12kD
FBgn0010408	RpS9	-0.357627	0.00156086	Ribosomal protein S9
FBgn0263121	Prosalpha1	-0.357578	0.00019366	Proteasome alpha1 subunit
FBgn0030011	Gbeta5	-0.357514	0.0185866	Gbeta5
FBgn0032407	Pex19	-0.356914	0.00591872	Peroxin 19
FBgn0040512	zetaCOP	-0.356806	0.0359078	Coat Protein (coatomer) zeta
FBgn0035147	Gale	-0.355093	0.00049529	UDP-galactose 4'-epimerase
FBgn0061356	CG18003	-0.354873	0.0195693	uncharacterized protein
FBgn0001124	Got1	-0.354574	0.00763028	Glutamate oxaloacetate transaminase 1
FBgn0017579	RpL14	-0.354419	0.000297441	Ribosomal protein L14
FBgn0037433	CG17919	-0.35396	0.0160701	uncharacterized protein
FBgn0031830	COX5B	-0.35381	0.000289925	Cytochrome c oxidase subunit 5B
FBgn0031534	Snx1	-0.353694	0.0130537	Sorting nexin 1
FBgn0034215	Mtap	-0.353252	0.0168918	Methylthioadenosine phosphorylase
FBgn0042083	Mccc2	-0.352551	0.0459066	Methylcrotonoyl-CoA carboxylase 2
FBgn0003250	Rh4	-0.352034	0.00186724	Rhodopsin 4
FBgn0030529	Clic	-0.351999	0.0163995	Chloride intracellular channel
FBgn0010412	RpS19a	-0.35169	0.000520088	Ribosomal protein S19a
FBgn0033134	Tsp42El	-0.351656	0.0160497	Tetraspanin 42El
FBgn0033017	CG10465	-0.351644	0.0199559	uncharacterized protein
FBgn0032779	Alp12	-0.35144	0.0451725	Alkaline phosphatase 12
FBgn0037354	CG12171	-0.350768	0.0473624	uncharacterized protein
FBgn0031037	CG14207	-0.350492	0.00214825	uncharacterized protein
FBgn0013770	Cp1	-0.348949	0.0017995	Cysteine proteinase-1
FBgn0033669	PI31	-0.348596	0.00894949	Proteasome inhibitor 31 kDa
FBgn0021967	ND-PDSW	-0.345653	0.000970939	NADH dehydrogenase (ubiquinone) PDSW subunit
FBgn0000473	Cyp6a2	-0.345341	0.00960679	Cytochrome P450-6a2
FBgn0036516	CG7656	-0.345305	0.0241573	uncharacterized protein
FBgn0032810	CG13077	-0.344847	0.0428884	uncharacterized protein
FBgn0260987	vtd	-0.342032	0.00587577	verthandi
FBgn0015808	ScpX	-0.341498	0.000502779	Sterol carrier protein X-related thiolase
FBgn0029994	Ldsdh1	-0.341373	0.000103415	Lipid droplet subset dehydrogenase 1
FBgn0000121	Arr2	-0.341225	0.00259515	Arrestin 2
FBgn0086472	RpS25	-0.340772	0.000596691	Ribosomal protein S25
FBgn0032897	CG9336	-0.340552	0.00019323	uncharacterized protein
FBgn0002622	RpS3	-0.340062	0.000403655	Ribosomal protein S3
FBgn0285937	Rab1	-0.33995	0.00118187	Rab1
FBgn0016126	CaMKI	-0.338903	0.000724124	Calcium/calmodulin-dependent protein kinase I
FBgn0038420	CG10311	-0.337899	0.0144078	uncharacterized protein
FBgn0031693	Cyp4ac1	-0.337663	0.00130229	Cyp4ac1
FBgn0032943	Tsp39D	-0.336896	0.00607946	Tetraspanin 39D
FBgn0032646	mEFTs	-0.336498	0.0202142	mitochondrial translation elongation factor Ts
FBgn0264922	smt3	-0.335374	0.00726226	smt3
FBgn0261599	RpS29	-0.335194	0.00242353	Ribosomal protein S29
FBgn0033413	prel	-0.334887	0.00190362	preli-like
FBgn0004363	porin	-0.334495	0.000288652	porin
FBgn0283536	Vha13	-0.3336	0.00188534	Vacuolar H[+] ATPase 13kD subunit
FBgn0019982	Gs1l	-0.332878	0.0129557	GS1-like
FBgn0032782	Rab9	-0.332781	0.013232	Rab9
FBgn0032946	nrv3	-0.332376	0.00121736	nervana 3
FBgn0033624	CG12384	-0.332171	0.00427306	uncharacterized protein
FBgn0032774	CG17549	-0.332149	0.0002577	uncharacterized protein
FBgn0029715	CG11444	-0.332002	0.0121794	uncharacterized protein
FBgn0024733	RpL10	-0.331977	0.000680365	Ribosomal protein L10
FBgn0004066	Prosalpha4	-0.331328	0.028788	Proteasome alpha4 subunit
FBgn0259166	CG42271	-0.331323	0.0105877	uncharacterized protein
FBgn0000116	Argk	-0.329168	0.000477897	Arginine kinase
FBgn0028342	ATPsyndelta	-0.328799	0.0015447	ATP synthase
FBgn0037788	CAH7	-0.328066	0.0429734	Carbonic anhydrase 7
FBgn0013771	Cyp6a9	-0.327428	0.0279095	Cytochrome P450-6a9
FBgn0263006	SERCA	-0.326473	0.0181141	Sarco/endoplasmic reticulum Ca(2+)-ATPase
FBgn0000173	ben	-0.32569	0.00310103	bendless
FBgn0001989	ND-B17	-0.325288	0.00269466	NADH dehydrogenase (ubiquinone) B17 subunit
FBgn0265935	coro	-0.325	0.0292792	Coronin
FBgn0030421	Agpat1	-0.32436	0.0197109	1-Acylglycerol-3-phosphate O-acyltransferase 1
FBgn0039923	MED26	-0.324301	0.00203967	Mediator complex subunit 26
FBgn0051451	lncRNA:CR31451	-0.323412	0.0125509	long non-coding RNA::CR31451
FBgn0031359	Rim2	-0.322845	0.00384965	Replication in mitochondria 2
FBgn0085453	Mthfs	-0.322548	0.00733977	Methenyltetrahydrofolate synthetase
FBgn0040056	CG17698	-0.321807	0.00120695	uncharacterized protein
FBgn0041194	Prat2	-0.321241	0.0233177	Phosphoribosylamidotransferase 2
FBgn0034398	CG15098	-0.32088	0.000467167	uncharacterized protein
FBgn0036030	Prps	-0.320806	0.000165115	Phosphoribosyl pyrophosphate synthetase
FBgn0040736	BomS3	-0.320745	0.0320793	Bomanin Short 3
FBgn0287186	scro	-0.320725	0.047179	scarecrow
FBgn0029174	Fkbp59	-0.320663	0.00963894	FK506-binding protein 59kD
FBgn0021906	RFeSP	-0.318764	7.86473e-05	Rieske iron-sulfur protein
FBgn0035370	Non2	-0.318137	0.0245344	Novel nucleolar protein 2
FBgn0013325	RpL11	-0.315586	0.00292912	Ribosomal protein L11
FBgn0033446	CG1648	-0.315411	0.00894106	uncharacterized protein
FBgn0032899	CG9338	-0.314337	0.0346201	uncharacterized protein
FBgn0039920	CG11360	-0.314315	0.0025972	uncharacterized protein
FBgn0034075	Asph	-0.314189	0.0208461	Aspartyl beta-hydroxylase
FBgn0261403	sxc	-0.313586	0.000814659	super sex combs
FBgn0005533	RpS17	-0.313461	0.00284592	Ribosomal protein S17
FBgn0035495	CG14989	-0.312083	0.00448266	uncharacterized protein
FBgn0267861	Maf1	-0.311943	0.00889263	Maf1
FBgn0030773	CG9676	-0.310716	0.0323823	uncharacterized protein
FBgn0062442	Cisd2	-0.309799	0.0125781	CDGSH iron sulfur domain 2
FBgn0058263	MFS17	-0.309748	0.0149915	Major Facilitator Superfamily Transporter 17
FBgn0025885	Inos	-0.309181	0.0432127	myo-inositol-1-phosphate synthase
FBgn0003248	Rh2	-0.309057	0.000974326	Rhodopsin 2
FBgn0285948	RpL27A	-0.308401	0.00460285	Ribosomal protein L27A
FBgn0260972	alc	-0.307974	0.00662222	alicorn
FBgn0002626	RpL32	-0.307871	0.00254486	Ribosomal protein L32
FBgn0022893	Df31	-0.307294	0.0148866	Decondensation factor 31
FBgn0020249	stck	-0.306894	0.00764143	steamer duck
FBgn0035321	CG1275	-0.30648	0.0222088	uncharacterized protein
FBgn0026592	Fie	-0.30624	0.00656738	Fire exit
FBgn0053493	CG33493	-0.305128	0.0438259	uncharacterized protein
FBgn0031459	HINT1	-0.305115	0.00307528	histidine triad nucleotide binding protein 1
FBgn0000308	chic	-0.304759	0.00144228	chickadee
FBgn0033005	CG3107	-0.304691	0.00673708	uncharacterized protein
FBgn0051200	CG31200	-0.304339	0.0280557	uncharacterized protein
FBgn0015031	cype	-0.304217	0.000974326	cyclope
FBgn0264695	Mhc	-0.303898	0.0245967	Myosin heavy chain
FBgn0028397	Tob	-0.303895	0.00226339	Transducer of ERBB2
FBgn0032224	Sps2	-0.303156	0.0481187	Selenophosphate synthetase 2
FBgn0032474	DnaJ-H	-0.302913	0.0333562	DnaJ homolog
FBgn0266582	ND-30	-0.302837	0.0028415	NADH dehydrogenase (ubiquinone) 30 kDa subunit
FBgn0261436	DhpD	-0.302825	0.0440667	Dihydropterin deaminase
FBgn0032833	COX4	-0.302571	0.000163269	Cytochrome c oxidase subunit 4
FBgn0003660	Syb	-0.302561	0.0160103	Synaptobrevin
FBgn0029506	Tsp42Ee	-0.302171	0.00174477	Tetraspanin 42Ee
FBgn0040529	COX7A	-0.301595	0.00275475	Cytochrome c oxidase subunit 7A
FBgn0051706	CG31706	-0.300912	0.0307292	uncharacterized protein
FBgn0036208	CG10361	-0.300322	0.0308734	uncharacterized protein
FBgn0052441	EMC10	-0.299576	0.0137589	ER membrane protein complex subunit 10
FBgn0020660	eIF4B	-0.298085	0.00129428	eukaryotic translation initiation factor 4B
FBgn0011695	EbpIII	-0.298085	0.00801941	Ejaculatory bulb protein III
FBgn0024754	Flo1	-0.297276	0.0263735	Flotillin 1
FBgn0039754	CG9747	-0.297071	0.0338897	uncharacterized protein
FBgn0037676	CG8861	-0.296901	0.0271294	uncharacterized protein
FBgn0058045	CG40045	-0.296729	0.0155629	uncharacterized protein
FBgn0033879	Echs1	-0.296651	0.00161304	Enoyl-CoA hydratase
FBgn0040660	CG13551	-0.296499	0.0171424	uncharacterized protein
FBgn0031914	CG5973	-0.295511	0.00789287	uncharacterized protein
FBgn0030292	CG11752	-0.295175	0.0301321	uncharacterized protein
FBgn0000181	bic	-0.295004	0.00341439	bicaudal
FBgn0010516	wal	-0.293512	0.00230138	walrus
FBgn0034138	RpS15	-0.292559	0.00345031	Ribosomal protein S15
FBgn0038149	GILT1	-0.292508	0.0213543	Gamma-interferon-inducible lysosomal thiol reductase 1
FBgn0034971	Gpat4	-0.29085	0.0198967	Glycerol-3-phosphate acyltransferase 4
FBgn0263773	fok	-0.290426	0.0178542	fledgling of Klp38B
FBgn0030157	CG1468	-0.29037	0.00666039	uncharacterized protein
FBgn0264607	CaMKII	-0.289103	0.00310051	Calcium/calmodulin-dependent protein kinase II
FBgn0033906	ReepB	-0.288649	0.0164281	Receptor expression enhancing protein B
FBgn0038172	Adgf-D	-0.288573	0.0203547	Adenosine deaminase-related growth factor D
FBgn0284248	Cyt-c-p	-0.288387	0.00206725	Cytochrome c proximal
FBgn0051199	CG31199	-0.288314	0.0398685	uncharacterized protein
FBgn0003607	Su(var)205	-0.287678	0.0433489	Suppressor of variegation 205
FBgn0038224	ATPsynE	-0.287081	0.00230017	ATP synthase
FBgn0037714	CG9396	-0.286492	0.0333562	uncharacterized protein
FBgn0017567	ND-23	-0.286467	0.00664378	NADH dehydrogenase (ubiquinone) 23 kDa subunit
FBgn0263199	Galk	-0.284727	0.0271851	Galactokinase
FBgn0031145	Ntf-2	-0.284588	0.0207562	Nuclear transport factor-2
FBgn0037537	CG2767	-0.28404	0.028788	uncharacterized protein
FBgn0029133	REG	-0.283904	0.027481	Proteasome regulator gamma
FBgn0034753	CG2852	-0.28335	0.00229354	uncharacterized protein
FBgn0029888	ND-ASHI	-0.282842	0.0226674	NADH dehydrogenase (ubiquinone) ASHI subunit
FBgn0043841	vir-1	-0.282672	0.0117778	virus-induced RNA 1
FBgn0086355	Tpi	-0.282163	0.000659793	Triose phosphate isomerase
FBgn0001105	Gbeta13F	-0.281912	0.00478901	G protein beta-subunit 13F
FBgn0014857	His3.3A	-0.281841	0.0126406	Histone H3.3A
FBgn0022959	yps	-0.281429	0.00136621	ypsilon schachtel
FBgn0037874	Tctp	-0.281227	0.00318456	Translationally controlled tumor protein
FBgn0015024	CkIalpha	-0.280965	0.00297007	Casein kinase Ialpha
FBgn0036111	Aps	-0.279425	0.00807757	Aps
FBgn0032896	CG14400	-0.279394	0.0400929	uncharacterized protein
FBgn0038834	RpS30	-0.279224	0.0022606	Ribosomal protein S30
FBgn0031453	Bacc	-0.278651	0.00157508	Bacchus
FBgn0266064	GlyS	-0.277098	0.0168223	Glycogen synthase
FBgn0034709	Swim	-0.276684	0.0348969	Secreted Wg-interacting molecule
FBgn0031538	CG3246	-0.27371	0.019876	uncharacterized protein
FBgn0028833	Dak1	-0.273309	0.0126212	Dak1
FBgn0014868	Ost48	-0.27287	0.0324608	Oligosaccharyltransferase 48kD subunit
FBgn0015577	alpha-Est9	-0.271826	0.0246685	alpha-Esterase-9
FBgn0032603	CG17928	-0.271133	0.0205872	uncharacterized protein
FBgn0003447	sn	-0.269833	0.022191	singed
FBgn0020255	Ran	-0.268801	0.0112589	Ran
FBgn0031489	CG17224	-0.266911	0.0173423	uncharacterized protein
FBgn0024814	Clc	-0.266163	0.0320252	Clathrin light chain
FBgn0036623	Agpat3	-0.265719	0.0076646	1-Acylglycerol-3-phosphate O-acyltransferase 3
FBgn0003360	sesB	-0.265479	0.00153684	stress-sensitive B
FBgn0037513	pyd3	-0.264906	0.0394752	pyd3
FBgn0011745	Arp1	-0.263898	0.0380932	Actin-related protein 1
FBgn0285949	RpL31	-0.26382	0.014277	Ribosomal protein L31
FBgn0010217	ATPsynbeta	-0.263666	0.0152556	ATP synthase
FBgn0030317	CG1561	-0.263367	0.0443282	uncharacterized protein
FBgn0034229	CG4847	-0.261991	0.0312842	uncharacterized protein
FBgn0004432	Cyp1	-0.261429	0.0164476	Cyclophilin 1
FBgn0011666	msi	-0.260024	0.00893468	musashi
FBgn0011455	ND-SGDH	-0.259443	0.0059319	NADH dehydrogenase (ubiquinone) SGDH subunit
FBgn0030670	Pis	-0.258947	0.0194597	Phosphatidylinositol synthase
FBgn0004838	Hrb27C	-0.258059	0.012068	Heterogeneous nuclear ribonucleoprotein at 27C
FBgn0000557	eEF1alpha2	-0.257876	0.00941888	eukaryotic translation elongation factor 1 alpha 2
FBgn0037715	CG9399	-0.256857	0.0227599	uncharacterized protein
FBgn0039300	RpS27	-0.256515	0.00985728	Ribosomal protein S27
FBgn0039955	CG41099	-0.256305	0.0262431	uncharacterized protein
FBgn0032511	ND-B22	-0.256291	0.0232831	NADH dehydrogenase (ubiquinone) B22 subunit
FBgn0001297	kay	-0.255096	0.0441695	kayak
FBgn0035521	VhaM9.7-a	-0.254571	0.0368056	Vacuolar H[+] ATPase M9.7 subunit a
FBgn0011705	rost	-0.254496	0.0216574	rolling stone
FBgn0015222	Fer1HCH	-0.254014	0.00238654	Ferritin 1 heavy chain homologue
FBgn0037655	Kcmf1	-0.253814	0.019535	Potassium channel modulatory factor 1
FBgn0001092	Gapdh2	-0.252772	0.00142617	Glyceraldehyde 3 phosphate dehydrogenase 2
FBgn0017545	RpS3A	-0.252631	0.00545982	Ribosomal protein S3A
FBgn0058191	CG40191	-0.251242	0.0397367	uncharacterized protein
FBgn0038100	Paip2	-0.250596	0.0324735	polyA-binding protein interacting protein 2
FBgn0038271	UQCR-C1	-0.25047	0.003211	Ubiquinol-cytochrome c reductase core protein 1
FBgn0030853	ND-24	-0.249163	0.0271169	NADH dehydrogenase (ubiquinone) 24 kDa subunit
FBgn0015795	Rab7	-0.248879	0.0128871	Rab7
FBgn0002566	lt	-0.247913	0.0421506	light
FBgn0015614	CanB2	-0.247319	0.0465267	Calcineurin B2
FBgn0033054	CG14591	-0.246612	0.0151715	uncharacterized protein
FBgn0265297	pAbp	-0.245748	0.024518	poly(A) binding protein
FBgn0011217	eff	-0.245528	0.0125619	effete
FBgn0086254	Akr1B	-0.242797	0.032299	Aldo-keto reductase 1B
FBgn0031021	ND-18	-0.2425	0.0319641	NADH dehydrogenase (ubiquinone) 18 kDa subunit
FBgn0038922	Idh3b	-0.241181	0.0186951	Isocitrate dehydrogenase 3b
FBgn0283535	Vha26	-0.240816	0.0130937	Vacuolar H[+]-ATPase 26kD subunit
FBgn0086558	Ubi-p5E	-0.240446	0.0106487	Ubiquitin-5E
FBgn0261387	CG17528	-0.240058	0.0250946	uncharacterized protein
FBgn0023212	EloB	-0.239344	0.0316093	Elongin B
FBgn0086656	shrb	-0.23908	0.0334012	shrub
FBgn0000083	AnxB9	-0.236903	0.024478	Annexin B9
FBgn0014010	Rab5	-0.235654	0.0231666	Rab5
FBgn0036165	chrb	-0.23556	0.0354844	charybde
FBgn0004435	Galphaq	-0.230995	0.0132708	G protein alpha q subunit
FBgn0033320	CG8586	-0.229885	0.0485878	uncharacterized protein
FBgn0250791	alphaSnap	-0.22735	0.0103335	alpha Soluble NSF attachment protein
FBgn0010348	Arf79F	-0.226322	0.0151715	ADP ribosylation factor at 79F
FBgn0000579	Eno	-0.225563	0.00254486	Enolase
FBgn0029828	CG6067	-0.224961	0.0341754	uncharacterized protein
FBgn0261565	Lmpt	-0.224598	0.0433489	Limpet
FBgn0010226	GstS1	-0.220672	0.0396422	Glutathione S transferase S1
FBgn0004888	Scsalpha1	-0.219998	0.0168181	Succinyl-coenzyme A synthetase alpha subunit 1
FBgn0036007	path	-0.215751	0.0216557	pathetic
FBgn0034968	RpL12	-0.214625	0.047179	Ribosomal protein L12
FBgn0036825	RpL26	-0.214033	0.0480553	Ribosomal protein L26
FBgn0260747	Chchd2	-0.213437	0.0496414	Coiled-coil-helix-coiled-coil-helix domain containing 2
FBgn0031836	CG11050	-0.212802	0.0263935	uncharacterized protein
FBgn0267252	Ggamma30A	-0.211275	0.040294	G protein subunit gamma at 30A
FBgn0029093	cathD	-0.204962	0.0374843	cathepsin D
FBgn0037001	ND-39	-0.203959	0.0302449	NADH dehydrogenase (ubiquinone) 39 kDa subunit
FBgn0039635	Pdhb	-0.203951	0.0287415	Pyruvate dehydrogenase E1 beta subunit
FBgn0052495	Gss2	-0.203865	0.0479725	Glutathione synthetase 2
FBgn0004403	RpS14a	-0.202038	0.0386612	Ribosomal protein S14a
FBgn0028482	bdl	-0.201956	0.0490904	borderless
FBgn0263594	lost	-0.198237	0.0365523	lost
FBgn0036762	CG7430	-0.195232	0.0396602	uncharacterized protein
FBgn0004404	RpS14b	-0.193595	0.026106	Ribosomal protein S14b
FBgn0261836	Msp300	-0.190512	0.0389271	Muscle-specific protein 300 kDa
FBgn0037891	CG5214	-0.190231	0.0354844	uncharacterized protein
FBgn0286222	Fum1	-0.18978	0.0459011	Fumarase 1
FBgn0033710	CG17739	-0.188019	0.0269923	uncharacterized protein
FBgn0261822	Bsg	-0.187123	0.0270622	Basigin
FBgn0027339	jim	-0.184659	0.0487134	jim
FBgn0000064	Ald1	-0.182544	0.0318676	Aldolase 1
FBgn0011747	Ank	0.171418	0.0450833	Ankyrin
FBgn0085436	Not1	0.194306	0.0406723	Not1
FBgn0261276	Opa1	0.200718	0.044812	Optic atrophy 1
FBgn0087013	Karybeta3	0.203521	0.0418233	Karyopherin beta 3
FBgn0263397	Ih	0.205606	0.0492708	I[[h]] channel
FBgn0003093	Pkc98E	0.206924	0.0498315	Protein C kinase 98E
FBgn0031306	CG4577	0.207865	0.0429734	uncharacterized protein
FBgn0045823	vsg	0.208224	0.0325679	visgun
FBgn0000536	eas	0.209124	0.0492966	easily shocked
FBgn0025800	Smox	0.209545	0.0465302	Smad on X
FBgn0000108	Appl	0.210992	0.0115591	beta amyloid protein precursor-like
FBgn0030581	CG14408	0.211232	0.0480364	uncharacterized protein
FBgn0037336	CG2519	0.211766	0.0296551	uncharacterized protein
FBgn0029810	CG12239	0.21186	0.0367256	uncharacterized protein
FBgn0031883	Caper	0.212469	0.03877	caper
FBgn0267001	Ten-a	0.213425	0.0384191	Tenascin accessory
FBgn0020521	pio	0.21507	0.0493459	piopio
FBgn0004167	kst	0.215687	0.024197	karst
FBgn0035246	CG13928	0.216481	0.0164284	uncharacterized protein
FBgn0261854	aPKC	0.21814	0.0415249	atypical protein kinase C
FBgn0025740	PlexB	0.218635	0.0487389	Plexin B
FBgn0000273	Pka-C1	0.219871	0.0120359	Protein kinase
FBgn0035481	CG12605	0.219999	0.047179	uncharacterized protein
FBgn0267336	Glut4EF	0.220192	0.0296551	Glucose transporter 4 enhancer factor
FBgn0002921	Atpalpha	0.222538	0.0150506	Na pump alpha subunit
FBgn0261552	ps	0.223857	0.00378169	pasilla
FBgn0250788	beta-Spec	0.226632	0.02298	beta Spectrin
FBgn0086784	stmA	0.226799	0.0113166	stambha A
FBgn0039581	Moca-cyp	0.22823	0.0496453	Moca-cyp
FBgn0010380	AP-1-2beta	0.228235	0.0399578	Adaptor Protein complex 1/2
FBgn0024555	flfl	0.228886	0.0433796	falafel
FBgn0286781	cass	0.228905	0.0262859	cassowary
FBgn0083956	CG34120	0.229618	0.0379477	uncharacterized protein
FBgn0030328	Amun	0.229639	0.0407399	amun
FBgn0003371	sgg	0.230164	0.0123831	shaggy
FBgn0283472	S6k	0.231047	0.0119476	Ribosomal protein S6 kinase
FBgn0038659	EndoA	0.231528	0.0109186	Endophilin A
FBgn0052010	CR32010	0.232074	0.0328758	pseudo
FBgn0027492	wdb	0.232097	0.00871504	widerborst
FBgn0029708	CG3556	0.232779	0.0333562	uncharacterized protein
FBgn0036935	CG14186	0.233103	0.0291084	uncharacterized protein
FBgn0026721	fat-spondin	0.233467	0.0286807	fat-spondin
FBgn0015949	hrg	0.234407	0.0429734	hiiragi
FBgn0085478	Zdhhc8	0.234495	0.0300871	Zinc finger DHHC-type containing 8
FBgn0020372	TM4SF	0.234544	0.0186951	Transmembrane 4 superfamily
FBgn0039054	Cow	0.235283	0.0215325	Carrier of Wingless
FBgn0004237	Hrb87F	0.236437	0.0466212	Heterogeneous nuclear ribonucleoprotein at 87F
FBgn0260943	Rbp6	0.236587	0.00948228	RNA-binding protein 6
FBgn0003261	Rm62	0.237278	0.00961066	Rm62
FBgn0025681	CG3558	0.237867	0.0490904	uncharacterized protein
FBgn0004242	Syt1	0.238393	0.00153303	Synaptotagmin 1
FBgn0022349	CG1910	0.238804	0.0414496	uncharacterized protein
FBgn0005649	Rox8	0.239078	0.0264314	Rox8
FBgn0051687	CG31687	0.239258	0.0422743	uncharacterized protein
FBgn0027579	mino	0.239274	0.0421085	minotaur
FBgn0028500	Rich	0.239453	0.046768	RIC1 homolog
FBgn0002781	mod(mdg4)	0.240151	0.040294	modifier of mdg4
FBgn0030366	Usp7	0.240895	0.0150822	Ubiquitin-specific protease 7
FBgn0030735	CG3632	0.241106	0.0471001	uncharacterized protein
FBgn0260003	Dys	0.241414	0.027562	Dystrophin
FBgn0037525	CG17816	0.24189	0.0125619	uncharacterized protein
FBgn0285955	cv-c	0.242017	0.0282258	crossveinless c
FBgn0034261	HPS4	0.242036	0.0436253	Hermansky-Pudlak Syndrome 4
FBgn0265434	zip	0.243336	0.0205141	zipper
FBgn0027598	cindr	0.245698	0.0180449	CIN85 and CD2AP related
FBgn0051992	gw	0.245958	0.0148122	gawky
FBgn0023510	Rbcn-3B	0.247305	0.0212872	Rabconnectin-3B
FBgn0039831	CG12054	0.247451	0.030878	uncharacterized protein
FBgn0020224	Cbl	0.248118	0.0398318	Cbl proto-oncogene
FBgn0036144	GlcAT-P	0.248207	0.0388977	Glucuronyltransferase P
FBgn0036896	wnd	0.248635	0.0380451	wallenda
FBgn0052011	CR32011	0.24955	0.0128525	pseudo
FBgn0010434	cora	0.250013	0.0152092	coracle
FBgn0026262	bip2	0.250751	0.0199759	bip2
FBgn0283468	slmb	0.25213	0.0433079	supernumerary limbs
FBgn0026313	X11L	0.252502	0.0283226	X11L
FBgn0033638	CG9005	0.253253	0.0396213	uncharacterized protein
FBgn0261261	plx	0.253479	0.0160103	pollux
FBgn0025641	DAAM	0.253624	0.0446067	Dishevelled Associated Activator of Morphogenesis
FBgn0033029	Not3	0.254037	0.0347313	CCR4-NOT transcription complex subunit 3
FBgn0005427	ewg	0.254342	0.0379177	erect wing
FBgn0267790	rump	0.255717	0.0408229	rumpelstiltskin
FBgn0031885	Mnn1	0.255772	0.00866392	Menin 1
FBgn0010303	hep	0.25583	0.0486086	hemipterous
FBgn0015609	CadN	0.256152	0.0250593	Cadherin-N
FBgn0001994	crp	0.256202	0.0245967	cropped
FBgn0016070	smg	0.256429	0.0386612	smaug
FBgn0039026	CG7029	0.256493	0.0227599	uncharacterized protein
FBgn0013576	mtd	0.256567	0.0101862	mustard
FBgn0261258	rgn	0.257131	0.0260046	regeneration
FBgn0261444	CG3638	0.257206	0.0235454	uncharacterized protein
FBgn0035625	Blimp-1	0.257342	0.0267698	Blimp-1
FBgn0013995	Calx	0.258955	0.00957072	Na/Ca-exchange protein
FBgn0263993	CG43736	0.258967	0.0175518	uncharacterized protein
FBgn0003654	sw	0.259186	0.0213481	short wing
FBgn0036451	Helz	0.259204	0.0146628	Helicase with zinc finger
FBgn0031702	fusl	0.259583	0.0247428	fuseless
FBgn0038108	CG7518	0.260262	0.0328885	uncharacterized protein
FBgn0053144	CG33144	0.260888	0.0160103	uncharacterized protein
FBgn0028400	Syt4	0.261023	0.00384155	Synaptotagmin 4
FBgn0086372	lap	0.261096	0.00226339	like-AP180
FBgn0024187	syd	0.26145	0.0122124	sunday driver
FBgn0028982	Spt6	0.26194	0.00807757	Spt6
FBgn0000382	csw	0.262445	0.00349799	corkscrew
FBgn0028484	Ack	0.263095	0.047179	Activated Cdc42 kinase
FBgn0028953	CG14478	0.263248	0.023851	uncharacterized protein
FBgn0033652	ths	0.263422	0.0296685	thisbe
FBgn0033196	CG1358	0.264598	0.0370509	uncharacterized protein
FBgn0025633	CG13366	0.264742	0.0455001	uncharacterized protein
FBgn0038603	PKD	0.26517	0.013713	Protein Kinase D
FBgn0004198	ct	0.266058	0.00477355	cut
FBgn0011656	Mef2	0.26767	0.00824892	Myocyte enhancer factor 2
FBgn0026252	msk	0.2677	0.0260971	moleskin
FBgn0052333	CG32333	0.267921	0.0389595	uncharacterized protein
FBgn0004227	nonA	0.267948	0.00840049	no on or off transient A
FBgn0053180	Ranbp16	0.268449	0.0324435	Ranbp16
FBgn0037094	CG7611	0.268782	0.00326661	uncharacterized protein
FBgn0000289	cg	0.26895	0.0245344	combgap
FBgn0031969	pes	0.269581	0.0443237	peste
FBgn0024320	Npc1a	0.270088	0.00733977	Niemann-Pick type C-1a
FBgn0052264	CG32264	0.270456	0.00179484	uncharacterized protein
FBgn0086677	jeb	0.270477	0.00560893	jelly belly
FBgn0015570	alpha-Est2	0.270543	0.0365475	alpha-Esterase-2
FBgn0261268	Cul3	0.270972	0.0244763	Cullin 3
FBgn0034180	Ehbp1	0.271311	0.0180173	Eps15 homology domain containing protein-binding protein 1
FBgn0014133	bif	0.271744	0.00815142	bifocal
FBgn0261113	Xrp1	0.272344	0.00383263	Xrp1
FBgn0263231	bel	0.272958	0.00500956	belle
FBgn0010905	Spn	0.273102	0.00780165	Spinophilin
FBgn0035142	Hipk	0.273311	0.00310051	Homeodomain interacting protein kinase
FBgn0036621	roq	0.273363	0.0369414	roquin
FBgn0044452	Atg2	0.274406	0.031693	Autophagy-related 2
FBgn0267408	AOX1	0.274822	0.0233177	Aldehyde oxidase 1
FBgn0027561	CG18659	0.274937	0.0407288	uncharacterized protein
FBgn0000662	fl(2)d	0.275007	0.0249612	female lethal d
FBgn0086686	l(3)L1231	0.275425	0.0281373	lethal (3) L1231
FBgn0011742	Arp2	0.275521	0.0326849	Actin-related protein 2
FBgn0085421	Epac	0.275751	0.0124982	Exchange protein directly activated by cAMP
FBgn0028538	Sec71	0.276291	0.047179	Secretory 71
FBgn0032797	Hasp	0.276663	0.00480957	Hig-anchoring scaffold protein
FBgn0086778	nAChRalpha7	0.276669	0.00836457	nicotinic Acetylcholine Receptor alpha7
FBgn0028996	onecut	0.276892	0.0140046	onecut
FBgn0262743	Fs(2)Ket	0.276915	0.0081854	Female sterile (2) Ketel
FBgn0038735	MICU3	0.277103	0.0271169	Mitochondrial calcium uptake 3
FBgn0004401	Pep	0.277196	0.0209998	Protein on ecdysone puffs
FBgn0001122	Galphao	0.277232	0.00166271	G protein alpha o subunit
FBgn0027835	Dp1	0.277448	0.0270773	Dodeca-satellite-binding protein 1
FBgn0025683	CG3164	0.27775	0.00659467	uncharacterized protein
FBgn0004449	Ten-m	0.27791	0.0059491	Tenascin major
FBgn0030997	CG7990	0.278114	0.032897	uncharacterized protein
FBgn0035229	pns	0.278699	0.0270622	pinstripe
FBgn0035424	Larp4B	0.278884	0.00939415	La-related protein 4B
FBgn0039187	CG6454	0.2789	0.0123628	uncharacterized protein
FBgn0266369	Mtp	0.278994	0.0321974	Microsomal triacylglycerol transfer protein
FBgn0035091	CG3829	0.279044	0.00790059	uncharacterized protein
FBgn0038053	CG18549	0.280505	0.0454766	uncharacterized protein
FBgn0015737	Hmu	0.280979	0.00563271	Hemomucin
FBgn0000212	brm	0.281025	0.0324608	brahma
FBgn0031698	Ncoa6	0.281061	0.0204618	Nuclear receptor coactivator 6
FBgn0024248	chico	0.28113	0.0488551	chico
FBgn0033166	Eaf	0.28126	0.0383195	ELL-associated factor
FBgn0035400	CG11537	0.281576	0.00657824	uncharacterized protein
FBgn0000633	CG17716	0.281843	0.049367	uncharacterized protein
FBgn0013342	nSyb	0.282075	0.000284232	neuronal Synaptobrevin
FBgn0032835	CG16772	0.283129	0.0353212	uncharacterized protein
FBgn0039907	lgs	0.283281	0.00858054	legless
FBgn0039827	CG1544	0.283488	0.0323077	uncharacterized protein
FBgn0039419	CG12290	0.283523	0.0493671	uncharacterized protein
FBgn0003308	ry	0.283839	0.0306164	rosy
FBgn0259745	wech	0.284218	0.0406473	wech
FBgn0260936	scny	0.284469	0.0173777	scrawny
FBgn0261617	nej	0.284662	0.016924	nejire
FBgn0040271	Sulf1	0.284854	0.0276919	Sulfated
FBgn0287478	Camta	0.285315	0.00825499	Calmodulin-binding transcription activator
FBgn0035090	CG2736	0.285954	0.0124216	uncharacterized protein
FBgn0004607	zfh2	0.28612	0.0270622	Zn finger homeodomain 2
FBgn0265276	l(3)neo38	0.286579	0.00410857	lethal (3) neo38
FBgn0030685	Graf	0.286862	0.0178338	GTPase regulator associated with FAK
FBgn0260658	CG42541	0.28695	0.00729071	uncharacterized protein
FBgn0034718	wdp	0.287118	0.0352753	windpipe
FBgn0028473	Non1	0.287449	0.0298535	Novel nucleolar protein 1
FBgn0011739	wts	0.287687	0.0164281	warts
FBgn0025833	CG8910	0.288932	0.0345806	uncharacterized protein
FBgn0004885	tok	0.289762	0.00599266	tolkin
FBgn0263355	CG31688	0.289968	0.0138985	uncharacterized protein
FBgn0013765	cnn	0.290215	0.0210943	centrosomin
FBgn0015774	NetB	0.290249	0.0260855	Netrin-B
FBgn0010909	msn	0.290811	0.00289901	misshapen
FBgn0029814	CG15765	0.290823	0.00400998	uncharacterized protein
FBgn0035207	Herc4	0.291541	0.00662222	HECT and RLD domain containing E3 ubiquitin ligase 4
FBgn0032036	CG13384	0.292101	0.0434483	uncharacterized protein
FBgn0085423	GramD1B	0.293174	0.0032648	GRAM domain containing 1B
FBgn0003392	shi	0.293443	0.0011563	shibire
FBgn0086604	side-VIII	0.293705	0.02126	sidestep VIII
FBgn0262527	nsl1	0.293943	0.00742532	non-specific lethal 1
FBgn0039688	Kul	0.294049	0.00307528	Kuzbanian-like
FBgn0032120	CG33298	0.294257	0.0321974	uncharacterized protein
FBgn0028875	nAChRalpha5	0.294863	0.00204736	nicotinic Acetylcholine Receptor alpha5
FBgn0263346	smash	0.294892	0.00639798	smallish
FBgn0250789	alpha-Spec	0.295811	0.00349799	alpha Spectrin
FBgn0036448	mop	0.29596	0.0112974	myopic
FBgn0029801	CG15771	0.296039	0.0239555	uncharacterized protein
FBgn0022787	Hel89B	0.296348	0.0264237	Helicase 89B
FBgn0051342	CG31342	0.29686	0.0457954	uncharacterized protein
FBgn0266411	sima	0.296938	0.0254422	similar
FBgn0263220	Hk	0.297	0.00471085	Hyperkinetic
FBgn0039492	CG6051	0.297062	0.0119234	uncharacterized protein
FBgn0053120	CG33120	0.297456	0.0492857	uncharacterized protein
FBgn0017590	klg	0.297673	0.020234	klingon
FBgn0085437	CG34408	0.297794	0.0032649	uncharacterized protein
FBgn0033250	CG14762	0.297933	0.00963061	uncharacterized protein
FBgn0040281	Aplip1	0.298401	0.00578218	APP-like protein interacting protein 1
FBgn0021760	chb	0.29843	0.0360464	chromosome bows
FBgn0041342	Pcyt1	0.29862	0.045219	Phosphocholine cytidylyltransferase 1
FBgn0004595	pros	0.298802	0.00141553	prospero
FBgn0265595	CG44422	0.298906	0.0194852	uncharacterized protein
FBgn0031936	CG13794	0.298958	0.0444377	uncharacterized protein
FBgn0004244	Rdl	0.299171	0.00238654	Resistant to dieldrin
FBgn0016978	snRNP-U1-70K	0.299428	0.0267698	small ribonucleoprotein particle U1 subunit 70K
FBgn0041188	Atx2	0.299646	0.00325071	Ataxin-2
FBgn0010313	corto	0.300846	0.0134666	corto
FBgn0025571	SF1	0.301451	0.00852662	Splicing factor 1
FBgn0085387	shakB	0.30146	0.0109959	shaking B
FBgn0000052	Pfas	0.301653	0.0212928	Phosphoribosylformylglycinamidine synthase
FBgn0028704	Nckx30C	0.302345	0.00060238	Nckx30C
FBgn0262081	Csk	0.30247	0.022266	C-terminal Src kinase
FBgn0019890	Smg5	0.303294	0.00821958	Smg5 nonsense mediated mRNA decay factor
FBgn0262582	cic	0.303307	0.0014843	capicua
FBgn0262871	lute	0.303764	0.0217851	lute
FBgn0086690	Plp	0.303829	0.00587577	Pericentrin-like protein
FBgn0004369	Ptp99A	0.303949	0.0122124	Protein tyrosine phosphatase 99A
FBgn0035677	CG13293	0.30522	0.0464231	uncharacterized protein
FBgn0003209	raw	0.305409	0.0133581	raw
FBgn0029688	lva	0.306059	0.0320993	lava lamp
FBgn0010114	hig	0.306217	0.00392745	hikaru genki
FBgn0004575	Syn	0.306416	0.000821294	Synapsin
FBgn0030706	Lrp4	0.306614	0.0133124	LDL receptor related protein 4
FBgn0032719	CG17321	0.308089	0.0308044	uncharacterized protein
FBgn0032717	CG10600	0.308203	0.0121085	uncharacterized protein
FBgn0030847	CG12991	0.308515	0.039383	uncharacterized protein
FBgn0085427	CG34398	0.308612	0.0154213	uncharacterized protein
FBgn0051363	Jupiter	0.308772	0.00504504	jupiter
FBgn0003464	sol	0.309002	0.00578132	small optic lobes
FBgn0262114	RanBPM	0.309265	0.00283491	Ran-binding protein M
FBgn0050372	Asap	0.310237	0.00926839	ArfGAP with SH3 domain
FBgn0027529	tapas	0.310304	0.00673708	tapas
FBgn0066101	LpR1	0.311248	0.00405946	Lipophorin receptor 1
FBgn0051183	CG31183	0.311296	0.0180222	uncharacterized protein
FBgn0028476	Usp1	0.311514	0.0210452	Ubiquitin specific protease 1
FBgn0030268	Klp10A	0.311579	0.00645246	Kinesin-like protein at 10A
FBgn0250908	beat-VII	0.311686	0.0309478	beaten path VII
FBgn0037949	prd1	0.312482	0.00544926	pruning defect 1
FBgn0026418	Hsc70Cb	0.313182	0.00878594	Hsc70Cb
FBgn0043364	cbt	0.31358	0.00496058	cabut
FBgn0260934	par-1	0.313822	9.77644e-05	par-1
FBgn0264962	Pcf11	0.314351	0.00388711	Pcf11 cleavage and polyadenylation factor subunit
FBgn0040071	tara	0.315399	0.0414399	taranis
FBgn0262126	Sec24CD	0.3154	0.0204618	Secretory 24CD
FBgn0036734	CG7564	0.315509	0.000998525	uncharacterized protein
FBgn0027504	CG8878	0.315535	0.0293038	uncharacterized protein
FBgn0035060	Eps-15	0.315556	0.00297007	Epidermal growth factor receptor pathway substrate clone 15
FBgn0032223	GATAd	0.315594	0.0410698	GATAd
FBgn0028371	jbug	0.31571	0.0395939	jitterbug
FBgn0261554	CG42672	0.315872	0.0125489	uncharacterized protein
FBgn0036913	Usp32	0.316426	0.00283627	Ubiquitin specific protease 32
FBgn0004652	fru	0.316749	0.0059319	fruitless
FBgn0283712	LIMK1	0.317835	0.0145174	LIM domain kinase 1
FBgn0260970	Ubr3	0.317938	0.00466317	Ubr3 ubiquitin ligase
FBgn0042178	Apl	0.318001	0.0356846	Apollo
FBgn0033260	Cul4	0.318028	0.0493671	Cullin 4
FBgn0004924	Top1	0.318188	0.0010342	Topoisomerase 1
FBgn0266918	CG32486	0.318197	0.00162464	uncharacterized protein
FBgn0067861	Sdic1	0.318877	0.00598538	Sperm-specific dynein intermediate chain 1
FBgn0013799	Deaf1	0.318888	0.0199759	Deformed epidermal autoregulatory factor-1
FBgn0038237	Pde6	0.31913	0.0111369	Phosphodiesterase 6
FBgn0000562	egl	0.319225	0.0215325	egalitarian
FBgn0050115	GEFmeso	0.319394	0.0312964	Guanine nucleotide exchange factor in mesoderm
FBgn0004387	Klp98A	0.320128	0.024667	Kinesin-like protein at 98A
FBgn0036746	Crtc	0.320562	0.014883	CREB-regulated transcription coactivator
FBgn0027532	CG7139	0.321359	0.0204618	uncharacterized protein
FBgn0034009	CG8155	0.321739	0.0483291	uncharacterized protein
FBgn0000541	E(bx)	0.321793	0.00100086	Enhancer of bithorax
FBgn0262617	Nuak1	0.321896	0.0372563	Nuak1 ortholog
FBgn0033052	SCAP	0.3221	0.00208039	SREBP cleavage activating protein
FBgn0033460	Sec24AB	0.322255	0.00570329	Secretory 24AB
FBgn0053653	Cadps	0.322274	0.000444278	Calcium-dependent secretion activator
FBgn0034693	CG11073	0.322433	0.00177712	uncharacterized protein
FBgn0266347	nAChRalpha4	0.322459	0.00206751	nicotinic Acetylcholine Receptor alpha4
FBgn0005612	Sox14	0.322965	0.03877	Sox box protein 14
FBgn0034071	CG8405	0.322991	0.00474075	uncharacterized protein
FBgn0022710	Ac13E	0.323039	0.00302678	Adenylyl cyclase 13E
FBgn0026056	Rlip	0.323314	0.0167613	Ral interacting protein
FBgn0039560	BOD1	0.323321	0.0493459	Biorientation Defective 1
FBgn0033958	jef	0.324212	0.000542903	jet fuel
FBgn0023416	Ac3	0.324567	0.00444763	Adenylate cyclase 3
FBgn0034087	clu	0.324762	0.032299	clueless
FBgn0035024	CG11414	0.325397	0.0345852	uncharacterized protein
FBgn0262103	Sik3	0.326341	0.00856288	Salt-inducible kinase 3
FBgn0024285	Srp54	0.326836	0.0334056	Splicing regulatory protein 54
FBgn0004598	Fur2	0.326868	0.00122308	Furin 2
FBgn0038980	Octbeta1R	0.327648	0.0145666	Octopamine beta1 receptor
FBgn0004373	fwd	0.328041	0.000656757	four wheel drive
FBgn0052685	ZAP3	0.328345	0.00170496	ZAP3
FBgn0032957	CG2225	0.328584	0.0115584	uncharacterized protein
FBgn0031006	rictor	0.32875	0.029284	rapamycin-insensitive companion of Tor
FBgn0025625	Sik2	0.328766	0.00683826	Salt-inducible kinase 2
FBgn0011604	Iswi	0.329272	0.046002	Imitation SWI
FBgn0030897	Frq1	0.329625	0.000887632	Frequenin 1
FBgn0031866	Nlg2	0.329715	0.00645334	Neuroligin 2
FBgn0051064	CG31064	0.330311	0.0106766	uncharacterized protein
FBgn0264598	PsGEF	0.330813	0.00104246	Protostome-specific GEF
FBgn0030608	Lsd-2	0.331095	0.00268597	Lipid storage droplet-2
FBgn0000581	E(Pc)	0.331139	0.00223758	Enhancer of Polycomb
FBgn0260657	CG42540	0.331652	0.000984042	uncharacterized protein
FBgn0052206	CG32206	0.331861	0.0199759	uncharacterized protein
FBgn0035237	CG13917	0.331946	0.000187984	uncharacterized protein
FBgn0004390	RasGAP1	0.33205	0.0425096	Ras GTPase activating protein 1
FBgn0051619	nolo	0.332134	0.00204736	no long nerve cord
FBgn0051660	smog	0.332138	0.00984553	smog
FBgn0036663	CG9674	0.332519	0.000601636	uncharacterized protein
FBgn0034606	ASPP	0.332736	0.0294252	Ankyrin-repeat
FBgn0027620	Acf	0.333238	0.0496414	ATP-dependent chromatin assembly factor large subunit
FBgn0003575	su(sable)	0.333384	0.0300072	suppressor of sable
FBgn0004118	nAChRbeta2	0.333418	0.0196005	nicotinic Acetylcholine Receptor beta2
FBgn0034786	CG13531	0.333451	0.0440055	uncharacterized protein
FBgn0032748	CG10492	0.333766	0.0273426	uncharacterized protein
FBgn0004516	Gad1	0.333813	0.000423033	Glutamic acid decarboxylase 1
FBgn0037060	CG10508	0.333866	0.0200275	uncharacterized protein
FBgn0034911	GlyT	0.335492	0.0321974	Glycine transporter
FBgn0011300	babo	0.336953	0.00375144	baboon
FBgn0011225	jar	0.337291	0.00135457	jaguar
FBgn0035505	Teh2	0.338197	0.000768408	tipE homolog 2
FBgn0036980	RhoBTB	0.338455	0.00469067	Rho-related BTB domain containing
FBgn0017550	Rga	0.338849	0.0237173	Regena
FBgn0263108	BtbVII	0.339878	0.0014358	BTB-protein-VII
FBgn0020620	RN-tre	0.339902	0.00489918	Related to the N terminus of tre oncogene
FBgn0037074	CG7324	0.340002	0.000440156	uncharacterized protein
FBgn0036398	upSET	0.340523	0.00282409	upSET
FBgn0050389	CG30389	0.340565	0.00424266	uncharacterized protein
FBgn0267978	ap	0.340787	0.00439261	apterous
FBgn0034854	Golgin245	0.340801	0.00415324	Golgin-245
FBgn0265597	rad	0.341505	0.010365	radish
FBgn0032600	BuGZ	0.341536	0.000697696	Bub3 interacting GLEBS and Zinc finger domain protein
FBgn0042177	Arts	0.341638	0.00114609	Artemis
FBgn0264272	mwh	0.34168	0.0347319	multiple wing hairs
FBgn0000256	capu	0.341971	0.00643449	cappuccino
FBgn0264753	Rgk1	0.34208	0.0350179	Rad
FBgn0041775	tral	0.342821	0.000242025	trailer hitch
FBgn0030230	Rph	0.342825	0.0449043	Rabphilin
FBgn0259244	CG42342	0.343024	0.0093824	uncharacterized protein
FBgn0039064	CG4467	0.344006	0.00140636	uncharacterized protein
FBgn0032006	Pvr	0.344447	0.0171424	PDGF- and VEGF-receptor related
FBgn0263490	mld	0.344479	0.0259116	molting defective
FBgn0000317	ck	0.345011	0.0143694	crinkled
FBgn0035833	CG7565	0.345059	0.0499859	uncharacterized protein
FBgn0030701	CG16952	0.345181	0.00551958	uncharacterized protein
FBgn0003710	tipE	0.345753	0.0306164	temperature-induced paralytic E
FBgn0035026	Fcp1	0.345827	0.04423	TFIIF-interacting CTD phosphatase
FBgn0262740	Evi5	0.346027	0.00320311	Ecotropic viral integration site 5
FBgn0266377	Pde8	0.346053	0.00218536	Phosphodiesterase 8
FBgn0261556	CG42674	0.346161	0.00378169	uncharacterized protein
FBgn0264895	RapGAP1	0.346336	0.00418205	Rap GTPase activating protein 1
FBgn0001114	Glt	0.346457	0.000414907	Glutactin
FBgn0025455	CycT	0.346687	0.00207061	Cyclin T
FBgn0026083	tyf	0.346939	0.000332911	twenty-four
FBgn0040068	Vav	0.346994	0.0109758	Vav guanine nucleotide exchange factor
FBgn0052815	CG32815	0.34708	0.0265263	uncharacterized protein
FBgn0052082	IRSp53	0.348798	0.00226174	Insulin receptor substrate 53 kDa
FBgn0040395	Unc-76	0.348813	0.000197472	Uncoordinated 76
FBgn0034570	CG10543	0.349008	0.00170496	uncharacterized protein
FBgn0033463	CG1513	0.349187	0.00207061	uncharacterized protein
FBgn0085370	Pde11	0.349328	0.00600148	Phosphodiesterase 11
FBgn0015772	Nak	0.350396	0.000882293	Numb-associated kinase
FBgn0020279	lig	0.350461	0.000580131	lingerer
FBgn0033244	CG8726	0.350715	0.00144215	uncharacterized protein
FBgn0039908	Asator	0.350738	0.000520088	asator
FBgn0027363	Stam	0.351228	0.00505784	Signal transducing adaptor molecule
FBgn0029887	CG3198	0.351491	0.00854299	uncharacterized protein
FBgn0027594	drpr	0.351506	0.00210992	draper
FBgn0243516	Vrp1	0.351883	0.0064398	Verprolin 1
FBgn0011230	poe	0.35263	0.00474893	purity of essence
FBgn0002643	mam	0.352905	0.00505056	mastermind
FBgn0259994	OtopLa	0.352978	0.000131247	Otopetrin-like a
FBgn0052113	Vps13D	0.353071	0.0182924	Vacuolar protein sorting 13D
FBgn0034717	CG5819	0.353096	0.0160319	uncharacterized protein
FBgn0032821	CdGAPr	0.353147	0.00569181	Cd GTPase activating protein-related
FBgn0034070	SP2353	0.353347	0.00140494	SP2353
FBgn0051550	CG31550	0.353975	0.00302618	uncharacterized protein
FBgn0039647	jus	0.354058	0.000290969	julius seizure
FBgn0035101	p130CAS	0.354454	0.0216574	p130CAS
FBgn0003507	srp	0.354924	0.00777902	serpent
FBgn0262869	Gfrl	0.354977	0.00122308	Glial cell line-derived neurotrophic family receptor-like
FBgn0034978	CG3257	0.355487	0.00334901	uncharacterized protein
FBgn0003731	Egfr	0.355891	0.00132156	Epidermal growth factor receptor
FBgn0039207	CG5789	0.356281	0.00482696	uncharacterized protein
FBgn0027616	Ythdc1	0.356544	0.000829291	YTH domain containing 1
FBgn0040351	CG11638	0.356767	0.0465293	uncharacterized protein
FBgn0034598	CG4266	0.356859	0.00615221	uncharacterized protein
FBgn0036732	Oatp74D	0.35686	0.00627858	Organic anion transporting polypeptide 74D
FBgn0086694	Bre1	0.356872	0.0451725	Bre1
FBgn0267390	dop	0.357436	0.00265255	drop out
FBgn0010583	dock	0.357438	0.00751731	dreadlocks
FBgn0000247	ca	0.357557	0.0252775	claret
FBgn0261788	Ank2	0.357678	0.00433126	Ankyrin 2
FBgn0001215	Hrb98DE	0.357839	5.127e-05	Heterogeneous nuclear ribonucleoprotein at 98DE
FBgn0011286	RyR	0.358156	0.0223112	Ryanodine receptor
FBgn0033494	KCNQ	0.358421	0.0386791	KCNQ potassium channel
FBgn0263289	scrib	0.358725	0.00197226	scribble
FBgn0003277	RpII215	0.358932	0.0019594	RNA polymerase II 215kD subunit
FBgn0037218	aux	0.35896	0.00356022	auxilin
FBgn0030089	AP-1gamma	0.359133	0.000647184	Adaptor Protein complex 1
FBgn0085409	smal	0.359628	0.00632358	smoke alarm
FBgn0003380	Sh	0.359902	0.000379526	Shaker
FBgn0000228	Bsg25D	0.360162	0.0101862	Blastoderm-specific gene 25D
FBgn0024941	RSG7	0.360682	0.00174477	Regulator of G-protein signaling 7
FBgn0267487	Ptp61F	0.360739	0.0165133	Protein tyrosine phosphatase 61F
FBgn0250786	Chd1	0.360963	0.000614214	Chromodomain-helicase-DNA-binding protein 1
FBgn0023097	bon	0.361145	0.0175455	bonus
FBgn0037142	CG14562	0.361177	0.0130913	uncharacterized protein
FBgn0261397	didum	0.361352	0.000331992	dilute class unconventional myosin
FBgn0013759	CASK	0.361461	0.000239256	CASK
FBgn0266418	wake	0.361894	0.00952238	wide awake
FBgn0259221	ATP8A	0.362041	0.00057001	ATPase 8A
FBgn0264953	Piezo	0.362426	0.0116867	piezo
FBgn0266101	CG44838	0.362636	0.00386868	uncharacterized protein
FBgn0019968	Khc-73	0.363063	0.000126142	Kinesin heavy chain 73
FBgn0086129	snama	0.363152	0.0257726	something that sticks like glue
FBgn0037705	mura	0.363505	0.000924334	murashka
FBgn0051739	AspRS-m	0.363782	0.0152594	Aspartyl-tRNA synthetase
FBgn0031952	cdc14	0.36379	0.00356022	cell division cycle 14
FBgn0034691	Synj	0.363987	0.00196167	Synaptojanin
FBgn0085430	CG34401	0.364103	0.000923991	uncharacterized protein
FBgn0265778	PDZ-GEF	0.364357	0.00237219	PDZ domain-containing guanine nucleotide exchange factor
FBgn0030109	CG12121	0.364375	0.00794529	uncharacterized protein
FBgn0032454	CG5787	0.364482	0.0396995	uncharacterized protein
FBgn0051665	wry	0.364626	0.000767737	weary
FBgn0037918	CG6791	0.364814	0.0125936	uncharacterized protein
FBgn0002774	mle	0.365565	0.00239833	maleless
FBgn0031390	tho2	0.365689	0.00517644	tho2
FBgn0034246	Dcr-2	0.365927	0.00389168	Dicer-2
FBgn0037659	Kdm2	0.366379	0.00315859	Lysine (K)-specific demethylase 2
FBgn0265048	cv-d	0.366414	0.00684399	crossveinless d
FBgn0035145	MED14	0.366417	0.0259535	Mediator complex subunit 14
FBgn0260446	GABA-B-R1	0.366673	0.00329069	metabotropic GABA-B receptor subtype 1
FBgn0029903	pod1	0.366951	0.00224894	pod1 coronin
FBgn0283680	IP3K2	0.367054	0.00415324	Inositol 1
FBgn0039282	Bili	0.367122	0.0114681	Band4.1 inhibitor LRP interactor
FBgn0036668	Zcchc7	0.367689	0.02906	Zinc finger CCHC-type containing 7
FBgn0033062	Ars2	0.367879	0.000531304	Arsenic resistance protein 2
FBgn0260660	Mp	0.367924	0.00450642	Multiplexin
FBgn0035903	CG6765	0.368238	0.047179	uncharacterized protein
FBgn0085408	Shrm	0.368253	0.0212855	Shroom
FBgn0039507	mrt	0.368325	0.00687315	martik
FBgn0039302	Nup358	0.368399	0.00145856	Nucleoporin 358kD
FBgn0020412	JIL-1	0.368657	0.00602466	JIL-1 kinase
FBgn0010488	NAT1	0.369093	0.00031994	NAT1
FBgn0260941	app	0.369178	0.000764383	approximated
FBgn0027948	msps	0.36927	0.0013566	mini spindles
FBgn0053526	PNUTS	0.369618	4.62161e-05	Phosphatase 1 nuclear targeting subunit
FBgn0051163	SKIP	0.370578	0.0157952	Shal K[+] channel interacting protein
FBgn0015400	kek2	0.370844	0.014835	kekkon 2
FBgn0003301	rut	0.371652	0.00329646	rutabaga
FBgn0041111	lilli	0.371969	0.00104489	lilliputian
FBgn0005586	Rab3	0.371989	0.000288652	Rab3
FBgn0085413	CG34384	0.37211	0.00225193	uncharacterized protein
FBgn0032414	CG17211	0.372238	0.0487229	uncharacterized protein
FBgn0004852	Ac76E	0.372361	0.00152344	Adenylyl cyclase 76E
FBgn0028743	Dhit	0.372784	0.0209472	Double hit
FBgn0016754	sba	0.373268	0.00634774	six-banded
FBgn0033739	Dyb	0.373329	0.000837296	Dystrobrevin
FBgn0015513	mbc	0.373742	0.00278013	myoblast city
FBgn0031374	Wdr62	0.373872	8.64751e-05	WD repeat domain 62
FBgn0033916	Usp20-33	0.374031	0.0493671	Ubiquitin specific protease 20/33
FBgn0025864	Crag	0.374069	0.00598966	Calmodulin-binding protein related to a Rab3 GDP/GTP exchange protein
FBgn0015371	chn	0.374337	0.00108184	charlatan
FBgn0031602	CG15431	0.374577	0.0162174	uncharacterized protein
FBgn0285925	Fas1	0.37479	0.000444922	Fasciclin 1
FBgn0010355	Taf1	0.374949	0.00188534	TBP-associated factor 1
FBgn0036741	anchor	0.375088	0.00352933	anchor
FBgn0016641	PTP-ER	0.375141	0.00536075	Protein tyrosine phosphatase-ERK/Enhancer of Ras1
FBgn0039157	Myo95E	0.37558	0.0072517	Myosin 95E
FBgn0261244	inaE	0.375844	0.000891207	inactivation no afterpotential E
FBgn0260745	mfas	0.37638	0.00193515	midline fasciclin
FBgn0262476	CG43066	0.376505	0.00030788	uncharacterized protein
FBgn0021796	Tor	0.376883	0.00518678	Target of rapamycin
FBgn0031065	CG14234	0.377091	0.0330857	uncharacterized protein
FBgn0264815	Pde1c	0.377125	0.0002577	Phosphodiesterase 1c
FBgn0033224	Nop17l	0.378138	0.00509486	Nop17 like
FBgn0085400	side-V	0.378682	0.0150457	sidestep V
FBgn0037760	FBXO11	0.379355	0.00297007	F-box protein 11
FBgn0264542	hwt	0.3797	0.000715629	heavyweight
FBgn0041210	HDAC4	0.379868	7.93045e-05	Histone deacetylase 4
FBgn0015402	ksr	0.379904	0.0197109	kinase suppressor of ras
FBgn0265974	ttv	0.380094	0.00988138	tout-velu
FBgn0033688	Prp8	0.380344	0.00665337	pre-mRNA processing factor 8
FBgn0023172	RhoGEF2	0.38051	0.0014358	Rho guanine nucleotide exchange factor 2
FBgn0262614	pyd	0.380606	0.00193515	polychaetoid
FBgn0051793	CG31793	0.380779	0.0319051	uncharacterized protein
FBgn0259139	glo	0.382356	0.000247978	glorund
FBgn0034400	CG15099	0.38272	0.00217592	uncharacterized protein
FBgn0037021	CG11399	0.383265	0.0194232	uncharacterized protein
FBgn0015600	toc	0.383386	0.000386897	toucan
FBgn0039141	spas	0.385305	0.0399447	spastin
FBgn0003415	skd	0.385454	0.00178738	skuld
FBgn0037327	PEK	0.385999	0.00858869	pancreatic eIF-2alpha kinase
FBgn0023479	teq	0.38668	0.00149128	Tequila
FBgn0002783	mor	0.386834	0.00606432	moira
FBgn0029941	CG1677	0.386928	0.00102585	uncharacterized protein
FBgn0013972	Gycalpha99B	0.386936	0.00114394	Guanylyl cyclase alpha-subunit at 99B
FBgn0032208	Ufd4	0.386951	0.000292172	Ubiquitin fusion-degradation 4-like
FBgn0035049	Mmp1	0.388162	0.0429734	Matrix metalloproteinase 1
FBgn0015477	Rme-8	0.388322	0.00414334	Receptor mediated endocytosis 8
FBgn0026179	siz	0.388498	0.00086449	schizo
FBgn0000179	bi	0.388687	0.0363047	bifid
FBgn0010383	Cyp18a1	0.388707	0.0270773	Cytochrome P450-18a1
FBgn0286813	SRPK	0.388799	0.000185216	SR Protein Kinase
FBgn0022768	Pp2C1	0.388818	0.00298855	Protein phosphatase 2C
FBgn0030243	CG2186	0.388875	0.00102972	uncharacterized protein
FBgn0035001	Slik	0.389533	6.14273e-05	Sterile20-like kinase
FBgn0053516	dpr3	0.389572	0.0349909	defective proboscis extension response 3
FBgn0010280	Taf4	0.390542	0.000109936	TBP-associated factor 4
FBgn0001247	Ide	0.390835	0.000702066	Insulin degrading metalloproteinase
FBgn0033438	Mmp2	0.39125	0.00460285	Matrix metalloproteinase 2
FBgn0264273	Sema2b	0.391511	0.0190384	Semaphorin 2b
FBgn0083991	CG34155	0.392804	0.0458664	uncharacterized protein
FBgn0011274	Dif	0.392976	0.000195158	Dorsal-related immunity factor
FBgn0085426	Rgk3	0.393215	0.00816638	Rad
FBgn0027866	CG9776	0.393312	0.00121736	uncharacterized protein
FBgn0003475	spir	0.394017	0.000520088	spire
FBgn0260794	ctrip	0.394178	0.000198168	circadian trip
FBgn0001324	kto	0.394611	0.0306853	kohtalo
FBgn0263994	CG43737	0.394751	0.000544214	uncharacterized protein
FBgn0262160	CG9932	0.394776	0.000157792	uncharacterized protein
FBgn0032940	Mondo	0.394806	0.00313191	mondo
FBgn0085391	trv	0.394909	0.000853878	trivet
FBgn0052813	CG32813	0.395232	0.0425096	uncharacterized protein
FBgn0027603	Ulp1	0.395408	0.00405946	Ulp1
FBgn0028343	Ankle2	0.39548	0.0198967	Ankyrin repeat and LEM domain containing 2
FBgn0052698	CARPB	0.395482	0.0147934	Carbonic anhydrase-related protein B
FBgn0025802	Sbf	0.396027	0.0135334	SET domain binding factor
FBgn0042693	wrd	0.396101	3.89487e-05	well-rounded
FBgn0037443	Dmtn	0.39648	0.000405335	Dementin
FBgn0032456	MRP	0.397035	0.00020555	Multidrug-Resistance like Protein 1
FBgn0027567	CG8108	0.398094	0.000267709	uncharacterized protein
FBgn0034641	mahj	0.399058	0.0308423	mahjong
FBgn0031118	RhoGAP19D	0.399069	0.000206679	Rho GTPase activating protein at 19D
FBgn0028888	CG4168	0.399325	0.00435456	uncharacterized protein
FBgn0261285	Ppcs	0.400426	0.00111496	Phosphopantothenoylcysteine synthetase
FBgn0085447	sif	0.40047	0.00356022	still life
FBgn0032010	CG8086	0.401909	0.00160119	uncharacterized protein
FBgn0262562	CG43102	0.402202	0.00672215	uncharacterized protein
FBgn0033252	CG12769	0.402378	0.0115385	uncharacterized protein
FBgn0083950	side-VI	0.402684	0.00138383	sidestep VI
FBgn0046704	Liprin-alpha	0.402865	0.000610269	Liprin-alpha
FBgn0015279	Pi3K92E	0.403785	0.00773401	Phosphatidylinositol 3-kinase 92E
FBgn0034789	PIP5K59B	0.403854	0.000164901	Phosphatidylinositol 4-phosphate 5-kinase 59B
FBgn0033538	CG11883	0.40394	0.00463226	uncharacterized protein
FBgn0031575	Cep97	0.404051	0.0306764	Centrosomal protein 97kDa
FBgn0023524	CG3078	0.405529	0.0045819	uncharacterized protein
FBgn0037332	Hcs	0.406317	0.0176677	Holocarboxylase synthetase
FBgn0263601	mib1	0.406497	0.00108955	mind bomb 1
FBgn0010772	Xe7	0.406576	0.000587865	Xe7
FBgn0085451	htk	0.407688	0.00194923	hat-trick
FBgn0034476	Toll-7	0.407896	0.0212928	Toll-7
FBgn0030505	NFAT	0.408027	0.000305656	NFAT nuclear factor
FBgn0025836	RhoGAP1A	0.408138	0.000343443	Rho GTPase activating protein at 1A
FBgn0023458	Rbcn-3A	0.408238	0.000734711	Rabconnectin-3A
FBgn0051678	CG31678	0.408687	0.00130663	uncharacterized protein
FBgn0003429	slo	0.408935	1.04046e-05	slowpoke
FBgn0036302	sowah	0.409014	0.0295785	sosondowah
FBgn0037116	Als2	0.409216	0.00378138	Amyotrophic lateral sclerosis 2
FBgn0037344	CG2926	0.409494	0.000635131	uncharacterized protein
FBgn0038837	KaiR1D	0.410742	0.0281339	Kainate-type ionotropic glutamate receptor subunit 1D
FBgn0052676	stx	0.411473	0.000285724	stuxnet
FBgn0039431	plum	0.411852	0.0253492	plum
FBgn0000709	fliI	0.412377	0.0141435	flightless I
FBgn0264560	garz	0.412651	0.00257515	gartenzwerg
FBgn0285917	sbb	0.413108	2.5569e-05	scribbler
FBgn0035170	dpr20	0.413328	0.0445066	defective proboscis extension response 20
FBgn0035266	Gk2	0.413592	0.00165469	Glycerol kinase 2
FBgn0051151	wge	0.413856	0.000268221	winged eye
FBgn0259110	mmd	0.414042	0.000117209	mind-meld
FBgn0015519	nAChRalpha3	0.414558	0.00760792	nicotinic Acetylcholine Receptor alpha3
FBgn0261794	kcc	0.415174	2.19976e-05	kazachoc
FBgn0052654	Sec16	0.415323	6.31001e-05	Secretory 16
FBgn0028579	phtf	0.415789	0.00139137	phtf
FBgn0260990	yata	0.416198	0.0026987	yata
FBgn0035497	CG14995	0.416344	0.000513051	uncharacterized protein
FBgn0259927	CG42450	0.416557	4.60171e-05	uncharacterized protein
FBgn0050147	Hil	0.417104	0.0140798	Hillarin
FBgn0000459	disco	0.417381	0.00693309	disconnected
FBgn0037466	CG1965	0.41785	0.00144215	uncharacterized protein
FBgn0000283	Cp190	0.418109	0.000764756	Centrosomal protein 190kD
FBgn0052183	Ccn	0.4182	0.0250396	Ccn
FBgn0027580	PCB	0.418331	0.0125901	Pyruvate carboxylase
FBgn0031257	CG4133	0.418354	0.0359295	uncharacterized protein
FBgn0030344	Nrd1	0.418397	0.0404552	Nardilysin
FBgn0039617	DIP-gamma	0.418461	0.0294252	Dpr-interacting protein gamma
FBgn0259145	CG42260	0.418801	0.00457985	uncharacterized protein
FBgn0259212	cno	0.41887	0.00061602	canoe
FBgn0034389	Mctp	0.419567	0.00226339	Multiple C2 domain and transmembrane region protein
FBgn0260634	eIF4G2	0.420401	2.06154e-05	eukaryotic translation initiation factor 4G2
FBgn0263929	jvl	0.420467	0.000130413	javelin-like
FBgn0026575	hang	0.421265	0.000164143	hangover
FBgn0050122	CG30122	0.421692	4.91846e-05	uncharacterized protein
FBgn0030600	hiw	0.421701	0.000300061	highwire
FBgn0265002	CG44153	0.421846	0.0435197	uncharacterized protein
FBgn0005674	GluProRS	0.422435	0.00657824	Glutamyl-prolyl-tRNA synthetase
FBgn0261588	pdm3	0.422745	0.000448938	pou domain motif 3
FBgn0270924	zf30C	0.422751	0.00992821	zinc finger protein 30C
FBgn0000464	Lar	0.42302	0.0248899	Leukocyte-antigen-related-like
FBgn0031119	CG1812	0.423861	0.00152344	uncharacterized protein
FBgn0004368	Ptp4E	0.424013	0.000965119	Protein tyrosine phosphatase 4E
FBgn0263916	Ent2	0.424172	0.00942204	Equilibrative nucleoside transporter 2
FBgn0014870	Psi	0.42439	0.000196448	P-element somatic inhibitor
FBgn0266717	Bruce	0.424394	0.000131247	BIR repeat containing ubiquitin-conjugating enzyme
FBgn0033212	LRR	0.425155	0.00226339	Leucine-rich repeat
FBgn0038606	CG15803	0.425413	0.0048273	uncharacterized protein
FBgn0031107	HERC2	0.426043	0.000560899	HECT and RLD domain containing protein 2
FBgn0038853	RhoGAP93B	0.426264	7.59755e-05	Rho GTPase activating protein at 93B
FBgn0038349	AOX3	0.426364	8.19342e-05	Aldehyde oxidase 3
FBgn0050463	Pgant9	0.427576	0.0080319	Polypeptide N-Acetylgalactosaminyltransferase 9
FBgn0040283	SMC1	0.427659	0.00305952	Structural maintenance of chromosomes 1
FBgn0024806	DIP2	0.427861	8.00461e-05	DISCO Interacting Protein 2
FBgn0259111	Ndae1	0.428009	0.000296225	Na[+]-driven anion exchanger 1
FBgn0040297	Nhe2	0.42821	0.000526102	Na[+]/H[+] hydrogen exchanger 2
FBgn0005632	faf	0.428331	5.18356e-05	fat facets
FBgn0033915	CG8485	0.428508	5.18356e-05	uncharacterized protein
FBgn0265182	CG44247	0.428638	7.56507e-05	uncharacterized protein
FBgn0034733	CG4752	0.428656	0.00488222	uncharacterized protein
FBgn0013733	shot	0.428939	7.56507e-05	short stop
FBgn0267053	CR45497	0.429582	0.0425096	pseudo
FBgn0005631	robo1	0.429979	0.00195668	roundabout 1
FBgn0026597	Axn	0.429992	0.00231575	Axin
FBgn0264959	Src42A	0.430043	0.000699061	Src oncogene at 42A
FBgn0002431	hyd	0.430411	0.000200142	hyperplastic discs
FBgn0031064	CG12531	0.43055	3.46051e-05	uncharacterized protein
FBgn0002441	l(3)mbt	0.430681	0.0113462	lethal (3) malignant brain tumor
FBgn0039530	Tusp	0.431085	0.00410857	tusp
FBgn0031759	lid	0.43168	7.66315e-06	little imaginal discs
FBgn0020261	pcm	0.433024	0.00524907	pacman
FBgn0032136	Apoltp	0.433256	0.00314613	Apolipoprotein lipid transfer particle
FBgn0033194	Vps13	0.434002	0.000293222	Vacuolar protein sorting 13
FBgn0027499	wde	0.434031	0.00161632	windei
FBgn0023407	B4	0.434039	1.46918e-05	B4
FBgn0031955	CG14535	0.434736	0.040788	uncharacterized protein
FBgn0029123	SoxN	0.435037	0.00122675	SoxNeuro
FBgn0050158	CG30158	0.435224	0.00390293	uncharacterized protein
FBgn0037754	CG8500	0.435343	0.000340448	uncharacterized protein
FBgn0262717	Skeletor	0.435568	0.0334012	skeletor
FBgn0067779	dbr	0.435699	0.00454561	debra
FBgn0030809	Ubr1	0.436172	4.02093e-05	Ubr1 ubiquitin ligase
FBgn0004583	ex	0.436424	0.0382088	expanded
FBgn0035756	unc-13-4A	0.437407	0.00158164	unc-13-4A
FBgn0029006	Smurf	0.438136	0.000387287	SMAD specific E3 ubiquitin protein ligase
FBgn0000810	fs(1)K10	0.438211	0.0353009	female sterile (1) K10
FBgn0028879	CG15270	0.438352	0.0012139	uncharacterized protein
FBgn0039862	kek6	0.438725	0.000360978	kekkon 6
FBgn0031116	CG1695	0.439394	0.00462385	uncharacterized protein
FBgn0026573	ADD1	0.440251	0.00504504	ADD domain-containing protein 1
FBgn0261802	CG42748	0.440663	1.33958e-05	uncharacterized protein
FBgn0003321	sbr	0.440841	0.000146785	small bristles
FBgn0085442	NKAIN	0.440959	6.36499e-06	Na
FBgn0034720	Liprin-gamma	0.441296	7.37597e-05	Liprin-gamma
FBgn0027655	htt	0.442757	0.00128292	huntingtin
FBgn0016061	side	0.442828	0.000838872	sidestep
FBgn0037546	mAChR-B	0.443583	0.0149596	muscarinic Acetylcholine Receptor
FBgn0262477	FoxP	0.443859	9.90065e-05	Forkhead box P
FBgn0039338	XNP	0.444091	7.13951e-05	XNP
FBgn0034731	CG10384	0.44444	0.00102972	uncharacterized protein
FBgn0023441	fus	0.444472	0.00045905	fusilli
FBgn0083962	CG34126	0.445315	0.000137682	uncharacterized protein
FBgn0263392	Tet	0.445656	2.49192e-05	Ten-Eleven Translocation (TET) family protein
FBgn0035526	CG1316	0.446168	0.000256862	uncharacterized protein
FBgn0085412	kmr	0.44635	3.28358e-05	kramer
FBgn0085382	CG34353	0.446427	0.00563271	uncharacterized protein
FBgn0083963	Nlg3	0.44646	0.00155899	Neuroligin 3
FBgn0037375	kat-60L1	0.446511	0.0189292	katanin p60-like 1
FBgn0259150	OtopLc	0.447028	0.00144215	Otopetrin-like c
FBgn0005558	ey	0.447077	0.00405946	eyeless
FBgn0003612	Su(var)2-10	0.447106	0.000903955	Suppressor of variegation 2-10
FBgn0261509	haf	0.447157	0.0317887	hattifattener
FBgn0260499	qvr	0.448706	1.56961e-06	quiver
FBgn0033246	ACC	0.451341	0.0026574	Acetyl-CoA carboxylase
FBgn0033984	Lap1	0.451694	0.00804153	Lap1
FBgn0030674	HUWE1	0.451897	2.37933e-05	HECT
FBgn0003656	sws	0.452597	0.000148339	swiss cheese
FBgn0034083	lbk	0.452936	0.00834508	lambik
FBgn0020306	dom	0.453083	8.94606e-06	domino
FBgn0038721	subdued	0.453658	0.00153303	subdued
FBgn0004655	wapl	0.453664	0.000829679	wings apart-like
FBgn0053143	CG33143	0.453859	0.00278109	uncharacterized protein
FBgn0030613	Rab3-GEF	0.454706	1.98629e-05	Rab3 GDP-GTP exchange factor
FBgn0031170	ABCA	0.45573	0.000460883	ATP binding cassette subfamily A
FBgn0024277	trio	0.456063	6.60924e-07	trio
FBgn0265082	Cdep	0.456273	4.16661e-07	Chondrocyte-derived ezrin-like domain containing protein
FBgn0263353	CG11000	0.456688	0.000145787	uncharacterized protein
FBgn0039066	EloA	0.456723	0.011268	Elongin A
FBgn0011582	Dop1R1	0.456921	0.0177936	Dopamine 1-like receptor 1
FBgn0266572	ebo	0.45745	0.00443948	ellipsoid body open
FBgn0021764	sdk	0.458874	0.000844154	sidekick
FBgn0263968	nonC	0.458899	0.000166919	no-on-and-no-off transient C
FBgn0050020	CG30020	0.458936	0.00399007	uncharacterized protein
FBgn0262519	Mi-2	0.459539	0.000151863	Mi-2
FBgn0024987	ssx	0.461143	0.00019426	sister-of-Sex-lethal
FBgn0051158	Efa6	0.461894	3.91857e-06	Exchange factor for Arf 6
FBgn0085395	Shawl	0.462024	0.0183332	Shaw-like
FBgn0003862	trx	0.462066	5.85028e-05	trithorax
FBgn0260486	Ziz	0.462291	2.6268e-05	Zizimin
FBgn0031990	PAPLA1	0.462377	0.000812853	Phosphatidic Acid Phospholipase A1
FBgn0260793	2mit	0.462414	0.000289364	2mit
FBgn0032395	Wdr81	0.463252	0.00895117	WD repeat domain 81
FBgn0261931	CG42797	0.463262	0.00419011	uncharacterized protein
FBgn0035676	ssp6	0.463547	0.00847498	short spindle 6
FBgn0031030	Tao	0.464006	5.82566e-06	Tao
FBgn0263111	cac	0.464355	3.69908e-07	cacophony
FBgn0036043	Ae2	0.464913	5.05795e-06	Anion exchanger 2
FBgn0027548	nito	0.465439	0.00770767	spenito
FBgn0259163	CG42268	0.465515	1.95528e-06	uncharacterized protein
FBgn0032796	cyst	0.465655	0.00111496	cysts
FBgn0038651	Epg5	0.465878	0.000411732	ectopic P-granules autophagy protein 5
FBgn0034644	CG10082	0.466581	0.000102285	uncharacterized protein
FBgn0035106	rno	0.467653	0.000678389	rhinoceros
FBgn0003175	px	0.467708	1.77734e-05	plexus
FBgn0052600	dpr8	0.467711	0.000111099	defective proboscis extension response 8
FBgn0011205	fbl	0.468252	0.0135334	fumble
FBgn0019938	RpI1	0.469059	0.0202867	RNA polymerase I subunit
FBgn0025390	Mur2B	0.469475	0.000603099	Mucin related 2B
FBgn0263997	CG43740	0.470163	0.0241958	uncharacterized protein
FBgn0035544	CG15021	0.471415	0.0156123	uncharacterized protein
FBgn0037326	CG14669	0.471443	0.000270786	uncharacterized protein
FBgn0053087	LRP1	0.47159	0.00259515	LDL receptor protein 1
FBgn0043884	mask	0.472365	1.07105e-05	multiple ankyrin repeats single KH domain
FBgn0039863	CG1815	0.472551	0.000201798	uncharacterized protein
FBgn0037963	Cad87A	0.473118	0.00817462	Cadherin 87A
FBgn0085419	Rgk2	0.473388	0.0203547	Rad
FBgn0083228	Frq2	0.473486	0.000719677	Frequenin 2
FBgn0001965	Sos	0.473739	0.000345627	Son of sevenless
FBgn0028577	hfp	0.474302	0.000138419	half pint
FBgn0035538	DopEcR	0.475459	5.26484e-06	Dopamine/Ecdysteroid receptor
FBgn0261954	east	0.476335	1.40666e-05	enhanced adult sensory threshold
FBgn0023388	Dap160	0.476542	3.47064e-06	Dynamin associated protein 160
FBgn0086913	Rab26	0.477037	0.000601917	Rab26
FBgn0087008	e(y)3	0.4777	1.05612e-05	enhancer of yellow 3
FBgn0261797	Dhc64C	0.478368	0.000200142	Dynein heavy chain 64C
FBgn0034072	Dg	0.479182	7.86815e-05	Dystroglycan
FBgn0016977	spen	0.479608	1.06532e-07	split ends
FBgn0259821	CG42402	0.479761	0.000498883	uncharacterized protein
FBgn0266083	ocm	0.480281	0.0107747	over compensating males
FBgn0053196	dpy	0.481416	1.28349e-05	dumpy
FBgn0004168	5-HT1A	0.481587	0.00139463	5-hydroxytryptamine (serotonin) receptor 1A
FBgn0030913	CG6123	0.482136	0.000923991	uncharacterized protein
FBgn0250754	CG42232	0.483031	0.00140494	uncharacterized protein
FBgn0035523	Ctl1	0.483495	0.00230017	Choline transporter-like 1
FBgn0264707	RhoGEF3	0.484136	3.54246e-06	Rho guanine nucleotide exchange factor 3
FBgn0053203	CG33203	0.484207	6.61867e-05	uncharacterized protein
FBgn0024985	Rilpl	0.484221	3.88141e-06	Rab interacting lysosomal protein like
FBgn0261871	dpr2	0.484688	0.032299	defective proboscis extension response 2
FBgn0030486	Set2	0.485088	0.000578094	SET domain containing 2
FBgn0061200	Nup153	0.485203	1.35348e-06	Nucleoporin 153kD
FBgn0038092	beat-Vb	0.485592	0.0312946	beaten path Vb
FBgn0051712	CG31712	0.486871	4.43832e-05	uncharacterized protein
FBgn0261649	tinc	0.487156	0.00226339	tincar
FBgn0002945	nkd	0.487527	0.00305952	naked cuticle
FBgn0038872	Nelf-A	0.488014	0.000677318	Negative elongation factor A
FBgn0040372	G9a	0.488067	0.000150526	G9a
FBgn0263219	Dscam4	0.488725	6.27094e-05	Down syndrome cell adhesion molecule 4
FBgn0267054	CR45498	0.489602	0.00955481	pseudo
FBgn0263395	hppy	0.490243	2.5521e-05	happyhour
FBgn0261710	nocte	0.491448	7.94667e-07	no circadian temperature entrainment
FBgn0011722	Tig	0.49209	2.12598e-05	Tiggrin
FBgn0010825	Gug	0.493077	2.48227e-05	Grunge
FBgn0033155	Br140	0.493946	0.0109959	Bromodomain-containing protein
FBgn0026189	promL	0.494312	2.30239e-05	prominin-like
FBgn0263873	sick	0.494742	4.33572e-05	sickie
FBgn0038881	CG16791	0.494752	3.27459e-07	uncharacterized protein
FBgn0261885	osa	0.494921	1.79791e-06	osa
FBgn0020440	Fak	0.495266	0.000137999	Focal adhesion kinase
FBgn0037855	CG6621	0.495503	0.00687315	uncharacterized protein
FBgn0250867	CG42238	0.496079	0.000528647	uncharacterized protein
FBgn0051140	CG31140	0.498499	1.75021e-05	uncharacterized protein
FBgn0033108	CG15236	0.498633	2.12614e-05	uncharacterized protein
FBgn0287724		0.499436	1.28276e-05
FBgn0261823	Asx	0.499535	7.28668e-05	Additional sex combs
FBgn0035137	CG1233	0.499686	0.00295682	uncharacterized protein
FBgn0038975	Nrx-1	0.501648	1.66388e-07	Neurexin 1
FBgn0034504	CG8929	0.502449	1.7761e-06	uncharacterized protein
FBgn0039214	puf	0.502699	8.86094e-05	puffyeye
FBgn0031770	CG13995	0.503465	0.00344557	uncharacterized protein
FBgn0015589	Apc	0.504401	2.56044e-05	APC-like
FBgn0053208	Mical	0.504702	2.52651e-07	Molecule interacting with CasL
FBgn0038344	obe	0.504745	0.022649	obelus
FBgn0024963	GluClalpha	0.506986	9.77849e-06	GluClalpha
FBgn0085399	CG34370	0.50715	0.000206264	uncharacterized protein
FBgn0031023	CG14200	0.507262	1.40666e-05	uncharacterized protein
FBgn0285879	disco-r	0.507285	0.000144924	disco-related
FBgn0036032	CG16711	0.508012	1.10202e-06	uncharacterized protein
FBgn0264495	gpp	0.508174	1.79791e-06	grappa
FBgn0001991	Ca-alpha1D	0.508858	5.30598e-06	Ca[2+]-channel protein alpha[[1]] subunit D
FBgn0033403	CG13739	0.509174	0.00154165	uncharacterized protein
FBgn0039590	CG10011	0.509988	1.77734e-05	uncharacterized protein
FBgn0037541	CG2747	0.510436	1.53454e-06	uncharacterized protein
FBgn0034976	CG4049	0.511017	0.00101683	uncharacterized protein
FBgn0004875	enc	0.511251	8.13716e-07	encore
FBgn0032151	nAChRalpha6	0.511393	3.58921e-05	nicotinic Acetylcholine Receptor alpha6
FBgn0025726	unc-13	0.511705	8.76821e-08	unc-13
FBgn0036004	Jarid2	0.512939	3.1465e-06	Jumonji
FBgn0261570	raskol	0.512973	8.18821e-05	raskol
FBgn0011589	Elk	0.51394	0.00226339	Eag-like K[+] channel
FBgn0004611	Plc21C	0.514205	4.16661e-07	Phospholipase C at 21C
FBgn0052702	Cubn	0.51421	0.0142489	Cubilin
FBgn0085385	bma	0.514757	0.00141925	black match
FBgn0022800	Cad96Ca	0.514905	0.0254422	Cadherin 96Ca
FBgn0031052	Elys	0.515684	0.00238654	elys
FBgn0000567	Eip74EF	0.51773	0.000247932	Ecdysone-induced protein 74EF
FBgn0010194	Wnt5	0.517877	0.0139352	Wnt oncogene analog 5
FBgn0035270	CG13933	0.518332	0.0276489	uncharacterized protein
FBgn0004573	5-HT7	0.519257	0.037246	5-hydroxytryptamine (serotonin) receptor 7
FBgn0033791	Drl-2	0.520166	0.0175209	Derailed 2
FBgn0051211	CG31211	0.52106	3.80141e-07	uncharacterized protein
FBgn0015269	Nf1	0.521425	4.92211e-05	Neurofibromin 1
FBgn0261090	Sytbeta	0.521631	0.00159857	Synaptotagmin beta
FBgn0026432	Grip163	0.521891	0.0291084	Grip163
FBgn0038295	Gyc88E	0.522004	0.0211717	Guanylyl cyclase at 88E
FBgn0050069	CG30069	0.522353	0.000225607	uncharacterized protein
FBgn0023549	Mct1	0.523256	0.00231518	Monocarboxylate transporter 1
FBgn0003048	pcx	0.523793	0.000393886	pecanex
FBgn0035227	Iml1	0.523834	3.86283e-07	Increased minichromosome loss 1
FBgn0028496	CG30116	0.52392	0.000163149	uncharacterized protein
FBgn0264606	Fife	0.524456	3.98278e-06	fife
FBgn0024807	DIP1	0.525131	1.5526e-07	DISCO Interacting Protein 1
FBgn0030266	CG11122	0.525492	5.29502e-05	uncharacterized protein
FBgn0003044	Pcl	0.52575	0.00831488	Polycomblike
FBgn0038878	CG3301	0.525864	3.18238e-05	uncharacterized protein
FBgn0013756	Mtor	0.526326	2.28671e-05	Megator
FBgn0038098	CG7381	0.527867	0.0227694	uncharacterized protein
FBgn0261574	kug	0.527962	2.28043e-06	kugelei
FBgn0259108	futsch	0.52924	2.69248e-07	futsch
FBgn0039808	CG12071	0.531063	3.26508e-05	uncharacterized protein
FBgn0013725	phyl	0.531316	0.0128896	phyllopod
FBgn0261238	Alh	0.531699	0.000985193	Alhambra
FBgn0261872	scaf6	0.531787	1.86421e-05	SR-related CTD associated factor 6
FBgn0265623	Su(z)2	0.53199	4.32137e-05	Suppressor of zeste 2
FBgn0263456	nwk	0.532543	4.64301e-07	nervous wreck
FBgn0264089	sli	0.532702	8.94606e-06	slit
FBgn0264502	CG43901	0.532926	7.17789e-07	uncharacterized protein
FBgn0030716	CG9170	0.533273	6.40608e-08	uncharacterized protein
FBgn0021761	Nup154	0.534068	0.0156149	Nucleoporin 154kD
FBgn0000414	Dab	0.535077	3.65268e-07	Disabled
FBgn0262730	dtn	0.535885	1.95362e-07	detonator
FBgn0000037	mAChR-A	0.537756	4.73262e-05	muscarinic Acetylcholine Receptor
FBgn0037831	Cap-H2	0.538204	0.00459347	Chromosome associated protein H2
FBgn0004861	ph-p	0.538272	5.73379e-05	polyhomeotic proximal
FBgn0037098	Wnk	0.538975	0.000100546	Wnk kinase
FBgn0005677	dac	0.539069	0.00468247	dachshund
FBgn0015663	Ugt36A1	0.539962	0.0357285	UDP-glycosyltransferase family 36 member A1
FBgn0022764	Sin3A	0.541625	9.46747e-08	Sin3A
FBgn0033816	CG4679	0.542465	0.00710427	uncharacterized protein
FBgn0050089	CG30089	0.54367	0.000131247	uncharacterized protein
FBgn0033192	Corin	0.545054	5.35783e-07	corin
FBgn0051191	CG31191	0.546466	0.0146035	uncharacterized protein
FBgn0039600	CG1646	0.546558	1.7029e-05	uncharacterized protein
FBgn0259228	C3G	0.546789	1.26789e-06	C3G guanyl-nucleotide exchange factor
FBgn0082831	pps	0.547256	4.10456e-05	protein partner of snf
FBgn0053547	Rim	0.547788	5.52e-07	Rab3 interacting molecule
FBgn0031942	CG7203	0.547953	0.00190051	uncharacterized protein
FBgn0035245	GC	0.549132	0.00551958	gamma-glutamyl carboxylase
FBgn0267002	unc-104	0.550193	9.31942e-08	uncoordinated-104
FBgn0259224	CG42324	0.550216	1.73769e-05	uncharacterized protein
FBgn0034975	enok	0.55068	0.000316009	enoki mushroom
FBgn0042630	Sox21b	0.550864	0.0245344	Sox21b
FBgn0265630	sno	0.551006	7.93045e-05	strawberry notch
FBgn0003189	r	0.551322	0.00233137	rudimentary
FBgn0035720	CG10077	0.55146	6.80851e-08	uncharacterized protein
FBgn0003396	shn	0.551901	1.76999e-05	schnurri
FBgn0030091	CG7065	0.552763	0.00118699	uncharacterized protein
FBgn0026375	RhoGAPp190	0.554967	6.57346e-07	Rho GTPase activating protein p190
FBgn0285944	para	0.556754	1.2825e-07	paralytic
FBgn0085386	CG34357	0.55681	0.000285679	uncharacterized protein
FBgn0265194	Trpm	0.557187	1.05783e-05	Transient receptor potential cation channel
FBgn0085414	dpr12	0.557719	1.28777e-06	defective proboscis extension response 12
FBgn0014073	Tie	0.55773	0.0049094	Tie-like receptor tyrosine kinase
FBgn0086451	l(2)k09022	0.558431	0.0137991	lethal (2) k09022
FBgn0010051	Itpr	0.559984	6.36544e-07	Inositol 1
FBgn0037153	olf413	0.560797	7.19787e-05	olf413
FBgn0260938	tay	0.562081	7.81401e-07	tay bridge
FBgn0032305	CG6700	0.562951	9.31942e-08	uncharacterized protein
FBgn0034046	tun	0.563894	0.000614227	tungus
FBgn0033368	CG13743	0.568289	2.43747e-05	uncharacterized protein
FBgn0031835	CG11319	0.568652	3.93217e-06	uncharacterized protein
FBgn0039809	CG15547	0.569862	0.00712966	uncharacterized protein
FBgn0023518	trr	0.570299	0.0010475	trithorax-related
FBgn0016696	Pitslre	0.570596	1.56996e-07	pitslre
FBgn0025639	Hmt4-20	0.5707	1.23115e-05	Histone methyltransferase 4-20
FBgn0002917	na	0.572093	1.26798e-05	narrow abdomen
FBgn0000307	chif	0.572789	0.000206679	chiffon
FBgn0036714	CG7692	0.573279	0.00395618	uncharacterized protein
FBgn0041097	robo3	0.573876	6.35113e-05	roundabout 3
FBgn0030017	CG2278	0.574125	0.000881141	uncharacterized protein
FBgn0265140	Meltrin	0.574203	2.09331e-05	meltrin
FBgn0004587	B52	0.575689	5.93055e-06	B52
FBgn0050361	mtt	0.578392	0.00179484	mangetout
FBgn0262018	CadN2	0.579766	0.000386897	Cadherin-N2
FBgn0083949	side-III	0.580776	0.000122295	sidestep III
FBgn0027589	CG1688	0.582764	0.0103106	uncharacterized protein
FBgn0266137	Dop1R2	0.584594	0.00223758	Dopamine 1-like receptor 2
FBgn0011676	Nos	0.584982	0.000421224	Nitric oxide synthase
FBgn0005386	ash1	0.585283	4.16817e-05	absent
FBgn0043362	bchs	0.585397	1.37113e-06	blue cheese
FBgn0026374	Rhp	0.585759	0.00858054	Rhophilin
FBgn0263980	Stacl	0.587055	1.66498e-05	Stac-like
FBgn0262636	dati	0.58733	9.76066e-06	datilografo
FBgn0264324	spg	0.58846	2.82916e-05	sponge
FBgn0038223	Afti	0.590023	1.61843e-05	Aftiphilin
FBgn0024189	sns	0.590089	2.12598e-05	sticks and stones
FBgn0031318	CG4887	0.59262	3.82761e-05	uncharacterized protein
FBgn0038299	Spn88Eb	0.593709	0.00179484	Serpin 88Eb
FBgn0085422	CG34393	0.593897	0.00452098	uncharacterized protein
FBgn0022935	D19A	0.594432	0.00257532	D19A
FBgn0261041	stj	0.594494	3.69908e-07	straightjacket
FBgn0264449	CG43867	0.595871	1.21723e-06	uncharacterized protein
FBgn0029088	disp	0.59732	0.00144665	dispatched
FBgn0033636	tou	0.597371	1.74225e-06	toutatis
FBgn0261698	SLO2	0.597854	2.68844e-06	slowpoke 2
FBgn0042132	CG18809	0.598858	0.00044135	uncharacterized protein
FBgn0003386	Shaw	0.59893	3.88899e-07	Shaker cognate w
FBgn0261804	CG42750	0.599005	2.64946e-06	uncharacterized protein
FBgn0027575	GABA-B-R2	0.600827	1.74225e-06	metabotropic GABA-B receptor subtype 2
FBgn0032481	CG16972	0.601271	0.00404872	uncharacterized protein
FBgn0026577	CG8677	0.601354	2.38451e-06	uncharacterized protein
FBgn0264574	Glut1	0.602803	9.63965e-08	Glucose transporter 1
FBgn0263110	CG43367	0.604121	8.08483e-06	uncharacterized protein
FBgn0266129	lov	0.607756	0.00808171	jim lovell
FBgn0261934	dikar	0.608254	4.73277e-07	dikar
FBgn0037810	sle	0.608495	0.0185245	slender lobes
FBgn0026427	Su(var)2-HP2	0.60941	7.51919e-05	Su(var)2-HP2
FBgn0283427	FASN1	0.609624	0.000125587	Fatty acid synthase 1
FBgn0265296	Dscam2	0.610225	6.36544e-07	Down syndrome cell adhesion molecule 2
FBgn0037736	side-VII	0.610694	3.46051e-05	sidestep VII
FBgn0261671	tweek	0.612314	7.53727e-07	tweek
FBgn0052529	Hers	0.614064	4.39889e-09	Histone gene-specific Epigenetic Repressor in late S phase
FBgn0053517	Dop2R	0.61441	0.000354664	Dopamine 2-like receptor
FBgn0287725		0.614599	1.74225e-06
[truncated: 142 more rows]
