# Supplementary material for: Dysregulated miRNA and mRNA Expression Affect Overlapping Pathways in a Huntington’s Disease Model
Source: Int J Mol Sci. 2023 Jul 26;24(15):11942. doi: 10.3390/ijms241511942 (PMC10419151; doi:10.3390/ijms241511942)
Supplement: Supplementary file 1 [file ijms-24-11942-s001.zip › Supplementary file 4 - dysregulated targets of dysregulated miRNAs.xlsx]

## Sheet: info
Supplementary file 4. Dysregulated miRNA and mRNA expression affect overlapping pathways in a Huntington’s disease model. Nóra Zsindely, Gábor Nagy, Fruzsina Siági, Anita Farkas, László Bodai
Each data sheet contain the lists of those predicted targets of the given miRNA, which were dysregulated at RNA level in HttQ120 expressing Drosophila based on poly-A specific RNA-seq.
miRNA ID	log2FC (miRNA)	Gene symbol	FlyBaseID	log2FC (mRNA)	padj	genename
identifier of the dysregulated miRNA	log2 of the Fold Change of miRNA level in HttQ120 vs HttQ25 expressing Drosophila	Gene symbol of the predicted mRNA target of the dysregulated miRNA	FlyBase ID of the predicted mRNA target of the dysregulated miRNA	log2 of the Fold Change of mRNA level in HttQ120 vs HttQ25 expressing Drosophila	P-value corrected for multiple hypotheses testing	Gene name of the predicted mRNA target of the dysregulated miRNA

## Sheet: dme-miR-4986-3p
miRNA ID	log2FC (miRNA)	Gene symbol	FlyBaseID	log2FC (mRNA)	padj	genename
dme-miR-4986-3p	-1.33299	2mit	FBgn0260793	0.462414	0.000289364	2mit
dme-miR-4986-3p	-1.33299	Ac13E	FBgn0022710	0.323039	0.00302678	Adenylyl cyclase 13E
dme-miR-4986-3p	-1.33299	Ac76E	FBgn0004852	0.372361	0.00152344	Adenylyl cyclase 76E
dme-miR-4986-3p	-1.33299	Ank2	FBgn0261788	0.357678	0.00433126	Ankyrin 2
dme-miR-4986-3p	-1.33299	AP-1-2beta	FBgn0010380	0.228235	0.0399578	Adaptor Protein complex 1/2, beta subunit
dme-miR-4986-3p	-1.33299	Apc	FBgn0015589	0.504401	2.56044e-05	APC-like
dme-miR-4986-3p	-1.33299	ATPsyndelta	FBgn0028342	-0.328799	0.0015447	ATP synthase, delta subunit
dme-miR-4986-3p	-1.33299	Axn	FBgn0026597	0.429992	0.00231575	Axin
dme-miR-4986-3p	-1.33299	Bacc	FBgn0031453	-0.278651	0.00157508	Bacchus
dme-miR-4986-3p	-1.33299	bif	FBgn0014133	0.271744	0.00815142	bifocal
dme-miR-4986-3p	-1.33299	bma	FBgn0085385	0.514757	0.00141925	black match
dme-miR-4986-3p	-1.33299	br	FBgn0283451	0.692645	4.86071e-06	broad
dme-miR-4986-3p	-1.33299	BuGZ	FBgn0032600	0.341536	0.000697696	Bub3 interacting GLEBS and Zinc finger domain protein
dme-miR-4986-3p	-1.33299	Cad86C	FBgn0261053	0.792362	0.0021128	Cadherin 86C
dme-miR-4986-3p	-1.33299	CadN	FBgn0015609	0.256152	0.0250593	Cadherin-N
dme-miR-4986-3p	-1.33299	Calx	FBgn0013995	0.258955	0.00957072	Na/Ca-exchange protein
dme-miR-4986-3p	-1.33299	cdc14	FBgn0031952	0.36379	0.00356022	cell division cycle 14
dme-miR-4986-3p	-1.33299	CG11000	FBgn0263353	0.456688	0.000145787	-
dme-miR-4986-3p	-1.33299	CG11050	FBgn0031836	-0.212802	0.0263935	-
dme-miR-4986-3p	-1.33299	CG1124	FBgn0037290	-0.636438	4.22516e-06	-
dme-miR-4986-3p	-1.33299	CG11883	FBgn0033538	0.40394	0.00463226	-
dme-miR-4986-3p	-1.33299	CG1233	FBgn0035137	0.499686	0.00295682	-
dme-miR-4986-3p	-1.33299	CG13366	FBgn0025633	0.264742	0.0455001	-
dme-miR-4986-3p	-1.33299	CG14408	FBgn0030581	0.211232	0.0480364	-
dme-miR-4986-3p	-1.33299	CG14464	FBgn0033000	-0.500216	0.00248845	-
dme-miR-4986-3p	-1.33299	CG1504	FBgn0031100	0.797054	0.0365911	-
dme-miR-4986-3p	-1.33299	CG1677	FBgn0029941	0.386928	0.00102585	-
dme-miR-4986-3p	-1.33299	CG1690	FBgn0033442	1.12342	0.00470718	-
dme-miR-4986-3p	-1.33299	CG16952	FBgn0030701	0.345181	0.00551958	-
dme-miR-4986-3p	-1.33299	CG17883	FBgn0040005	-0.573673	8.95197e-05	-
dme-miR-4986-3p	-1.33299	CG1815	FBgn0039863	0.472551	0.000201798	-
dme-miR-4986-3p	-1.33299	CG1943	FBgn0037468	-0.375313	0.000884895	-
dme-miR-4986-3p	-1.33299	CG32206	FBgn0052206	0.331861	0.0199759	-
dme-miR-4986-3p	-1.33299	CG32695	FBgn0052695	-0.563902	6.8555e-06	-
dme-miR-4986-3p	-1.33299	CG32809	FBgn0023531	0.919782	2.93858e-11	-
dme-miR-4986-3p	-1.33299	CG4168	FBgn0028888	0.399325	0.00435456	-
dme-miR-4986-3p	-1.33299	CG42268	FBgn0259163	0.465515	1.95528e-06	-
dme-miR-4986-3p	-1.33299	CG42450	FBgn0259927	0.416557	4.60171e-05	-
dme-miR-4986-3p	-1.33299	CG4266	FBgn0034598	0.356859	0.00615221	-
dme-miR-4986-3p	-1.33299	CG43736	FBgn0263993	0.258967	0.0175518	-
dme-miR-4986-3p	-1.33299	CG43737	FBgn0263994	0.394751	0.000544214	-
dme-miR-4986-3p	-1.33299	CG44014	FBgn0264776	-0.525001	1.86935e-05	-
dme-miR-4986-3p	-1.33299	CG44422	FBgn0265595	0.298906	0.0194852	-
dme-miR-4986-3p	-1.33299	CG45263	FBgn0266801	0.748691	1.05657e-05	-
dme-miR-4986-3p	-1.33299	CG5674	FBgn0032656	0.74	3.37024e-05	-
dme-miR-4986-3p	-1.33299	CG7646	FBgn0036926	-0.5133	0.000262541	-
dme-miR-4986-3p	-1.33299	CG9837	FBgn0037635	-0.542977	0.00096104	-
dme-miR-4986-3p	-1.33299	Cirl	FBgn0033313	0.687029	1.33376e-09	Calcium-independent receptor for alpha-latrotoxin
dme-miR-4986-3p	-1.33299	COX6B	FBgn0031066	-0.418179	1.26267e-06	Cytochrome c oxidase subunit 6B
dme-miR-4986-3p	-1.33299	Cyp4g1	FBgn0010019	-2.14399	0.000248024	Cytochrome P450-4g1
dme-miR-4986-3p	-1.33299	Cyt-c-p	FBgn0284248	-0.288387	0.00206725	Cytochrome c proximal
dme-miR-4986-3p	-1.33299	csw	FBgn0000382	0.262445	0.00349799	corkscrew
dme-miR-4986-3p	-1.33299	Dab	FBgn0000414	0.535077	3.65268e-07	Disabled
dme-miR-4986-3p	-1.33299	Dbp80	FBgn0024804	-0.820014	1.5526e-07	Dead box protein 80
dme-miR-4986-3p	-1.33299	Dgk	FBgn0085390	0.656568	6.36571e-06	Diacyl glycerol kinase
dme-miR-4986-3p	-1.33299	didum	FBgn0261397	0.361352	0.000331992	dilute class unconventional myosin
dme-miR-4986-3p	-1.33299	dikar	FBgn0261934	0.608254	4.73277e-07	dikar
dme-miR-4986-3p	-1.33299	DopEcR	FBgn0035538	0.475459	5.26484e-06	Dopamine/Ecdysteroid receptor
dme-miR-4986-3p	-1.33299	dpr11	FBgn0053202	0.625592	1.04091e-05	defective proboscis extension response 11
dme-miR-4986-3p	-1.33299	Drl-2	FBgn0033791	0.520166	0.0175209	Derailed 2
dme-miR-4986-3p	-1.33299	e(y)3	FBgn0087008	0.4777	1.05612e-05	enhancer of yellow 3
dme-miR-4986-3p	-1.33299	eas	FBgn0000536	0.209124	0.0492966	easily shocked
dme-miR-4986-3p	-1.33299	east	FBgn0261954	0.476335	1.40666e-05	enhanced adult sensory threshold
dme-miR-4986-3p	-1.33299	Eip78C	FBgn0004865	0.627388	0.000102285	Ecdysone-induced protein 78C
dme-miR-4986-3p	-1.33299	Frq1	FBgn0030897	0.329625	0.000887632	Frequenin 1
dme-miR-4986-3p	-1.33299	Fur2	FBgn0004598	0.326868	0.00122308	Furin 2
dme-miR-4986-3p	-1.33299	fus	FBgn0023441	0.444472	0.00045905	fusilli
dme-miR-4986-3p	-1.33299	GABA-B-R3	FBgn0031275	0.619812	0.00027412	metabotropic GABA-B receptor subtype 3
dme-miR-4986-3p	-1.33299	GEFmeso	FBgn0050115	0.319394	0.0312964	Guanine nucleotide exchange factor in mesoderm
dme-miR-4986-3p	-1.33299	Ggamma30A	FBgn0267252	-0.211275	0.040294	G protein subunit gamma at 30A
dme-miR-4986-3p	-1.33299	GILT1	FBgn0038149	-0.292508	0.0213543	Gamma-interferon-inducible lysosomal thiol reductase 1
dme-miR-4986-3p	-1.33299	gprs	FBgn0024232	0.715968	3.47064e-06	gprs
dme-miR-4986-3p	-1.33299	hang	FBgn0026575	0.421265	0.000164143	hangover
dme-miR-4986-3p	-1.33299	hig	FBgn0010114	0.306217	0.00392745	hikaru genki
dme-miR-4986-3p	-1.33299	IRSp53	FBgn0052082	0.348798	0.00226174	Insulin receptor substrate 53 kDa
dme-miR-4986-3p	-1.33299	jim	FBgn0027339	-0.184659	0.0487134	jim
dme-miR-4986-3p	-1.33299	ksr	FBgn0015402	0.379904	0.0197109	kinase suppressor of ras
dme-miR-4986-3p	-1.33299	Kul	FBgn0039688	0.294049	0.00307528	Kuzbanian-like
dme-miR-4986-3p	-1.33299	lectin-28C	FBgn0040099	-1.32867	8.39662e-05	lectin-28C
dme-miR-4986-3p	-1.33299	loqs	FBgn0032515	-0.394513	0.00266608	loquacious
dme-miR-4986-3p	-1.33299	lov	FBgn0266129	0.607756	0.00808171	jim lovell
dme-miR-4986-3p	-1.33299	mask	FBgn0043884	0.472365	1.07105e-05	multiple ankyrin repeats single KH domain
dme-miR-4986-3p	-1.33299	mib1	FBgn0263601	0.406497	0.00108955	mind bomb 1
dme-miR-4986-3p	-1.33299	Mical	FBgn0053208	0.504702	2.52651e-07	Molecule interacting with CasL
dme-miR-4986-3p	-1.33299	Mitf	FBgn0263112	-0.362011	0.00153552	mitf
dme-miR-4986-3p	-1.33299	Mlc1	FBgn0002772	-0.666877	6.57972e-08	Myosin alkali light chain 1
dme-miR-4986-3p	-1.33299	Mlp84B	FBgn0014863	-0.517099	0.000864684	Muscle LIM protein at 84B
dme-miR-4986-3p	-1.33299	MRP	FBgn0032456	0.397035	0.00020555	Multidrug-Resistance like Protein 1
dme-miR-4986-3p	-1.33299	Mur2B	FBgn0025390	0.469475	0.000603099	Mucin related 2B
dme-miR-4986-3p	-1.33299	NaCP60E	FBgn0085434	0.706884	3.01492e-09	Na channel protein 60E
dme-miR-4986-3p	-1.33299	Nckx30C	FBgn0028704	0.302345	0.00060238	Nckx30C
dme-miR-4986-3p	-1.33299	Nhe2	FBgn0040297	0.42821	0.000526102	Na[+]/H[+] hydrogen exchanger 2
dme-miR-4986-3p	-1.33299	NKAIN	FBgn0085442	0.440959	6.36499e-06	Na,K-ATPase Interacting
dme-miR-4986-3p	-1.33299	Nrd1	FBgn0030344	0.418397	0.0404552	Nardilysin
dme-miR-4986-3p	-1.33299	Ntf-2	FBgn0031145	-0.284588	0.0207562	Nuclear transport factor-2
dme-miR-4986-3p	-1.33299	Nup153	FBgn0061200	0.485203	1.35348e-06	Nucleoporin 153kD
dme-miR-4986-3p	-1.33299	nwk	FBgn0263456	0.532543	4.64301e-07	nervous wreck
dme-miR-4986-3p	-1.33299	para	FBgn0285944	0.556754	1.2825e-07	paralytic
dme-miR-4986-3p	-1.33299	Pcyt1	FBgn0041342	0.29862	0.045219	Phosphocholine cytidylyltransferase 1
dme-miR-4986-3p	-1.33299	pns	FBgn0035229	0.278699	0.0270622	pinstripe
dme-miR-4986-3p	-1.33299	pod1	FBgn0029903	0.366951	0.00224894	pod1 coronin
dme-miR-4986-3p	-1.33299	pros	FBgn0004595	0.298802	0.00141553	prospero
dme-miR-4986-3p	-1.33299	Prp8	FBgn0033688	0.380344	0.00665337	pre-mRNA processing factor 8
dme-miR-4986-3p	-1.33299	ps	FBgn0261552	0.223857	0.00378169	pasilla
dme-miR-4986-3p	-1.33299	puf	FBgn0039214	0.502699	8.86094e-05	puffyeye
dme-miR-4986-3p	-1.33299	QIL1	FBgn0036726	-0.592631	1.79791e-06	QIL1
dme-miR-4986-3p	-1.33299	Rab26	FBgn0086913	0.477037	0.000601917	Rab26
dme-miR-4986-3p	-1.33299	Rab3	FBgn0005586	0.371989	0.000288652	Rab3
dme-miR-4986-3p	-1.33299	Rab5	FBgn0014010	-0.235654	0.0231666	Rab5
dme-miR-4986-3p	-1.33299	Rbp1-like	FBgn0030479	0.683229	4.48815e-09	Rbp1-like
dme-miR-4986-3p	-1.33299	RhoGAPp190	FBgn0026375	0.554967	6.57346e-07	Rho GTPase activating protein p190
dme-miR-4986-3p	-1.33299	Rm62	FBgn0003261	0.237278	0.00961066	Rm62
dme-miR-4986-3p	-1.33299	robo3	FBgn0041097	0.573876	6.35113e-05	roundabout 3
dme-miR-4986-3p	-1.33299	RpL36	FBgn0002579	-0.515674	1.1713e-06	Ribosomal protein L36
dme-miR-4986-3p	-1.33299	rut	FBgn0003301	0.371652	0.00329646	rutabaga
dme-miR-4986-3p	-1.33299	scaf6	FBgn0261872	0.531787	1.86421e-05	SR-related CTD associated factor 6
dme-miR-4986-3p	-1.33299	scny	FBgn0260936	0.284469	0.0173777	scrawny
dme-miR-4986-3p	-1.33299	Sec16	FBgn0052654	0.415323	6.31001e-05	Secretory 16
dme-miR-4986-3p	-1.33299	SF1	FBgn0025571	0.301451	0.00852662	Splicing factor 1
dme-miR-4986-3p	-1.33299	shakB	FBgn0085387	0.30146	0.0109959	shaking B
dme-miR-4986-3p	-1.33299	side	FBgn0016061	0.442828	0.000838872	sidestep
dme-miR-4986-3p	-1.33299	sima	FBgn0266411	0.296938	0.0254422	similar
dme-miR-4986-3p	-1.33299	skd	FBgn0003415	0.385454	0.00178738	skuld
dme-miR-4986-3p	-1.33299	Skeletor	FBgn0262717	0.435568	0.0334012	skeletor
dme-miR-4986-3p	-1.33299	sli	FBgn0264089	0.532702	8.94606e-06	slit
dme-miR-4986-3p	-1.33299	snRNP-U1-70K	FBgn0016978	0.299428	0.0267698	small ribonucleoprotein particle U1 subunit 70K
dme-miR-4986-3p	-1.33299	spas	FBgn0039141	0.385305	0.0399447	spastin
dme-miR-4986-3p	-1.33299	Syt4	FBgn0028400	0.261023	0.00384155	Synaptotagmin 4
dme-miR-4986-3p	-1.33299	Tob	FBgn0028397	-0.303895	0.00226339	Transducer of ERBB2
dme-miR-4986-3p	-1.33299	toc	FBgn0015600	0.383386	0.000386897	toucan
dme-miR-4986-3p	-1.33299	TpnC41C	FBgn0013348	-1.23371	0.0356846	Troponin C at 41C
dme-miR-4986-3p	-1.33299	trio	FBgn0024277	0.456063	6.60924e-07	trio
dme-miR-4986-3p	-1.33299	Uev1A	FBgn0035601	-0.38001	5.29502e-05	Ubiquitin-conjugating enzyme variant 1A
dme-miR-4986-3p	-1.33299	Vrp1	FBgn0243516	0.351883	0.0064398	Verprolin 1
dme-miR-4986-3p	-1.33299	vtd	FBgn0260987	-0.342032	0.00587577	verthandi
dme-miR-4986-3p	-1.33299	wake	FBgn0266418	0.361894	0.00952238	wide awake
dme-miR-4986-3p	-1.33299	wal	FBgn0010516	-0.293512	0.00230138	walrus
dme-miR-4986-3p	-1.33299	wde	FBgn0027499	0.434031	0.00161632	windei

## Sheet: dme-miR-2279-5p
miRNA ID	log2FC (miRNA)	Gene symbol	FlyBaseID	log2FC (mRNA)	padj	genename
dme-miR-2279-5p	-0.998332	2mit	FBgn0260793	0.462414	0.000289364	2mit
dme-miR-2279-5p	-0.998332	5-HT7	FBgn0004573	0.519257	0.037246	5-hydroxytryptamine (serotonin) receptor 7
dme-miR-2279-5p	-0.998332	Ac13E	FBgn0022710	0.323039	0.00302678	Adenylyl cyclase 13E
dme-miR-2279-5p	-0.998332	Ac3	FBgn0023416	0.324567	0.00444763	Adenylate cyclase 3
dme-miR-2279-5p	-0.998332	Ac76E	FBgn0004852	0.372361	0.00152344	Adenylyl cyclase 76E
dme-miR-2279-5p	-0.998332	Acf	FBgn0027620	0.333238	0.0496414	ATP-dependent chromatin assembly factor large subunit
dme-miR-2279-5p	-0.998332	Afti	FBgn0038223	0.590023	1.61843e-05	Aftiphilin
dme-miR-2279-5p	-0.998332	alpha-Est9	FBgn0015577	-0.271826	0.0246685	alpha-Esterase-9
dme-miR-2279-5p	-0.998332	alpha-Spec	FBgn0250789	0.295811	0.00349799	alpha Spectrin
dme-miR-2279-5p	-0.998332	Als2	FBgn0037116	0.409216	0.00378138	Amyotrophic lateral sclerosis 2
dme-miR-2279-5p	-0.998332	Amun	FBgn0030328	0.229639	0.0407399	amun
dme-miR-2279-5p	-0.998332	antdh	FBgn0026268	-0.595175	0.00556948	antdh
dme-miR-2279-5p	-0.998332	aos	FBgn0004569	-0.401221	0.0402525	argos
dme-miR-2279-5p	-0.998332	aPKC	FBgn0261854	0.21814	0.0415249	atypical protein kinase C
dme-miR-2279-5p	-0.998332	Appl	FBgn0000108	0.210992	0.0115591	beta amyloid protein precursor-like
dme-miR-2279-5p	-0.998332	Aps	FBgn0036111	-0.279425	0.00807757	Aps
dme-miR-2279-5p	-0.998332	Argk	FBgn0000116	-0.329168	0.000477897	Arginine kinase
dme-miR-2279-5p	-0.998332	Arp1	FBgn0011745	-0.263898	0.0380932	Actin-related protein 1
dme-miR-2279-5p	-0.998332	Asator	FBgn0039908	0.350738	0.000520088	asator
dme-miR-2279-5p	-0.998332	ash1	FBgn0005386	0.585283	4.16817e-05	absent, small, or homeotic discs 1
dme-miR-2279-5p	-0.998332	Atf6	FBgn0033010	-0.398908	0.00157122	Atf6
dme-miR-2279-5p	-0.998332	ATPsynbeta	FBgn0010217	-0.263666	0.0152556	ATP synthase, beta subunit
dme-miR-2279-5p	-0.998332	babo	FBgn0011300	0.336953	0.00375144	baboon
dme-miR-2279-5p	-0.998332	Bap170	FBgn0042085	0.757688	0.000150963	Brahma associated protein 170kD
dme-miR-2279-5p	-0.998332	bchs	FBgn0043362	0.585397	1.37113e-06	blue cheese
dme-miR-2279-5p	-0.998332	beat-VII	FBgn0250908	0.311686	0.0309478	beaten path VII
dme-miR-2279-5p	-0.998332	bel	FBgn0263231	0.272958	0.00500956	belle
dme-miR-2279-5p	-0.998332	ben	FBgn0000173	-0.32569	0.00310103	bendless
dme-miR-2279-5p	-0.998332	beta-Spec	FBgn0250788	0.226632	0.02298	beta Spectrin
dme-miR-2279-5p	-0.998332	bi	FBgn0000179	0.388687	0.0363047	bifid
dme-miR-2279-5p	-0.998332	bif	FBgn0014133	0.271744	0.00815142	bifocal
dme-miR-2279-5p	-0.998332	Bili	FBgn0039282	0.367122	0.0114681	Band4.1 inhibitor LRP interactor
dme-miR-2279-5p	-0.998332	Blimp-1	FBgn0035625	0.257342	0.0267698	Blimp-1
dme-miR-2279-5p	-0.998332	bma	FBgn0085385	0.514757	0.00141925	black match
dme-miR-2279-5p	-0.998332	bon	FBgn0023097	0.361145	0.0175455	bonus
dme-miR-2279-5p	-0.998332	brm	FBgn0000212	0.281025	0.0324608	brahma
dme-miR-2279-5p	-0.998332	BRWD3	FBgn0011785	0.615621	1.73769e-05	BRWD3
dme-miR-2279-5p	-0.998332	Bsg25D	FBgn0000228	0.360162	0.0101862	Blastoderm-specific gene 25D
dme-miR-2279-5p	-0.998332	BtbVII	FBgn0263108	0.339878	0.0014358	BTB-protein-VII
dme-miR-2279-5p	-0.998332	BuGZ	FBgn0032600	0.341536	0.000697696	Bub3 interacting GLEBS and Zinc finger domain protein
dme-miR-2279-5p	-0.998332	C3G	FBgn0259228	0.546789	1.26789e-06	C3G guanyl-nucleotide exchange factor
dme-miR-2279-5p	-0.998332	ca	FBgn0000247	0.357557	0.0252775	claret
dme-miR-2279-5p	-0.998332	CadN	FBgn0015609	0.256152	0.0250593	Cadherin-N
dme-miR-2279-5p	-0.998332	CadN2	FBgn0262018	0.579766	0.000386897	Cadherin-N2
dme-miR-2279-5p	-0.998332	Cadps	FBgn0053653	0.322274	0.000444278	Calcium-dependent secretion activator
dme-miR-2279-5p	-0.998332	Calx	FBgn0013995	0.258955	0.00957072	Na/Ca-exchange protein
dme-miR-2279-5p	-0.998332	cbt	FBgn0043364	0.31358	0.00496058	cabut
dme-miR-2279-5p	-0.998332	Cda5	FBgn0051973	0.63379	1.29328e-06	Chitin deacetylase-like 5
dme-miR-2279-5p	-0.998332	cdc14	FBgn0031952	0.36379	0.00356022	cell division cycle 14
dme-miR-2279-5p	-0.998332	cg	FBgn0000289	0.26895	0.0245344	combgap
dme-miR-2279-5p	-0.998332	CG10082	FBgn0034644	0.466581	0.000102285	-
dme-miR-2279-5p	-0.998332	CG10171	FBgn0036353	-0.40733	0.0422019	-
dme-miR-2279-5p	-0.998332	CG10384	FBgn0034731	0.44444	0.00102972	-
dme-miR-2279-5p	-0.998332	CG10516	FBgn0036549	-0.553332	0.00036048	-
dme-miR-2279-5p	-0.998332	CG10543	FBgn0034570	0.349008	0.00170496	-
dme-miR-2279-5p	-0.998332	CG10731	FBgn0034081	-0.661415	0.0307542	-
dme-miR-2279-5p	-0.998332	CG10947	FBgn0032857	-0.764192	1.79791e-06	-
dme-miR-2279-5p	-0.998332	CG11000	FBgn0263353	0.456688	0.000145787	-
dme-miR-2279-5p	-0.998332	CG1124	FBgn0037290	-0.636438	4.22516e-06	-
dme-miR-2279-5p	-0.998332	CG11360	FBgn0039920	-0.314315	0.0025972	-
dme-miR-2279-5p	-0.998332	CG11414	FBgn0035024	0.325397	0.0345852	-
dme-miR-2279-5p	-0.998332	CG11537	FBgn0035400	0.281576	0.00657824	-
dme-miR-2279-5p	-0.998332	CG11638	FBgn0040351	0.356767	0.0465293	-
dme-miR-2279-5p	-0.998332	CG11873	FBgn0039633	0.698549	6.40608e-08	-
dme-miR-2279-5p	-0.998332	CG12054	FBgn0039831	0.247451	0.030878	-
dme-miR-2279-5p	-0.998332	CG12384	FBgn0033624	-0.332171	0.00427306	-
dme-miR-2279-5p	-0.998332	CG12531	FBgn0031064	0.43055	3.46051e-05	-
dme-miR-2279-5p	-0.998332	CG12567	FBgn0039958	-0.545799	6.752e-06	-
dme-miR-2279-5p	-0.998332	CG12605	FBgn0035481	0.219999	0.047179	-
dme-miR-2279-5p	-0.998332	CG1275	FBgn0035321	-0.30648	0.0222088	-
dme-miR-2279-5p	-0.998332	CG13293	FBgn0035677	0.30522	0.0464231	-
dme-miR-2279-5p	-0.998332	CG13739	FBgn0033403	0.509174	0.00154165	-
dme-miR-2279-5p	-0.998332	CG13743	FBgn0033368	0.568289	2.43747e-05	-
dme-miR-2279-5p	-0.998332	CG13917	FBgn0035237	0.331946	0.000187984	-
dme-miR-2279-5p	-0.998332	CG13928	FBgn0035246	0.216481	0.0164284	-
dme-miR-2279-5p	-0.998332	CG14186	FBgn0036935	0.233103	0.0291084	-
dme-miR-2279-5p	-0.998332	CG14234	FBgn0031065	0.377091	0.0330857	-
dme-miR-2279-5p	-0.998332	CG14408	FBgn0030581	0.211232	0.0480364	-
dme-miR-2279-5p	-0.998332	CG14495	FBgn0034293	-1.03776	0.00232882	-
dme-miR-2279-5p	-0.998332	CG14535	FBgn0031955	0.434736	0.040788	-
dme-miR-2279-5p	-0.998332	CG14591	FBgn0033054	-0.246612	0.0151715	-
dme-miR-2279-5p	-0.998332	CG14669	FBgn0037326	0.471443	0.000270786	-
dme-miR-2279-5p	-0.998332	CG14762	FBgn0033250	0.297933	0.00963061	-
dme-miR-2279-5p	-0.998332	CG14894	FBgn0038428	-0.427576	0.0273426	-
dme-miR-2279-5p	-0.998332	CG14989	FBgn0035495	-0.312083	0.00448266	-
dme-miR-2279-5p	-0.998332	CG15012	FBgn0035528	-0.646484	7.35484e-08	-
dme-miR-2279-5p	-0.998332	CG1504	FBgn0031100	0.797054	0.0365911	-
dme-miR-2279-5p	-0.998332	CG15098	FBgn0034398	-0.32088	0.000467167	-
dme-miR-2279-5p	-0.998332	CG15099	FBgn0034400	0.38272	0.00217592	-
dme-miR-2279-5p	-0.998332	CG15209	FBgn0030237	-0.381994	0.00473862	-
dme-miR-2279-5p	-0.998332	CG15236	FBgn0033108	0.498633	2.12614e-05	-
dme-miR-2279-5p	-0.998332	CG15309	FBgn0030183	-0.37146	0.00460285	-
dme-miR-2279-5p	-0.998332	CG15312	FBgn0030174	0.658046	1.18131e-05	-
dme-miR-2279-5p	-0.998332	CG15431	FBgn0031602	0.374577	0.0162174	-
dme-miR-2279-5p	-0.998332	CG1561	FBgn0030317	-0.263367	0.0443282	-
dme-miR-2279-5p	-0.998332	CG15765	FBgn0029814	0.290823	0.00400998	-
dme-miR-2279-5p	-0.998332	CG15803	FBgn0038606	0.425413	0.0048273	-
dme-miR-2279-5p	-0.998332	CG15894	FBgn0029864	0.620388	4.97132e-06	-
dme-miR-2279-5p	-0.998332	CG1648	FBgn0033446	-0.315411	0.00894106	-
dme-miR-2279-5p	-0.998332	CG1674	FBgn0039897	-0.450278	0.000171179	-
dme-miR-2279-5p	-0.998332	CG16779	FBgn0037698	0.724217	6.17233e-10	-
dme-miR-2279-5p	-0.998332	CG16903	FBgn0040394	-0.377418	0.0130122	-
dme-miR-2279-5p	-0.998332	CG1695	FBgn0031116	0.439394	0.00462385	-
dme-miR-2279-5p	-0.998332	CG17075	FBgn0031239	0.751074	5.29927e-05	-
dme-miR-2279-5p	-0.998332	CG17211	FBgn0032414	0.372238	0.0487229	-
dme-miR-2279-5p	-0.998332	CG17593	FBgn0031544	-0.386253	0.00357815	-
dme-miR-2279-5p	-0.998332	CG17652	FBgn0031361	-0.849492	0.0404552	-
dme-miR-2279-5p	-0.998332	CG17716	FBgn0000633	0.281843	0.049367	-
dme-miR-2279-5p	-0.998332	CG1812	FBgn0031119	0.423861	0.00152344	-
dme-miR-2279-5p	-0.998332	CG1815	FBgn0039863	0.472551	0.000201798	-
dme-miR-2279-5p	-0.998332	CG18343	FBgn0033683	-0.622103	0.000283931	-
dme-miR-2279-5p	-0.998332	CG18542	FBgn0037731	-0.470536	0.00238654	-
dme-miR-2279-5p	-0.998332	CG1910	FBgn0022349	0.238804	0.0414496	-
dme-miR-2279-5p	-0.998332	CG1943	FBgn0037468	-0.375313	0.000884895	-
dme-miR-2279-5p	-0.998332	CG1965	FBgn0037466	0.41785	0.00144215	-
dme-miR-2279-5p	-0.998332	CG2186	FBgn0030243	0.388875	0.00102972	-
dme-miR-2279-5p	-0.998332	CG2225	FBgn0032957	0.328584	0.0115584	-
dme-miR-2279-5p	-0.998332	CG2993	FBgn0037521	0.619004	2.54768e-07	-
dme-miR-2279-5p	-0.998332	CG30158	FBgn0050158	0.435224	0.00390293	-
dme-miR-2279-5p	-0.998332	CG3078	FBgn0023524	0.405529	0.0045819	-
dme-miR-2279-5p	-0.998332	CG31191	FBgn0051191	0.546466	0.0146035	-
dme-miR-2279-5p	-0.998332	CG31688	FBgn0263355	0.289968	0.0138985	-
dme-miR-2279-5p	-0.998332	CG31712	FBgn0051712	0.486871	4.43832e-05	-
dme-miR-2279-5p	-0.998332	CG31800	FBgn0051800	-0.626447	0.00882441	-
dme-miR-2279-5p	-0.998332	CG32017	FBgn0052017	-0.373269	0.00203429	-
dme-miR-2279-5p	-0.998332	CG32206	FBgn0052206	0.331861	0.0199759	-
dme-miR-2279-5p	-0.998332	CG32333	FBgn0052333	0.267921	0.0389595	-
dme-miR-2279-5p	-0.998332	CG32486	FBgn0266918	0.318197	0.00162464	-
dme-miR-2279-5p	-0.998332	CG3257	FBgn0034978	0.355487	0.00334901	-
dme-miR-2279-5p	-0.998332	CG32809	FBgn0023531	0.919782	2.93858e-11	-
dme-miR-2279-5p	-0.998332	CG32813	FBgn0052813	0.395232	0.0425096	-
dme-miR-2279-5p	-0.998332	CG32815	FBgn0052815	0.34708	0.0265263	-
dme-miR-2279-5p	-0.998332	CG32939	FBgn0052939	-0.460367	0.000696686	-
dme-miR-2279-5p	-0.998332	CG33143	FBgn0053143	0.453859	0.00278109	-
dme-miR-2279-5p	-0.998332	CG33144	FBgn0053144	0.260888	0.0160103	-
dme-miR-2279-5p	-0.998332	CG33203	FBgn0053203	0.484207	6.61867e-05	-
dme-miR-2279-5p	-0.998332	CG33298	FBgn0032120	0.294257	0.0321974	-
dme-miR-2279-5p	-0.998332	CG33494	FBgn0053494	-0.52527	0.000150968	-
dme-miR-2279-5p	-0.998332	CG33521	FBgn0250819	-0.606441	9.74814e-06	-
dme-miR-2279-5p	-0.998332	CG33679	FBgn0053679	-1.16429	0.0254422	-
dme-miR-2279-5p	-0.998332	CG34347	FBgn0085376	0.658303	0.000513304	-
dme-miR-2279-5p	-0.998332	CG34353	FBgn0085382	0.446427	0.00563271	-
dme-miR-2279-5p	-0.998332	CG34357	FBgn0085386	0.55681	0.000285679	-
dme-miR-2279-5p	-0.998332	CG34393	FBgn0085422	0.593897	0.00452098	-
dme-miR-2279-5p	-0.998332	CG34401	FBgn0085430	0.364103	0.000923991	-
dme-miR-2279-5p	-0.998332	CG34404	FBgn0085433	0.616032	1.26798e-05	-
dme-miR-2279-5p	-0.998332	CG3556	FBgn0029708	0.232779	0.0333562	-
dme-miR-2279-5p	-0.998332	CG3566	FBgn0029854	-0.424177	0.00468247	-
dme-miR-2279-5p	-0.998332	CG3632	FBgn0030735	0.241106	0.0471001	-
dme-miR-2279-5p	-0.998332	CG3638	FBgn0261444	0.257206	0.0235454	-
dme-miR-2279-5p	-0.998332	CG40045	FBgn0058045	-0.296729	0.0155629	-
dme-miR-2279-5p	-0.998332	CG40191	FBgn0058191	-0.251242	0.0397367	-
dme-miR-2279-5p	-0.998332	CG40298	FBgn0058298	-1.1622	8.60488e-08	-
dme-miR-2279-5p	-0.998332	CG40439	FBgn0058439	-0.479502	0.00304479	-
dme-miR-2279-5p	-0.998332	CG40485	FBgn0069973	-0.598288	9.98244e-10	-
dme-miR-2279-5p	-0.998332	CG4049	FBgn0034976	0.511017	0.00101683	-
dme-miR-2279-5p	-0.998332	CG41128	FBgn0069923	-0.686837	3.33138e-06	-
dme-miR-2279-5p	-0.998332	CG4133	FBgn0031257	0.418354	0.0359295	-
dme-miR-2279-5p	-0.998332	CG41378	FBgn0085638	-0.411888	0.0486086	-
dme-miR-2279-5p	-0.998332	CG4168	FBgn0028888	0.399325	0.00435456	-
dme-miR-2279-5p	-0.998332	CG42260	FBgn0259145	0.418801	0.00457985	-
dme-miR-2279-5p	-0.998332	CG42268	FBgn0259163	0.465515	1.95528e-06	-
dme-miR-2279-5p	-0.998332	CG42324	FBgn0259224	0.550216	1.73769e-05	-
dme-miR-2279-5p	-0.998332	CG42342	FBgn0259244	0.343024	0.0093824	-
dme-miR-2279-5p	-0.998332	CG4239	FBgn0030745	-0.427314	0.0019836	-
dme-miR-2279-5p	-0.998332	CG42394	FBgn0259740	-0.694451	0.000551309	-
dme-miR-2279-5p	-0.998332	CG42402	FBgn0259821	0.479761	0.000498883	-
dme-miR-2279-5p	-0.998332	CG42450	FBgn0259927	0.416557	4.60171e-05	-
dme-miR-2279-5p	-0.998332	CG42541	FBgn0260658	0.28695	0.00729071	-
dme-miR-2279-5p	-0.998332	CG4266	FBgn0034598	0.356859	0.00615221	-
dme-miR-2279-5p	-0.998332	CG42674	FBgn0261556	0.346161	0.00378169	-
dme-miR-2279-5p	-0.998332	CG42795	FBgn0261928	0.896143	3.05177e-16	-
dme-miR-2279-5p	-0.998332	CG42797	FBgn0261931	0.463262	0.00419011	-
dme-miR-2279-5p	-0.998332	CG4294	FBgn0034742	0.755781	5.74047e-08	-
dme-miR-2279-5p	-0.998332	CG43066	FBgn0262476	0.376505	0.00030788	-
dme-miR-2279-5p	-0.998332	CG43103	FBgn0262563	-0.435246	0.00183903	-
dme-miR-2279-5p	-0.998332	CG43114	FBgn0262574	-0.625119	1.18823e-05	-
dme-miR-2279-5p	-0.998332	CG43373	FBgn0263131	0.665585	0.000289364	-
dme-miR-2279-5p	-0.998332	CG43707	FBgn0263846	0.629609	5.18448e-06	-
dme-miR-2279-5p	-0.998332	CG43736	FBgn0263993	0.258967	0.0175518	-
dme-miR-2279-5p	-0.998332	CG43897	FBgn0264489	-0.587862	0.000274829	-
dme-miR-2279-5p	-0.998332	CG43901	FBgn0264502	0.532926	7.17789e-07	-
dme-miR-2279-5p	-0.998332	CG44153	FBgn0265002	0.421846	0.0435197	-
dme-miR-2279-5p	-0.998332	CG44247	FBgn0265182	0.428638	7.56507e-05	-
dme-miR-2279-5p	-0.998332	CG44422	FBgn0265595	0.298906	0.0194852	-
dme-miR-2279-5p	-0.998332	CG4467	FBgn0039064	0.344006	0.00140636	-
dme-miR-2279-5p	-0.998332	CG44838	FBgn0266101	0.362636	0.00386868	-
dme-miR-2279-5p	-0.998332	CG4630	FBgn0033809	-0.487989	0.0252743	-
dme-miR-2279-5p	-0.998332	CG46302	FBgn0284080	-0.543023	0.0011139	-
dme-miR-2279-5p	-0.998332	CG5214	FBgn0037891	-0.190231	0.0354844	-
dme-miR-2279-5p	-0.998332	CG5819	FBgn0034717	0.353096	0.0160319	-
dme-miR-2279-5p	-0.998332	CG5937	FBgn0029834	0.708231	1.42704e-07	-
dme-miR-2279-5p	-0.998332	CG6005	FBgn0038672	-0.665103	0.0045819	-
dme-miR-2279-5p	-0.998332	CG6123	FBgn0030913	0.482136	0.000923991	-
dme-miR-2279-5p	-0.998332	CG6231	FBgn0038720	-0.568065	5.57204e-05	-
dme-miR-2279-5p	-0.998332	CG6583	FBgn0032420	-0.527953	0.0277447	-
dme-miR-2279-5p	-0.998332	CG6765	FBgn0035903	0.368238	0.047179	-
dme-miR-2279-5p	-0.998332	CG6870	FBgn0032652	-0.503098	3.71198e-06	-
dme-miR-2279-5p	-0.998332	CG6923	FBgn0037944	0.651885	6.35113e-05	-
dme-miR-2279-5p	-0.998332	CG7029	FBgn0039026	0.256493	0.0227599	-
dme-miR-2279-5p	-0.998332	CG7139	FBgn0027532	0.321359	0.0204618	-
dme-miR-2279-5p	-0.998332	CG7203	FBgn0031942	0.547953	0.00190051	-
dme-miR-2279-5p	-0.998332	CG7255	FBgn0036493	0.711927	0.0153293	-
dme-miR-2279-5p	-0.998332	CG7378	FBgn0030976	-0.414611	0.00345364	-
dme-miR-2279-5p	-0.998332	CG7382	FBgn0031708	-0.388625	0.0245013	-
dme-miR-2279-5p	-0.998332	CG7484	FBgn0036745	-0.453721	0.0105526	-
dme-miR-2279-5p	-0.998332	CG7564	FBgn0036734	0.315509	0.000998525	-
dme-miR-2279-5p	-0.998332	CG7565	FBgn0035833	0.345059	0.0499859	-
dme-miR-2279-5p	-0.998332	CG7607	FBgn0036145	-0.603281	0.000904081	-
dme-miR-2279-5p	-0.998332	CG7656	FBgn0036516	-0.345305	0.0241573	-
dme-miR-2279-5p	-0.998332	CG7692	FBgn0036714	0.573279	0.00395618	-
dme-miR-2279-5p	-0.998332	CG8155	FBgn0034009	0.321739	0.0483291	-
dme-miR-2279-5p	-0.998332	CG8321	FBgn0033677	-0.471861	0.0144078	-
dme-miR-2279-5p	-0.998332	CG8369	FBgn0040532	-0.562999	5.6985e-05	-
dme-miR-2279-5p	-0.998332	CG8485	FBgn0033915	0.428508	5.18356e-05	-
dme-miR-2279-5p	-0.998332	CG8500	FBgn0037754	0.435343	0.000340448	-
dme-miR-2279-5p	-0.998332	CG8861	FBgn0037676	-0.296901	0.0271294	-
dme-miR-2279-5p	-0.998332	CG8878	FBgn0027504	0.315535	0.0293038	-
dme-miR-2279-5p	-0.998332	CG8910	FBgn0025833	0.288932	0.0345806	-
dme-miR-2279-5p	-0.998332	CG9005	FBgn0033638	0.253253	0.0396213	-
dme-miR-2279-5p	-0.998332	CG9170	FBgn0030716	0.533273	6.40608e-08	-
dme-miR-2279-5p	-0.998332	CG9231	FBgn0036887	-0.474124	0.000634152	-
dme-miR-2279-5p	-0.998332	CG9336	FBgn0032897	-0.340552	0.00019323	-
dme-miR-2279-5p	-0.998332	CG9676	FBgn0030773	-0.310716	0.0323823	-
dme-miR-2279-5p	-0.998332	CG9921	FBgn0030743	-0.598555	8.94785e-05	-
dme-miR-2279-5p	-0.998332	CG9932	FBgn0262160	0.394776	0.000157792	-
dme-miR-2279-5p	-0.998332	chb	FBgn0021760	0.29843	0.0360464	chromosome bows
dme-miR-2279-5p	-0.998332	Chd1	FBgn0250786	0.360963	0.000614214	Chromodomain-helicase-DNA-binding protein 1
dme-miR-2279-5p	-0.998332	chic	FBgn0000308	-0.304759	0.00144228	chickadee
dme-miR-2279-5p	-0.998332	chn	FBgn0015371	0.374337	0.00108184	charlatan
dme-miR-2279-5p	-0.998332	chrb	FBgn0036165	-0.23556	0.0354844	charybde
dme-miR-2279-5p	-0.998332	cic	FBgn0262582	0.303307	0.0014843	capicua
dme-miR-2279-5p	-0.998332	cindr	FBgn0027598	0.245698	0.0180449	CIN85 and CD2AP related
dme-miR-2279-5p	-0.998332	ck	FBgn0000317	0.345011	0.0143694	crinkled
dme-miR-2279-5p	-0.998332	CkIalpha	FBgn0015024	-0.280965	0.00297007	Casein kinase Ialpha
dme-miR-2279-5p	-0.998332	clu	FBgn0034087	0.324762	0.032299	clueless
dme-miR-2279-5p	-0.998332	Cngl	FBgn0263257	0.771415	1.2215e-13	Cyclic nucleotide-gated ion channel-like
dme-miR-2279-5p	-0.998332	corto	FBgn0010313	0.300846	0.0134666	corto
dme-miR-2279-5p	-0.998332	Cow	FBgn0039054	0.235283	0.0215325	Carrier of Wingless
dme-miR-2279-5p	-0.998332	Crag	FBgn0025864	0.374069	0.00598966	Calmodulin-binding protein related to a Rab3 GDP/GTP exchange protein
dme-miR-2279-5p	-0.998332	crim	FBgn0036198	-0.488522	0.0419231	crimpled
dme-miR-2279-5p	-0.998332	crp	FBgn0001994	0.256202	0.0245967	cropped
dme-miR-2279-5p	-0.998332	cta	FBgn0000384	-0.421154	0.00317036	concertina
dme-miR-2279-5p	-0.998332	ctrip	FBgn0260794	0.394178	0.000198168	circadian trip
dme-miR-2279-5p	-0.998332	cv-c	FBgn0285955	0.242017	0.0282258	crossveinless c
dme-miR-2279-5p	-0.998332	CycT	FBgn0025455	0.346687	0.00207061	Cyclin T
dme-miR-2279-5p	-0.998332	Csk	FBgn0262081	0.30247	0.022266	C-terminal Src kinase
dme-miR-2279-5p	-0.998332	csw	FBgn0000382	0.262445	0.00349799	corkscrew
dme-miR-2279-5p	-0.998332	Dab	FBgn0000414	0.535077	3.65268e-07	Disabled
dme-miR-2279-5p	-0.998332	Dap160	FBgn0023388	0.476542	3.47064e-06	Dynamin associated protein 160
dme-miR-2279-5p	-0.998332	dati	FBgn0262636	0.58733	9.76066e-06	datilografo
dme-miR-2279-5p	-0.998332	DCTN6-p27	FBgn0086446	-0.72903	0.0011295	Dynactin 6, p27 subunit
dme-miR-2279-5p	-0.998332	Df31	FBgn0022893	-0.307294	0.0148866	Decondensation factor 31
dme-miR-2279-5p	-0.998332	Dg	FBgn0034072	0.479182	7.86815e-05	Dystroglycan
dme-miR-2279-5p	-0.998332	dikar	FBgn0261934	0.608254	4.73277e-07	dikar
dme-miR-2279-5p	-0.998332	DIP-eta	FBgn0031725	0.875011	0.000530874	Dpr-interacting protein eta
dme-miR-2279-5p	-0.998332	DIP2	FBgn0024806	0.427861	8.00461e-05	DISCO Interacting Protein 2
dme-miR-2279-5p	-0.998332	disco	FBgn0000459	0.417381	0.00693309	disconnected
dme-miR-2279-5p	-0.998332	Dmtn	FBgn0037443	0.39648	0.000405335	Dementin
dme-miR-2279-5p	-0.998332	dock	FBgn0010583	0.357438	0.00751731	dreadlocks
dme-miR-2279-5p	-0.998332	DopEcR	FBgn0035538	0.475459	5.26484e-06	Dopamine/Ecdysteroid receptor
dme-miR-2279-5p	-0.998332	Dp1	FBgn0027835	0.277448	0.0270773	Dodeca-satellite-binding protein 1
dme-miR-2279-5p	-0.998332	dpr2	FBgn0261871	0.484688	0.032299	defective proboscis extension response 2
dme-miR-2279-5p	-0.998332	dpr8	FBgn0052600	0.467711	0.000111099	defective proboscis extension response 8
dme-miR-2279-5p	-0.998332	Drl-2	FBgn0033791	0.520166	0.0175209	Derailed 2
dme-miR-2279-5p	-0.998332	Dscam1	FBgn0033159	0.628173	1.02835e-07	Down syndrome cell adhesion molecule 1
dme-miR-2279-5p	-0.998332	Dscam2	FBgn0265296	0.610225	6.36544e-07	Down syndrome cell adhesion molecule 2
dme-miR-2279-5p	-0.998332	Dscam3	FBgn0261046	0.836669	2.87414e-09	Down syndrome cell adhesion molecule 3
dme-miR-2279-5p	-0.998332	dtn	FBgn0262730	0.535885	1.95362e-07	detonator
dme-miR-2279-5p	-0.998332	Dys	FBgn0260003	0.241414	0.027562	Dystrophin
dme-miR-2279-5p	-0.998332	E(bx)	FBgn0000541	0.321793	0.00100086	Enhancer of bithorax
dme-miR-2279-5p	-0.998332	E(Pc)	FBgn0000581	0.331139	0.00223758	Enhancer of Polycomb
dme-miR-2279-5p	-0.998332	e(y)3	FBgn0087008	0.4777	1.05612e-05	enhancer of yellow 3
dme-miR-2279-5p	-0.998332	eag	FBgn0000535	0.669055	9.31942e-08	ether a go-go
dme-miR-2279-5p	-0.998332	east	FBgn0261954	0.476335	1.40666e-05	enhanced adult sensory threshold
dme-miR-2279-5p	-0.998332	Efa6	FBgn0051158	0.461894	3.91857e-06	Exchange factor for Arf 6
dme-miR-2279-5p	-0.998332	eff	FBgn0011217	-0.245528	0.0125619	effete
dme-miR-2279-5p	-0.998332	Efr	FBgn0029849	-0.371225	0.00793459	ER GDP-fucose transporter
dme-miR-2279-5p	-0.998332	Ehbp1	FBgn0034180	0.271311	0.0180173	Eps15 homology domain containing protein-binding protein 1
dme-miR-2279-5p	-0.998332	eIF4G2	FBgn0260634	0.420401	2.06154e-05	eukaryotic translation initiation factor 4G2
dme-miR-2279-5p	-0.998332	Eip78C	FBgn0004865	0.627388	0.000102285	Ecdysone-induced protein 78C
dme-miR-2279-5p	-0.998332	Eip93F	FBgn0264490	-0.360504	0.000270152	Ecdysone-induced protein 93F
dme-miR-2279-5p	-0.998332	elgi	FBgn0283649	-0.613439	0.00175092	early girl
dme-miR-2279-5p	-0.998332	Elk	FBgn0011589	0.51394	0.00226339	Eag-like K[+] channel
dme-miR-2279-5p	-0.998332	elm	FBgn0037358	-0.586024	4.22347e-08	ethanol sensitive with low memory
dme-miR-2279-5p	-0.998332	EloA	FBgn0039066	0.456723	0.011268	Elongin A
dme-miR-2279-5p	-0.998332	EloB	FBgn0023212	-0.239344	0.0316093	Elongin B
dme-miR-2279-5p	-0.998332	EndoA	FBgn0038659	0.231528	0.0109186	Endophilin A
dme-miR-2279-5p	-0.998332	Ent2	FBgn0263916	0.424172	0.00942204	Equilibrative nucleoside transporter 2
dme-miR-2279-5p	-0.998332	Epac	FBgn0085421	0.275751	0.0124982	Exchange protein directly activated by cAMP
dme-miR-2279-5p	-0.998332	euc	FBgn0038665	-0.445809	0.0209472	eucalyptus
dme-miR-2279-5p	-0.998332	Evi5	FBgn0262740	0.346027	0.00320311	Ecotropic viral integration site 5
dme-miR-2279-5p	-0.998332	ewg	FBgn0005427	0.254342	0.0379177	erect wing
dme-miR-2279-5p	-0.998332	ex	FBgn0004583	0.436424	0.0382088	expanded
dme-miR-2279-5p	-0.998332	Fas1	FBgn0285925	0.37479	0.000444922	Fasciclin 1
dme-miR-2279-5p	-0.998332	fbl	FBgn0011205	0.468252	0.0135334	fumble
dme-miR-2279-5p	-0.998332	fid	FBgn0259146	0.693217	1.96379e-05	fire dancer
dme-miR-2279-5p	-0.998332	Fife	FBgn0264606	0.524456	3.98278e-06	fife
dme-miR-2279-5p	-0.998332	fl(2)d	FBgn0000662	0.275007	0.0249612	female lethal d
dme-miR-2279-5p	-0.998332	fliI	FBgn0000709	0.412377	0.0141435	flightless I
dme-miR-2279-5p	-0.998332	fok	FBgn0263773	-0.290426	0.0178542	fledgling of Klp38B
dme-miR-2279-5p	-0.998332	FoxP	FBgn0262477	0.443859	9.90065e-05	Forkhead box P
dme-miR-2279-5p	-0.998332	Frq1	FBgn0030897	0.329625	0.000887632	Frequenin 1
dme-miR-2279-5p	-0.998332	Frq2	FBgn0083228	0.473486	0.000719677	Frequenin 2
dme-miR-2279-5p	-0.998332	fru	FBgn0004652	0.316749	0.0059319	fruitless
dme-miR-2279-5p	-0.998332	fs(2)ltoPP43	FBgn0004811	-0.413845	0.0342342	female sterile (2) ltoPP43
dme-miR-2279-5p	-0.998332	Fur2	FBgn0004598	0.326868	0.00122308	Furin 2
dme-miR-2279-5p	-0.998332	futsch	FBgn0259108	0.52924	2.69248e-07	futsch
dme-miR-2279-5p	-0.998332	fwd	FBgn0004373	0.328041	0.000656757	four wheel drive
dme-miR-2279-5p	-0.998332	GABA-B-R1	FBgn0260446	0.366673	0.00329069	metabotropic GABA-B receptor subtype 1
dme-miR-2279-5p	-0.998332	Galphao	FBgn0001122	0.277232	0.00166271	G protein alpha o subunit
dme-miR-2279-5p	-0.998332	Galphaq	FBgn0004435	-0.230995	0.0132708	G protein alpha q subunit
dme-miR-2279-5p	-0.998332	Gapdh1	FBgn0001091	-0.474848	9.257e-11	Glyceraldehyde 3 phosphate dehydrogenase 1
dme-miR-2279-5p	-0.998332	GATAd	FBgn0032223	0.315594	0.0410698	GATAd
dme-miR-2279-5p	-0.998332	Gbeta13F	FBgn0001105	-0.281912	0.00478901	G protein beta-subunit 13F
dme-miR-2279-5p	-0.998332	Gfrl	FBgn0262869	0.354977	0.00122308	Glial cell line-derived neurotrophic family receptor-like
dme-miR-2279-5p	-0.998332	Ggamma30A	FBgn0267252	-0.211275	0.040294	G protein subunit gamma at 30A
dme-miR-2279-5p	-0.998332	Girdin	FBgn0283724	0.622738	6.79602e-05	girdin
dme-miR-2279-5p	-0.998332	glo	FBgn0259139	0.382356	0.000247978	glorund
dme-miR-2279-5p	-0.998332	GluClalpha	FBgn0024963	0.506986	9.77849e-06	GluClalpha
dme-miR-2279-5p	-0.998332	Glut1	FBgn0264574	0.602803	9.63965e-08	Glucose transporter 1
dme-miR-2279-5p	-0.998332	Glut4EF	FBgn0267336	0.220192	0.0296551	Glucose transporter 4 enhancer factor
dme-miR-2279-5p	-0.998332	GlyS	FBgn0266064	-0.277098	0.0168223	Glycogen synthase
dme-miR-2279-5p	-0.998332	GlyT	FBgn0034911	0.335492	0.0321974	Glycine transporter
dme-miR-2279-5p	-0.998332	Got1	FBgn0001124	-0.354574	0.00763028	Glutamate oxaloacetate transaminase 1
dme-miR-2279-5p	-0.998332	gpp	FBgn0264495	0.508174	1.79791e-06	grappa
dme-miR-2279-5p	-0.998332	gprs	FBgn0024232	0.715968	3.47064e-06	gprs
dme-miR-2279-5p	-0.998332	grnd	FBgn0032682	-0.65777	0.00410326	grindelwald
dme-miR-2279-5p	-0.998332	GstS1	FBgn0010226	-0.220672	0.0396422	Glutathione S transferase S1
dme-miR-2279-5p	-0.998332	GstT4	FBgn0030484	-0.621116	3.97698e-07	Glutathione S transferase T4
dme-miR-2279-5p	-0.998332	Gug	FBgn0010825	0.493077	2.48227e-05	Grunge
dme-miR-2279-5p	-0.998332	gus	FBgn0026238	-0.589087	1.12307e-05	gustavus
dme-miR-2279-5p	-0.998332	GXIVsPLA2	FBgn0036545	-0.891965	2.38451e-06	GXIVsPLA2
dme-miR-2279-5p	-0.998332	haf	FBgn0261509	0.447157	0.0317887	hattifattener
dme-miR-2279-5p	-0.998332	Hcs	FBgn0037332	0.406317	0.0176677	Holocarboxylase synthetase
dme-miR-2279-5p	-0.998332	HDAC4	FBgn0041210	0.379868	7.93045e-05	Histone deacetylase 4
dme-miR-2279-5p	-0.998332	hig	FBgn0010114	0.306217	0.00392745	hikaru genki
dme-miR-2279-5p	-0.998332	Hipk	FBgn0035142	0.273311	0.00310051	Homeodomain interacting protein kinase
dme-miR-2279-5p	-0.998332	His3.3B	FBgn0004828	-0.393809	9.14756e-05	Histone H3.3B
dme-miR-2279-5p	-0.998332	hiw	FBgn0030600	0.421701	0.000300061	highwire
dme-miR-2279-5p	-0.998332	Hk	FBgn0263220	0.297	0.00471085	Hyperkinetic
dme-miR-2279-5p	-0.998332	HmgZ	FBgn0010228	-0.440675	9.11584e-05	HMG protein Z
dme-miR-2279-5p	-0.998332	hppy	FBgn0263395	0.490243	2.5521e-05	happyhour
dme-miR-2279-5p	-0.998332	HPS4	FBgn0034261	0.242036	0.0436253	Hermansky-Pudlak Syndrome 4
dme-miR-2279-5p	-0.998332	Hr38	FBgn0014859	1.01035	0.0164467	Hormone receptor-like in 38
dme-miR-2279-5p	-0.998332	Hrb27C	FBgn0004838	-0.258059	0.012068	Heterogeneous nuclear ribonucleoprotein at 27C
dme-miR-2279-5p	-0.998332	HSPC300	FBgn0061198	-0.922213	0.00249611	Haematopoietic stem/progenitor cell protein 300
dme-miR-2279-5p	-0.998332	hwt	FBgn0264542	0.3797	0.000715629	heavyweight
dme-miR-2279-5p	-0.998332	hyd	FBgn0002431	0.430411	0.000200142	hyperplastic discs
dme-miR-2279-5p	-0.998332	Ih	FBgn0263397	0.205606	0.0492708	I[[h]] channel
dme-miR-2279-5p	-0.998332	IM14	FBgn0067905	-0.518363	5.42352e-06	Immune induced molecule 14
dme-miR-2279-5p	-0.998332	Irbp18	FBgn0036126	-0.752904	0.00305952	Inverted repeat binding protein 18 kDa
dme-miR-2279-5p	-0.998332	Iswi	FBgn0011604	0.329272	0.046002	Imitation SWI
dme-miR-2279-5p	-0.998332	ITP	FBgn0035023	-0.439001	1.13891e-05	Ion transport peptide
dme-miR-2279-5p	-0.998332	Jarid2	FBgn0036004	0.512939	3.1465e-06	Jumonji, AT rich interactive domain 2
dme-miR-2279-5p	-0.998332	jeb	FBgn0086677	0.270477	0.00560893	jelly belly
dme-miR-2279-5p	-0.998332	jef	FBgn0033958	0.324212	0.000542903	jet fuel
dme-miR-2279-5p	-0.998332	jim	FBgn0027339	-0.184659	0.0487134	jim
dme-miR-2279-5p	-0.998332	jing	FBgn0086655	0.682693	1.66498e-05	jing
dme-miR-2279-5p	-0.998332	JTBR	FBgn0025820	-0.678796	0.0273426	JTBR
dme-miR-2279-5p	-0.998332	Jupiter	FBgn0051363	0.308772	0.00504504	jupiter
dme-miR-2279-5p	-0.998332	Karybeta3	FBgn0087013	0.203521	0.0418233	Karyopherin beta 3
dme-miR-2279-5p	-0.998332	kat-60L1	FBgn0037375	0.446511	0.0189292	katanin p60-like 1
dme-miR-2279-5p	-0.998332	kay	FBgn0001297	-0.255096	0.0441695	kayak
dme-miR-2279-5p	-0.998332	Kdm2	FBgn0037659	0.366379	0.00315859	Lysine (K)-specific demethylase 2
dme-miR-2279-5p	-0.998332	Khc-73	FBgn0019968	0.363063	0.000126142	Kinesin heavy chain 73
dme-miR-2279-5p	-0.998332	kis	FBgn0266557	0.651195	6.30256e-11	kismet
dme-miR-2279-5p	-0.998332	Klp10A	FBgn0030268	0.311579	0.00645246	Kinesin-like protein at 10A
dme-miR-2279-5p	-0.998332	Kr	FBgn0001325	1.03607	0.0412869	Kruppel
dme-miR-2279-5p	-0.998332	kune	FBgn0033032	-0.387965	0.0431606	kune-kune
dme-miR-2279-5p	-0.998332	l(1)G0196	FBgn0027279	0.64318	4.80961e-09	lethal (1) G0196
dme-miR-2279-5p	-0.998332	l(3)neo38	FBgn0265276	0.286579	0.00410857	lethal (3) neo38
dme-miR-2279-5p	-0.998332	lap	FBgn0086372	0.261096	0.00226339	like-AP180
dme-miR-2279-5p	-0.998332	Lap1	FBgn0033984	0.451694	0.00804153	Lap1
dme-miR-2279-5p	-0.998332	lbk	FBgn0034083	0.452936	0.00834508	lambik
dme-miR-2279-5p	-0.998332	lbm	FBgn0016032	-0.547747	0.0136626	late bloomer
dme-miR-2279-5p	-0.998332	lectin-28C	FBgn0040099	-1.32867	8.39662e-05	lectin-28C
dme-miR-2279-5p	-0.998332	lid	FBgn0031759	0.43168	7.66315e-06	little imaginal discs
dme-miR-2279-5p	-0.998332	Liprin-alpha	FBgn0046704	0.402865	0.000610269	Liprin-alpha
dme-miR-2279-5p	-0.998332	lost	FBgn0263594	-0.198237	0.0365523	lost
dme-miR-2279-5p	-0.998332	lov	FBgn0266129	0.607756	0.00808171	jim lovell
dme-miR-2279-5p	-0.998332	lt	FBgn0002566	-0.247913	0.0421506	light
dme-miR-2279-5p	-0.998332	mAChR-A	FBgn0000037	0.537756	4.73262e-05	muscarinic Acetylcholine Receptor, A-type
dme-miR-2279-5p	-0.998332	mam	FBgn0002643	0.352905	0.00505056	mastermind
dme-miR-2279-5p	-0.998332	mask	FBgn0043884	0.472365	1.07105e-05	multiple ankyrin repeats single KH domain
dme-miR-2279-5p	-0.998332	mbc	FBgn0015513	0.373742	0.00278013	myoblast city
dme-miR-2279-5p	-0.998332	Mctp	FBgn0034389	0.419567	0.00226339	Multiple C2 domain and transmembrane region protein
dme-miR-2279-5p	-0.998332	MED26	FBgn0039923	-0.324301	0.00203967	Mediator complex subunit 26
dme-miR-2279-5p	-0.998332	Mef2	FBgn0011656	0.26767	0.00824892	Myocyte enhancer factor 2
dme-miR-2279-5p	-0.998332	Mf	FBgn0038294	-0.463498	0.000653289	Myofilin
dme-miR-2279-5p	-0.998332	mfas	FBgn0260745	0.37638	0.00193515	midline fasciclin
dme-miR-2279-5p	-0.998332	Mi-2	FBgn0262519	0.459539	0.000151863	Mi-2
dme-miR-2279-5p	-0.998332	mib1	FBgn0263601	0.406497	0.00108955	mind bomb 1
dme-miR-2279-5p	-0.998332	Mical	FBgn0053208	0.504702	2.52651e-07	Molecule interacting with CasL
dme-miR-2279-5p	-0.998332	Mid1	FBgn0053988	0.614714	5.54481e-08	Mid1
dme-miR-2279-5p	-0.998332	mim	FBgn0053558	0.665521	8.49217e-08	missing-in-metastasis
dme-miR-2279-5p	-0.998332	Mitf	FBgn0263112	-0.362011	0.00153552	mitf
dme-miR-2279-5p	-0.998332	Mlc1	FBgn0002772	-0.666877	6.57972e-08	Myosin alkali light chain 1
dme-miR-2279-5p	-0.998332	Mlc2	FBgn0002773	-0.519328	1.77734e-05	Myosin light chain 2
dme-miR-2279-5p	-0.998332	Mlp84B	FBgn0014863	-0.517099	0.000864684	Muscle LIM protein at 84B
dme-miR-2279-5p	-0.998332	mmd	FBgn0259110	0.414042	0.000117209	mind-meld
dme-miR-2279-5p	-0.998332	Mmp1	FBgn0035049	0.388162	0.0429734	Matrix metalloproteinase 1
dme-miR-2279-5p	-0.998332	Mnn1	FBgn0031885	0.255772	0.00866392	Menin 1
dme-miR-2279-5p	-0.998332	Mondo	FBgn0032940	0.394806	0.00313191	mondo
dme-miR-2279-5p	-0.998332	mop	FBgn0036448	0.29596	0.0112974	myopic
dme-miR-2279-5p	-0.998332	mor	FBgn0002783	0.386834	0.00606432	moira
dme-miR-2279-5p	-0.998332	MRP	FBgn0032456	0.397035	0.00020555	Multidrug-Resistance like Protein 1
dme-miR-2279-5p	-0.998332	mRpL27	FBgn0053002	-0.563149	0.0150135	mitochondrial ribosomal protein L27
dme-miR-2279-5p	-0.998332	MSBP	FBgn0030703	-0.462469	5.0455e-05	membrane steroid binding protein
dme-miR-2279-5p	-0.998332	msi	FBgn0011666	-0.260024	0.00893468	musashi
dme-miR-2279-5p	-0.998332	msk	FBgn0026252	0.2677	0.0260971	moleskin
dme-miR-2279-5p	-0.998332	msps	FBgn0027948	0.36927	0.0013566	mini spindles
dme-miR-2279-5p	-0.998332	mtd	FBgn0013576	0.256567	0.0101862	mustard
dme-miR-2279-5p	-0.998332	Mtor	FBgn0013756	0.526326	2.28671e-05	Megator
dme-miR-2279-5p	-0.998332	mtt	FBgn0050361	0.578392	0.00179484	mangetout
dme-miR-2279-5p	-0.998332	mura	FBgn0037705	0.363505	0.000924334	murashka
dme-miR-2279-5p	-0.998332	myo	FBgn0026199	-0.54537	0.000202709	myoglianin
dme-miR-2279-5p	-0.998332	Myo95E	FBgn0039157	0.37558	0.0072517	Myosin 95E
dme-miR-2279-5p	-0.998332	nAChRalpha3	FBgn0015519	0.414558	0.00760792	nicotinic Acetylcholine Receptor alpha3
dme-miR-2279-5p	-0.998332	nAChRalpha4	FBgn0266347	0.322459	0.00206751	nicotinic Acetylcholine Receptor alpha4
dme-miR-2279-5p	-0.998332	nAChRalpha5	FBgn0028875	0.294863	0.00204736	nicotinic Acetylcholine Receptor alpha5
dme-miR-2279-5p	-0.998332	nAChRalpha6	FBgn0032151	0.511393	3.58921e-05	nicotinic Acetylcholine Receptor alpha6
dme-miR-2279-5p	-0.998332	nAChRbeta2	FBgn0004118	0.333418	0.0196005	nicotinic Acetylcholine Receptor beta2
dme-miR-2279-5p	-0.998332	NaCP60E	FBgn0085434	0.706884	3.01492e-09	Na channel protein 60E
dme-miR-2279-5p	-0.998332	Nak	FBgn0015772	0.350396	0.000882293	Numb-associated kinase
dme-miR-2279-5p	-0.998332	NAT1	FBgn0010488	0.369093	0.00031994	NAT1
dme-miR-2279-5p	-0.998332	Nca	FBgn0013303	-0.586115	0.000333386	Neurocalcin
dme-miR-2279-5p	-0.998332	Nckx30C	FBgn0028704	0.302345	0.00060238	Nckx30C
dme-miR-2279-5p	-0.998332	Ncoa6	FBgn0031698	0.281061	0.0204618	Nuclear receptor coactivator 6
dme-miR-2279-5p	-0.998332	ND-23	FBgn0017567	-0.286467	0.00664378	NADH dehydrogenase (ubiquinone) 23 kDa subunit
dme-miR-2279-5p	-0.998332	Ndae1	FBgn0259111	0.428009	0.000296225	Na[+]-driven anion exchanger 1
dme-miR-2279-5p	-0.998332	nej	FBgn0261617	0.284662	0.016924	nejire
dme-miR-2279-5p	-0.998332	Neos	FBgn0024542	-0.716376	0.0199026	Neosin
dme-miR-2279-5p	-0.998332	NetB	FBgn0015774	0.290249	0.0260855	Netrin-B
dme-miR-2279-5p	-0.998332	Nf1	FBgn0015269	0.521425	4.92211e-05	Neurofibromin 1
dme-miR-2279-5p	-0.998332	NFAT	FBgn0030505	0.408027	0.000305656	NFAT nuclear factor
dme-miR-2279-5p	-0.998332	NimB1	FBgn0027929	-0.555181	0.0492966	Nimrod B1
dme-miR-2279-5p	-0.998332	Nipped-B	FBgn0026401	-0.36679	5.11638e-05	Nipped-B
dme-miR-2279-5p	-0.998332	nito	FBgn0027548	0.465439	0.00770767	spenito
dme-miR-2279-5p	-0.998332	nkd	FBgn0002945	0.487527	0.00305952	naked cuticle
dme-miR-2279-5p	-0.998332	Nlg2	FBgn0031866	0.329715	0.00645334	Neuroligin 2
dme-miR-2279-5p	-0.998332	Nlg3	FBgn0083963	0.44646	0.00155899	Neuroligin 3
dme-miR-2279-5p	-0.998332	Nmdar2	FBgn0053513	0.747879	1.40504e-06	NMDA receptor 2
dme-miR-2279-5p	-0.998332	nocte	FBgn0261710	0.491448	7.94667e-07	no circadian temperature entrainment
dme-miR-2279-5p	-0.998332	nonA	FBgn0004227	0.267948	0.00840049	no on or off transient A
dme-miR-2279-5p	-0.998332	NPF	FBgn0027109	-0.435132	0.00957072	neuropeptide F
dme-miR-2279-5p	-0.998332	nrv1	FBgn0015776	-0.378017	0.00122026	nervana 1
dme-miR-2279-5p	-0.998332	nrv3	FBgn0032946	-0.332376	0.00121736	nervana 3
dme-miR-2279-5p	-0.998332	Nrx-1	FBgn0038975	0.501648	1.66388e-07	Neurexin 1
dme-miR-2279-5p	-0.998332	nSyb	FBgn0013342	0.282075	0.000284232	neuronal Synaptobrevin
dme-miR-2279-5p	-0.998332	Octbeta1R	FBgn0038980	0.327648	0.0145666	Octopamine beta1 receptor
dme-miR-2279-5p	-0.998332	olf413	FBgn0037153	0.560797	7.19787e-05	olf413
dme-miR-2279-5p	-0.998332	onecut	FBgn0028996	0.276892	0.0140046	onecut
dme-miR-2279-5p	-0.998332	Orcokinin	FBgn0034935	-0.364629	0.0384191	orcokinin
dme-miR-2279-5p	-0.998332	osa	FBgn0261885	0.494921	1.79791e-06	osa
dme-miR-2279-5p	-0.998332	Osi2	FBgn0037410	0.914706	0.0465302	Osiris 2
dme-miR-2279-5p	-0.998332	p120ctn	FBgn0260799	-0.52162	8.49948e-06	Adherens junction protein p120
dme-miR-2279-5p	-0.998332	pAbp	FBgn0265297	-0.245748	0.024518	poly(A) binding protein
dme-miR-2279-5p	-0.998332	par-1	FBgn0260934	0.313822	9.77644e-05	par-1
dme-miR-2279-5p	-0.998332	para	FBgn0285944	0.556754	1.2825e-07	paralytic
dme-miR-2279-5p	-0.998332	path	FBgn0036007	-0.215751	0.0216557	pathetic
dme-miR-2279-5p	-0.998332	Patronin	FBgn0263197	0.650756	1.24532e-08	patronin
dme-miR-2279-5p	-0.998332	pcx	FBgn0003048	0.523793	0.000393886	pecanex
dme-miR-2279-5p	-0.998332	Pcyt1	FBgn0041342	0.29862	0.045219	Phosphocholine cytidylyltransferase 1
dme-miR-2279-5p	-0.998332	Pde1c	FBgn0264815	0.377125	0.0002577	Phosphodiesterase 1c
dme-miR-2279-5p	-0.998332	Pde6	FBgn0038237	0.31913	0.0111369	Phosphodiesterase 6
dme-miR-2279-5p	-0.998332	Pde8	FBgn0266377	0.346053	0.00218536	Phosphodiesterase 8
dme-miR-2279-5p	-0.998332	PDZ-GEF	FBgn0265778	0.364357	0.00237219	PDZ domain-containing guanine nucleotide exchange factor
dme-miR-2279-5p	-0.998332	pes	FBgn0031969	0.269581	0.0443237	peste
dme-miR-2279-5p	-0.998332	ph-d	FBgn0004860	0.72509	1.68847e-06	polyhomeotic distal
dme-miR-2279-5p	-0.998332	PIP4K	FBgn0039924	-0.457819	1.26216e-05	Phosphatidylinositol 5-phosphate 4-kinase
dme-miR-2279-5p	-0.998332	PIP5K59B	FBgn0034789	0.403854	0.000164901	Phosphatidylinositol 4-phosphate 5-kinase 59B
dme-miR-2279-5p	-0.998332	Pka-C1	FBgn0000273	0.219871	0.0120359	Protein kinase, cAMP-dependent, catalytic subunit 1
dme-miR-2279-5p	-0.998332	Pkc98E	FBgn0003093	0.206924	0.0498315	Protein C kinase 98E
dme-miR-2279-5p	-0.998332	Plc21C	FBgn0004611	0.514205	4.16661e-07	Phospholipase C at 21C
dme-miR-2279-5p	-0.998332	Plp	FBgn0086690	0.303829	0.00587577	Pericentrin-like protein
dme-miR-2279-5p	-0.998332	plx	FBgn0261261	0.253479	0.0160103	pollux
dme-miR-2279-5p	-0.998332	pod1	FBgn0029903	0.366951	0.00224894	pod1 coronin
dme-miR-2279-5p	-0.998332	poe	FBgn0011230	0.35263	0.00474893	purity of essence
dme-miR-2279-5p	-0.998332	Ppcs	FBgn0261285	0.400426	0.00111496	Phosphopantothenoylcysteine synthetase
dme-miR-2279-5p	-0.998332	Prat2	FBgn0041194	-0.321241	0.0233177	Phosphoribosylamidotransferase 2
dme-miR-2279-5p	-0.998332	prel	FBgn0033413	-0.334887	0.00190362	preli-like
dme-miR-2279-5p	-0.998332	pros	FBgn0004595	0.298802	0.00141553	prospero
dme-miR-2279-5p	-0.998332	Psi	FBgn0014870	0.42439	0.000196448	P-element somatic inhibitor
dme-miR-2279-5p	-0.998332	PTP-ER	FBgn0016641	0.375141	0.00536075	Protein tyrosine phosphatase-ERK/Enhancer of Ras1
dme-miR-2279-5p	-0.998332	Ptp4E	FBgn0004368	0.424013	0.000965119	Protein tyrosine phosphatase 4E
dme-miR-2279-5p	-0.998332	Ptp61F	FBgn0267487	0.360739	0.0165133	Protein tyrosine phosphatase 61F
dme-miR-2279-5p	-0.998332	Pur-alpha	FBgn0022361	-0.3971	0.000423033	Purine-rich binding protein-alpha
dme-miR-2279-5p	-0.998332	pyd	FBgn0262614	0.380606	0.00193515	polychaetoid
dme-miR-2279-5p	-0.998332	Qtzl	FBgn0051864	-0.448825	0.0377845	Quetzalcoatl
dme-miR-2279-5p	-0.998332	qvr	FBgn0260499	0.448706	1.56961e-06	quiver
dme-miR-2279-5p	-0.998332	Rab26	FBgn0086913	0.477037	0.000601917	Rab26
dme-miR-2279-5p	-0.998332	Rab3-GEF	FBgn0030613	0.454706	1.98629e-05	Rab3 GDP-GTP exchange factor
dme-miR-2279-5p	-0.998332	Rab30	FBgn0031882	-0.525838	0.00500739	Rab30
dme-miR-2279-5p	-0.998332	Rab39	FBgn0029959	-0.372789	0.0135281	Rab39
dme-miR-2279-5p	-0.998332	Rab7	FBgn0015795	-0.248879	0.0128871	Rab7
dme-miR-2279-5p	-0.998332	Ran	FBgn0020255	-0.268801	0.0112589	Ran
dme-miR-2279-5p	-0.998332	RanBPM	FBgn0262114	0.309265	0.00283491	Ran-binding protein M
dme-miR-2279-5p	-0.998332	Rap2l	FBgn0283666	-0.601287	1.11225e-05	Ras-associated protein 2-like
dme-miR-2279-5p	-0.998332	RasGAP1	FBgn0004390	0.33205	0.0425096	Ras GTPase activating protein 1
dme-miR-2279-5p	-0.998332	Rbp	FBgn0262483	0.661686	1.33376e-09	RIM-binding protein
dme-miR-2279-5p	-0.998332	Rbp6	FBgn0260943	0.236587	0.00948228	RNA-binding protein 6
dme-miR-2279-5p	-0.998332	Rdl	FBgn0004244	0.299171	0.00238654	Resistant to dieldrin
dme-miR-2279-5p	-0.998332	Rgk2	FBgn0085419	0.473388	0.0203547	Rad, Gem/Kir family member 2
dme-miR-2279-5p	-0.998332	Rgk3	FBgn0085426	0.393215	0.00816638	Rad, Gem/Kir family member 3
dme-miR-2279-5p	-0.998332	rgn	FBgn0261258	0.257131	0.0260046	regeneration
dme-miR-2279-5p	-0.998332	rgr	FBgn0267792	-0.456654	0.0382895	regular
dme-miR-2279-5p	-0.998332	RhoGAP100F	FBgn0039883	0.635946	1.99952e-08	Rho GTPase activating protein at 100F
dme-miR-2279-5p	-0.998332	RhoGAP19D	FBgn0031118	0.399069	0.000206679	Rho GTPase activating protein at 19D
dme-miR-2279-5p	-0.998332	RhoGAP93B	FBgn0038853	0.426264	7.59755e-05	Rho GTPase activating protein at 93B
dme-miR-2279-5p	-0.998332	RhoGAPp190	FBgn0026375	0.554967	6.57346e-07	Rho GTPase activating protein p190
dme-miR-2279-5p	-0.998332	RhoGEF3	FBgn0264707	0.484136	3.54246e-06	Rho guanine nucleotide exchange factor 3
dme-miR-2279-5p	-0.998332	Rhp	FBgn0026374	0.585759	0.00858054	Rhophilin
dme-miR-2279-5p	-0.998332	rictor	FBgn0031006	0.32875	0.029284	rapamycin-insensitive companion of Tor
dme-miR-2279-5p	-0.998332	Rim	FBgn0053547	0.547788	5.52e-07	Rab3 interacting molecule
dme-miR-2279-5p	-0.998332	rno	FBgn0035106	0.467653	0.000678389	rhinoceros
dme-miR-2279-5p	-0.998332	robl	FBgn0024196	-0.782835	2.56081e-06	roadblock
dme-miR-2279-5p	-0.998332	roq	FBgn0036621	0.273363	0.0369414	roquin
dme-miR-2279-5p	-0.998332	Rpb12	FBgn0262954	-0.584903	0.0140097	Rpb12
dme-miR-2279-5p	-0.998332	RpL12	FBgn0034968	-0.214625	0.047179	Ribosomal protein L12
dme-miR-2279-5p	-0.998332	RpL30	FBgn0086710	-0.444602	0.000111092	Ribosomal protein L30
dme-miR-2279-5p	-0.998332	RpL37A	FBgn0261608	-0.510799	2.7127e-06	Ribosomal protein L37A
dme-miR-2279-5p	-0.998332	RpS23	FBgn0033912	-0.47165	0.000187984	Ribosomal protein S23
dme-miR-2279-5p	-0.998332	RpS29	FBgn0261599	-0.335194	0.00242353	Ribosomal protein S29
dme-miR-2279-5p	-0.998332	rut	FBgn0003301	0.371652	0.00329646	rutabaga
dme-miR-2279-5p	-0.998332	S6k	FBgn0283472	0.231047	0.0119476	Ribosomal protein S6 kinase
dme-miR-2279-5p	-0.998332	Saf-B	FBgn0039229	0.636766	1.28155e-08	Scaffold attachment factor B
dme-miR-2279-5p	-0.998332	sbb	FBgn0285917	0.413108	2.5569e-05	scribbler
dme-miR-2279-5p	-0.998332	Sclp	FBgn0030357	-0.555689	0.0190321	sclp
dme-miR-2279-5p	-0.998332	scrib	FBgn0263289	0.358725	0.00197226	scribble
dme-miR-2279-5p	-0.998332	SdhC	FBgn0037873	-0.429535	1.31556e-05	Succinate dehydrogenase, subunit C
dme-miR-2279-5p	-0.998332	Sdic1	FBgn0067861	0.318877	0.00598538	Sperm-specific dynein intermediate chain 1
dme-miR-2279-5p	-0.998332	Sec24AB	FBgn0033460	0.322255	0.00570329	Secretory 24AB
dme-miR-2279-5p	-0.998332	Sema2b	FBgn0264273	0.391511	0.0190384	Semaphorin 2b
dme-miR-2279-5p	-0.998332	sgg	FBgn0003371	0.230164	0.0123831	shaggy
dme-miR-2279-5p	-0.998332	Shab	FBgn0262593	0.791447	1.02486e-08	Shaker cognate b
dme-miR-2279-5p	-0.998332	shakB	FBgn0085387	0.30146	0.0109959	shaking B
dme-miR-2279-5p	-0.998332	Shaw	FBgn0003386	0.59893	3.88899e-07	Shaker cognate w
dme-miR-2279-5p	-0.998332	shot	FBgn0013733	0.428939	7.56507e-05	short stop
dme-miR-2279-5p	-0.998332	sick	FBgn0263873	0.494742	4.33572e-05	sickie
dme-miR-2279-5p	-0.998332	side	FBgn0016061	0.442828	0.000838872	sidestep
dme-miR-2279-5p	-0.998332	sif	FBgn0085447	0.40047	0.00356022	still life
dme-miR-2279-5p	-0.998332	SIFaR	FBgn0038880	0.668194	0.0424143	SIFamide receptor
dme-miR-2279-5p	-0.998332	Sik3	FBgn0262103	0.326341	0.00856288	Salt-inducible kinase 3
dme-miR-2279-5p	-0.998332	siz	FBgn0026179	0.388498	0.00086449	schizo
dme-miR-2279-5p	-0.998332	SKIP	FBgn0051163	0.370578	0.0157952	Shal K[+] channel interacting protein
dme-miR-2279-5p	-0.998332	sli	FBgn0264089	0.532702	8.94606e-06	slit
dme-miR-2279-5p	-0.998332	Slik	FBgn0035001	0.389533	6.14273e-05	Sterile20-like kinase
dme-miR-2279-5p	-0.998332	slo	FBgn0003429	0.408935	1.04046e-05	slowpoke
dme-miR-2279-5p	-0.998332	smal	FBgn0085409	0.359628	0.00632358	smoke alarm
dme-miR-2279-5p	-0.998332	smg	FBgn0016070	0.256429	0.0386612	smaug
dme-miR-2279-5p	-0.998332	Smg5	FBgn0019890	0.303294	0.00821958	Smg5 nonsense mediated mRNA decay factor
dme-miR-2279-5p	-0.998332	Snap25	FBgn0011288	-0.483253	1.78016e-05	Synaptosomal-associated protein 25kDa
dme-miR-2279-5p	-0.998332	snRNP-U1-70K	FBgn0016978	0.299428	0.0267698	small ribonucleoprotein particle U1 subunit 70K
dme-miR-2279-5p	-0.998332	sns	FBgn0024189	0.590089	2.12598e-05	sticks and stones
dme-miR-2279-5p	-0.998332	SP2353	FBgn0034070	0.353347	0.00140494	SP2353
dme-miR-2279-5p	-0.998332	spas	FBgn0039141	0.385305	0.0399447	spastin
dme-miR-2279-5p	-0.998332	spen	FBgn0016977	0.479608	1.06532e-07	split ends
dme-miR-2279-5p	-0.998332	Spn	FBgn0010905	0.273102	0.00780165	Spinophilin
dme-miR-2279-5p	-0.998332	Spn42Dd	FBgn0028988	-0.425152	0.00161632	Serpin 42Dd
dme-miR-2279-5p	-0.998332	Spt20	FBgn0036374	0.678537	7.86554e-06	Spt20
dme-miR-2279-5p	-0.998332	squ	FBgn0267347	-0.940145	0.0184603	squash
dme-miR-2279-5p	-0.998332	sra	FBgn0086370	-0.362245	0.0115385	sarah
dme-miR-2279-5p	-0.998332	Src42A	FBgn0264959	0.430043	0.000699061	Src oncogene at 42A
dme-miR-2279-5p	-0.998332	srp	FBgn0003507	0.354924	0.00777902	serpent
dme-miR-2279-5p	-0.998332	ssp6	FBgn0035676	0.463547	0.00847498	short spindle 6
dme-miR-2279-5p	-0.998332	sstn	FBgn0036476	0.730009	0.046002	stepping stone
dme-miR-2279-5p	-0.998332	ssx	FBgn0024987	0.461143	0.00019426	sister-of-Sex-lethal
dme-miR-2279-5p	-0.998332	stan	FBgn0024836	0.699987	5.29502e-05	starry night
dme-miR-2279-5p	-0.998332	stck	FBgn0020249	-0.306894	0.00764143	steamer duck
dme-miR-2279-5p	-0.998332	stj	FBgn0261041	0.594494	3.69908e-07	straightjacket
dme-miR-2279-5p	-0.998332	strat	FBgn0032020	-0.642836	0.024197	stratum
dme-miR-2279-5p	-0.998332	stx	FBgn0052676	0.411473	0.000285724	stuxnet
dme-miR-2279-5p	-0.998332	Su(z)2	FBgn0265623	0.53199	4.32137e-05	Suppressor of zeste 2
dme-miR-2279-5p	-0.998332	sw	FBgn0003654	0.259186	0.0213481	short wing
dme-miR-2279-5p	-0.998332	Swim	FBgn0034709	-0.276684	0.0348969	Secreted Wg-interacting molecule
dme-miR-2279-5p	-0.998332	Syb	FBgn0003660	-0.302561	0.0160103	Synaptobrevin
dme-miR-2279-5p	-0.998332	Syn	FBgn0004575	0.306416	0.000821294	Synapsin
dme-miR-2279-5p	-0.998332	Synj	FBgn0034691	0.363987	0.00196167	Synaptojanin
dme-miR-2279-5p	-0.998332	Syt1	FBgn0004242	0.238393	0.00153303	Synaptotagmin 1
dme-miR-2279-5p	-0.998332	Syt4	FBgn0028400	0.261023	0.00384155	Synaptotagmin 4
dme-miR-2279-5p	-0.998332	Sytbeta	FBgn0261090	0.521631	0.00159857	Synaptotagmin beta
dme-miR-2279-5p	-0.998332	Syx13	FBgn0036341	-0.378416	0.0303844	Syntaxin 13
dme-miR-2279-5p	-0.998332	Taf4	FBgn0010280	0.390542	0.000109936	TBP-associated factor 4
dme-miR-2279-5p	-0.998332	Tctp	FBgn0037874	-0.281227	0.00318456	Translationally controlled tumor protein
dme-miR-2279-5p	-0.998332	Teh2	FBgn0035505	0.338197	0.000768408	tipE homolog 2
dme-miR-2279-5p	-0.998332	Ten-a	FBgn0267001	0.213425	0.0384191	Tenascin accessory
dme-miR-2279-5p	-0.998332	Ten-m	FBgn0004449	0.27791	0.0059491	Tenascin major
dme-miR-2279-5p	-0.998332	Tet	FBgn0263392	0.445656	2.49192e-05	Ten-Eleven Translocation (TET) family protein
dme-miR-2279-5p	-0.998332	ths	FBgn0033652	0.263422	0.0296685	thisbe
dme-miR-2279-5p	-0.998332	Tie	FBgn0014073	0.55773	0.0049094	Tie-like receptor tyrosine kinase
dme-miR-2279-5p	-0.998332	tipE	FBgn0003710	0.345753	0.0306164	temperature-induced paralytic E
dme-miR-2279-5p	-0.998332	Tob	FBgn0028397	-0.303895	0.00226339	Transducer of ERBB2
dme-miR-2279-5p	-0.998332	tok	FBgn0004885	0.289762	0.00599266	tolkin
dme-miR-2279-5p	-0.998332	Tomosyn	FBgn0030412	0.658361	4.8155e-10	tomosyn
dme-miR-2279-5p	-0.998332	Top1	FBgn0004924	0.318188	0.0010342	Topoisomerase 1
dme-miR-2279-5p	-0.998332	tou	FBgn0033636	0.597371	1.74225e-06	toutatis
dme-miR-2279-5p	-0.998332	tral	FBgn0041775	0.342821	0.000242025	trailer hitch
dme-miR-2279-5p	-0.998332	trh	FBgn0262139	0.684473	0.00603788	trachealess
dme-miR-2279-5p	-0.998332	Trpm	FBgn0265194	0.557187	1.05783e-05	Transient receptor potential cation channel, subfamily M
dme-miR-2279-5p	-0.998332	trr	FBgn0023518	0.570299	0.0010475	trithorax-related
dme-miR-2279-5p	-0.998332	Trs20	FBgn0266724	-0.694434	0.0140798	TRAPP subunit 20
dme-miR-2279-5p	-0.998332	trv	FBgn0085391	0.394909	0.000853878	trivet
dme-miR-2279-5p	-0.998332	trx	FBgn0003862	0.462066	5.85028e-05	trithorax
dme-miR-2279-5p	-0.998332	Tsp39D	FBgn0032943	-0.336896	0.00607946	Tetraspanin 39D
dme-miR-2279-5p	-0.998332	Tsp42Ei	FBgn0033130	-0.483171	0.0206262	Tetraspanin 42Ei
dme-miR-2279-5p	-0.998332	Tsp42El	FBgn0033134	-0.351656	0.0160497	Tetraspanin 42El
dme-miR-2279-5p	-0.998332	ttv	FBgn0265974	0.380094	0.00988138	tout-velu
dme-miR-2279-5p	-0.998332	tun	FBgn0034046	0.563894	0.000614227	tungus
dme-miR-2279-5p	-0.998332	tutl	FBgn0010473	0.728947	4.45398e-08	turtle
dme-miR-2279-5p	-0.998332	tyf	FBgn0026083	0.346939	0.000332911	twenty-four
dme-miR-2279-5p	-0.998332	tyn	FBgn0284435	0.7741	0.034587	trynity
dme-miR-2279-5p	-0.998332	tty	FBgn0015558	0.699459	1.29904e-08	tweety
dme-miR-2279-5p	-0.998332	Ubc7	FBgn0267384	-0.370808	0.00245366	Ubiquitin conjugating enzyme 7
dme-miR-2279-5p	-0.998332	Ubr1	FBgn0030809	0.436172	4.02093e-05	Ubr1 ubiquitin ligase
dme-miR-2279-5p	-0.998332	Ulp1	FBgn0027603	0.395408	0.00405946	Ulp1
dme-miR-2279-5p	-0.998332	unc-13-4A	FBgn0035756	0.437407	0.00158164	unc-13-4A
dme-miR-2279-5p	-0.998332	Unc-76	FBgn0040395	0.348813	0.000197472	Uncoordinated 76
dme-miR-2279-5p	-0.998332	upSET	FBgn0036398	0.340523	0.00282409	upSET
dme-miR-2279-5p	-0.998332	Usp32	FBgn0036913	0.316426	0.00283627	Ubiquitin specific protease 32
dme-miR-2279-5p	-0.998332	Vav	FBgn0040068	0.346994	0.0109758	Vav guanine nucleotide exchange factor
dme-miR-2279-5p	-0.998332	VhaM9.7-a	FBgn0035521	-0.254571	0.0368056	Vacuolar H[+] ATPase M9.7 subunit a
dme-miR-2279-5p	-0.998332	VhaM9.7-b	FBgn0028663	-0.561982	3.53443e-05	Vacuolar H[+] ATPase M9.7 subunit b
dme-miR-2279-5p	-0.998332	vsg	FBgn0045823	0.208224	0.0325679	visgun
dme-miR-2279-5p	-0.998332	wake	FBgn0266418	0.361894	0.00952238	wide awake
dme-miR-2279-5p	-0.998332	wal	FBgn0010516	-0.293512	0.00230138	walrus
dme-miR-2279-5p	-0.998332	wapl	FBgn0004655	0.453664	0.000829679	wings apart-like
dme-miR-2279-5p	-0.998332	wdb	FBgn0027492	0.232097	0.00871504	widerborst
dme-miR-2279-5p	-0.998332	wde	FBgn0027499	0.434031	0.00161632	windei
dme-miR-2279-5p	-0.998332	Wdr62	FBgn0031374	0.373872	8.64751e-05	WD repeat domain 62
dme-miR-2279-5p	-0.998332	wech	FBgn0259745	0.284218	0.0406473	wech
dme-miR-2279-5p	-0.998332	Wnt5	FBgn0010194	0.517877	0.0139352	Wnt oncogene analog 5
dme-miR-2279-5p	-0.998332	wry	FBgn0051665	0.364626	0.000767737	weary
dme-miR-2279-5p	-0.998332	X11L	FBgn0026313	0.252502	0.0283226	X11L
dme-miR-2279-5p	-0.998332	X11Lbeta	FBgn0052677	0.639984	4.47487e-09	X11Lbeta
dme-miR-2279-5p	-0.998332	XNP	FBgn0039338	0.444091	7.13951e-05	XNP
dme-miR-2279-5p	-0.998332	Ythdc1	FBgn0027616	0.356544	0.000829291	YTH domain containing 1
dme-miR-2279-5p	-0.998332	Zasp66	FBgn0035917	-0.641262	1.23901e-05	Z band alternatively spliced PDZ-motif protein 66
dme-miR-2279-5p	-0.998332	zip	FBgn0265434	0.243336	0.0205141	zipper

## Sheet: dme-miR-219-5p
miRNA ID	log2FC (miRNA)	Gene symbol	FlyBaseID	log2FC (mRNA)	padj	genename
dme-miR-219-5p	-0.762242	2mit	FBgn0260793	0.462414	0.000289364	2mit
dme-miR-219-5p	-0.762242	5-HT7	FBgn0004573	0.519257	0.037246	5-hydroxytryptamine (serotonin) receptor 7
dme-miR-219-5p	-0.762242	Ac13E	FBgn0022710	0.323039	0.00302678	Adenylyl cyclase 13E
dme-miR-219-5p	-0.762242	Ac3	FBgn0023416	0.324567	0.00444763	Adenylate cyclase 3
dme-miR-219-5p	-0.762242	Acf	FBgn0027620	0.333238	0.0496414	ATP-dependent chromatin assembly factor large subunit
dme-miR-219-5p	-0.762242	Ank2	FBgn0261788	0.357678	0.00433126	Ankyrin 2
dme-miR-219-5p	-0.762242	Apc	FBgn0015589	0.504401	2.56044e-05	APC-like
dme-miR-219-5p	-0.762242	Appl	FBgn0000108	0.210992	0.0115591	beta amyloid protein precursor-like
dme-miR-219-5p	-0.762242	Argk	FBgn0000116	-0.329168	0.000477897	Arginine kinase
dme-miR-219-5p	-0.762242	Asph	FBgn0034075	-0.314189	0.0208461	Aspartyl beta-hydroxylase
dme-miR-219-5p	-0.762242	ATP8B	FBgn0037989	0.646741	8.60488e-08	ATPase 8B
dme-miR-219-5p	-0.762242	ATPsyndelta	FBgn0028342	-0.328799	0.0015447	ATP synthase, delta subunit
dme-miR-219-5p	-0.762242	Atx2	FBgn0041188	0.299646	0.00325071	Ataxin-2
dme-miR-219-5p	-0.762242	B4	FBgn0023407	0.434039	1.46918e-05	B4
dme-miR-219-5p	-0.762242	B52	FBgn0004587	0.575689	5.93055e-06	B52
dme-miR-219-5p	-0.762242	beat-VII	FBgn0250908	0.311686	0.0309478	beaten path VII
dme-miR-219-5p	-0.762242	bif	FBgn0014133	0.271744	0.00815142	bifocal
dme-miR-219-5p	-0.762242	bma	FBgn0085385	0.514757	0.00141925	black match
dme-miR-219-5p	-0.762242	br	FBgn0283451	0.692645	4.86071e-06	broad
dme-miR-219-5p	-0.762242	brp	FBgn0259246	0.732711	3.15021e-10	bruchpilot
dme-miR-219-5p	-0.762242	Bsg	FBgn0261822	-0.187123	0.0270622	Basigin
dme-miR-219-5p	-0.762242	C3G	FBgn0259228	0.546789	1.26789e-06	C3G guanyl-nucleotide exchange factor
dme-miR-219-5p	-0.762242	Ca-alpha1T	FBgn0264386	0.73743	1.97461e-11	Ca[2+]-channel protein alpha[[1]] subunit T
dme-miR-219-5p	-0.762242	Cad86C	FBgn0261053	0.792362	0.0021128	Cadherin 86C
dme-miR-219-5p	-0.762242	Cap-H2	FBgn0037831	0.538204	0.00459347	Chromosome associated protein H2
dme-miR-219-5p	-0.762242	Cda5	FBgn0051973	0.63379	1.29328e-06	Chitin deacetylase-like 5
dme-miR-219-5p	-0.762242	CG10189	FBgn0032793	-0.561462	0.0435483	-
dme-miR-219-5p	-0.762242	CG10516	FBgn0036549	-0.553332	0.00036048	-
dme-miR-219-5p	-0.762242	CG11000	FBgn0263353	0.456688	0.000145787	-
dme-miR-219-5p	-0.762242	CG11151	FBgn0030519	-0.515283	3.2912e-05	-
dme-miR-219-5p	-0.762242	CG11883	FBgn0033538	0.40394	0.00463226	-
dme-miR-219-5p	-0.762242	CG12567	FBgn0039958	-0.545799	6.752e-06	-
dme-miR-219-5p	-0.762242	CG12851	FBgn0035086	0.676279	3.78592e-05	-
dme-miR-219-5p	-0.762242	CG13739	FBgn0033403	0.509174	0.00154165	-
dme-miR-219-5p	-0.762242	CG14535	FBgn0031955	0.434736	0.040788	-
dme-miR-219-5p	-0.762242	CG14669	FBgn0037326	0.471443	0.000270786	-
dme-miR-219-5p	-0.762242	CG14762	FBgn0033250	0.297933	0.00963061	-
dme-miR-219-5p	-0.762242	CG14818	FBgn0026088	-0.690357	3.88141e-06	-
dme-miR-219-5p	-0.762242	CG14971	FBgn0035449	-0.374916	0.0434483	-
dme-miR-219-5p	-0.762242	CG15715	FBgn0036538	-0.551758	0.000269478	-
dme-miR-219-5p	-0.762242	CG1646	FBgn0039600	0.546558	1.7029e-05	-
dme-miR-219-5p	-0.762242	CG16711	FBgn0036032	0.508012	1.10202e-06	-
dme-miR-219-5p	-0.762242	CG16779	FBgn0037698	0.724217	6.17233e-10	-
dme-miR-219-5p	-0.762242	CG16972	FBgn0032481	0.601271	0.00404872	-
dme-miR-219-5p	-0.762242	CG17059	FBgn0040754	-0.54474	0.00244614	-
dme-miR-219-5p	-0.762242	CG18659	FBgn0027561	0.274937	0.0407288	-
dme-miR-219-5p	-0.762242	CG1910	FBgn0022349	0.238804	0.0414496	-
dme-miR-219-5p	-0.762242	CG1965	FBgn0037466	0.41785	0.00144215	-
dme-miR-219-5p	-0.762242	CG2225	FBgn0032957	0.328584	0.0115584	-
dme-miR-219-5p	-0.762242	CG2747	FBgn0037541	0.510436	1.53454e-06	-
dme-miR-219-5p	-0.762242	CG2926	FBgn0037344	0.409494	0.000635131	-
dme-miR-219-5p	-0.762242	CG30116	FBgn0028496	0.52392	0.000163149	-
dme-miR-219-5p	-0.762242	CG30122	FBgn0050122	0.421692	4.91846e-05	-
dme-miR-219-5p	-0.762242	CG30285	FBgn0050285	-0.654526	0.00580956	-
dme-miR-219-5p	-0.762242	CG31224	FBgn0051224	0.640274	6.02033e-06	-
dme-miR-219-5p	-0.762242	CG31342	FBgn0051342	0.29686	0.0457954	-
dme-miR-219-5p	-0.762242	CG31687	FBgn0051687	0.239258	0.0422743	-
dme-miR-219-5p	-0.762242	CG31688	FBgn0263355	0.289968	0.0138985	-
dme-miR-219-5p	-0.762242	CG3198	FBgn0029887	0.351491	0.00854299	-
dme-miR-219-5p	-0.762242	CG32017	FBgn0052017	-0.373269	0.00203429	-
dme-miR-219-5p	-0.762242	CG32206	FBgn0052206	0.331861	0.0199759	-
dme-miR-219-5p	-0.762242	CG32523	FBgn0052523	-0.776008	5.37317e-10	-
dme-miR-219-5p	-0.762242	CG32647	FBgn0052647	-0.421878	0.0010475	-
dme-miR-219-5p	-0.762242	CG34120	FBgn0083956	0.229618	0.0379477	-
dme-miR-219-5p	-0.762242	CG34353	FBgn0085382	0.446427	0.00563271	-
dme-miR-219-5p	-0.762242	CG34357	FBgn0085386	0.55681	0.000285679	-
dme-miR-219-5p	-0.762242	CG34384	FBgn0085413	0.37211	0.00225193	-
dme-miR-219-5p	-0.762242	CG34398	FBgn0085427	0.308612	0.0154213	-
dme-miR-219-5p	-0.762242	CG3638	FBgn0261444	0.257206	0.0235454	-
dme-miR-219-5p	-0.762242	CG4168	FBgn0028888	0.399325	0.00435456	-
dme-miR-219-5p	-0.762242	CG42268	FBgn0259163	0.465515	1.95528e-06	-
dme-miR-219-5p	-0.762242	CG42322	FBgn0259222	0.626814	6.21441e-07	-
dme-miR-219-5p	-0.762242	CG42541	FBgn0260658	0.28695	0.00729071	-
dme-miR-219-5p	-0.762242	CG42724	FBgn0261641	0.664613	5.71599e-07	-
dme-miR-219-5p	-0.762242	CG42750	FBgn0261804	0.599005	2.64946e-06	-
dme-miR-219-5p	-0.762242	CG43373	FBgn0263131	0.665585	0.000289364	-
dme-miR-219-5p	-0.762242	CG43897	FBgn0264489	-0.587862	0.000274829	-
dme-miR-219-5p	-0.762242	CG44153	FBgn0265002	0.421846	0.0435197	-
dme-miR-219-5p	-0.762242	CG45263	FBgn0266801	0.748691	1.05657e-05	-
dme-miR-219-5p	-0.762242	CG4577	FBgn0031306	0.207865	0.0429734	-
dme-miR-219-5p	-0.762242	CG5819	FBgn0034717	0.353096	0.0160319	-
dme-miR-219-5p	-0.762242	CG6123	FBgn0030913	0.482136	0.000923991	-
dme-miR-219-5p	-0.762242	CG6293	FBgn0037807	-0.573841	0.0136524	-
dme-miR-219-5p	-0.762242	CG7564	FBgn0036734	0.315509	0.000998525	-
dme-miR-219-5p	-0.762242	CG7565	FBgn0035833	0.345059	0.0499859	-
dme-miR-219-5p	-0.762242	CG7656	FBgn0036516	-0.345305	0.0241573	-
dme-miR-219-5p	-0.762242	CG9170	FBgn0030716	0.533273	6.40608e-08	-
dme-miR-219-5p	-0.762242	CG9521	FBgn0030588	-0.601805	0.0284477	-
dme-miR-219-5p	-0.762242	chif	FBgn0000307	0.572789	0.000206679	chiffon
dme-miR-219-5p	-0.762242	cic	FBgn0262582	0.303307	0.0014843	capicua
dme-miR-219-5p	-0.762242	cindr	FBgn0027598	0.245698	0.0180449	CIN85 and CD2AP related
dme-miR-219-5p	-0.762242	Corin	FBgn0033192	0.545054	5.35783e-07	corin
dme-miR-219-5p	-0.762242	Cow	FBgn0039054	0.235283	0.0215325	Carrier of Wingless
dme-miR-219-5p	-0.762242	cv-c	FBgn0285955	0.242017	0.0282258	crossveinless c
dme-miR-219-5p	-0.762242	CycT	FBgn0025455	0.346687	0.00207061	Cyclin T
dme-miR-219-5p	-0.762242	Csk	FBgn0262081	0.30247	0.022266	C-terminal Src kinase
dme-miR-219-5p	-0.762242	Dbp80	FBgn0024804	-0.820014	1.5526e-07	Dead box protein 80
dme-miR-219-5p	-0.762242	Dg	FBgn0034072	0.479182	7.86815e-05	Dystroglycan
dme-miR-219-5p	-0.762242	Dmtn	FBgn0037443	0.39648	0.000405335	Dementin
dme-miR-219-5p	-0.762242	Dop1R2	FBgn0266137	0.584594	0.00223758	Dopamine 1-like receptor 2
dme-miR-219-5p	-0.762242	Dscam2	FBgn0265296	0.610225	6.36544e-07	Down syndrome cell adhesion molecule 2
dme-miR-219-5p	-0.762242	Dyb	FBgn0033739	0.373329	0.000837296	Dystrobrevin
dme-miR-219-5p	-0.762242	Dys	FBgn0260003	0.241414	0.027562	Dystrophin
dme-miR-219-5p	-0.762242	Eaf	FBgn0033166	0.28126	0.0383195	ELL-associated factor
dme-miR-219-5p	-0.762242	eag	FBgn0000535	0.669055	9.31942e-08	ether a go-go
dme-miR-219-5p	-0.762242	Egfr	FBgn0003731	0.355891	0.00132156	Epidermal growth factor receptor
dme-miR-219-5p	-0.762242	Eip78C	FBgn0004865	0.627388	0.000102285	Ecdysone-induced protein 78C
dme-miR-219-5p	-0.762242	Eip93F	FBgn0264490	-0.360504	0.000270152	Ecdysone-induced protein 93F
dme-miR-219-5p	-0.762242	Elk	FBgn0011589	0.51394	0.00226339	Eag-like K[+] channel
dme-miR-219-5p	-0.762242	Epac	FBgn0085421	0.275751	0.0124982	Exchange protein directly activated by cAMP
dme-miR-219-5p	-0.762242	Est-Q	FBgn0037090	-0.468283	0.000239965	Esterase Q
dme-miR-219-5p	-0.762242	Evi5	FBgn0262740	0.346027	0.00320311	Ecotropic viral integration site 5
dme-miR-219-5p	-0.762242	ewg	FBgn0005427	0.254342	0.0379177	erect wing
dme-miR-219-5p	-0.762242	Frq2	FBgn0083228	0.473486	0.000719677	Frequenin 2
dme-miR-219-5p	-0.762242	fus	FBgn0023441	0.444472	0.00045905	fusilli
dme-miR-219-5p	-0.762242	GABA-B-R3	FBgn0031275	0.619812	0.00027412	metabotropic GABA-B receptor subtype 3
dme-miR-219-5p	-0.762242	Gad1	FBgn0004516	0.333813	0.000423033	Glutamic acid decarboxylase 1
dme-miR-219-5p	-0.762242	GATAd	FBgn0032223	0.315594	0.0410698	GATAd
dme-miR-219-5p	-0.762242	GEFmeso	FBgn0050115	0.319394	0.0312964	Guanine nucleotide exchange factor in mesoderm
dme-miR-219-5p	-0.762242	Gfrl	FBgn0262869	0.354977	0.00122308	Glial cell line-derived neurotrophic family receptor-like
dme-miR-219-5p	-0.762242	Ggamma30A	FBgn0267252	-0.211275	0.040294	G protein subunit gamma at 30A
dme-miR-219-5p	-0.762242	GlcAT-P	FBgn0036144	0.248207	0.0388977	Glucuronyltransferase P
dme-miR-219-5p	-0.762242	GluClalpha	FBgn0024963	0.506986	9.77849e-06	GluClalpha
dme-miR-219-5p	-0.762242	Glut4EF	FBgn0267336	0.220192	0.0296551	Glucose transporter 4 enhancer factor
dme-miR-219-5p	-0.762242	GlyT	FBgn0034911	0.335492	0.0321974	Glycine transporter
dme-miR-219-5p	-0.762242	gprs	FBgn0024232	0.715968	3.47064e-06	gprs
dme-miR-219-5p	-0.762242	GstE11	FBgn0034354	-0.673066	0.00988142	Glutathione S transferase E11
dme-miR-219-5p	-0.762242	hep	FBgn0010303	0.25583	0.0486086	hemipterous
dme-miR-219-5p	-0.762242	Hipk	FBgn0035142	0.273311	0.00310051	Homeodomain interacting protein kinase
dme-miR-219-5p	-0.762242	hrg	FBgn0015949	0.234407	0.0429734	hiiragi
dme-miR-219-5p	-0.762242	inaE	FBgn0261244	0.375844	0.000891207	inactivation no afterpotential E
dme-miR-219-5p	-0.762242	jeb	FBgn0086677	0.270477	0.00560893	jelly belly
dme-miR-219-5p	-0.762242	jef	FBgn0033958	0.324212	0.000542903	jet fuel
dme-miR-219-5p	-0.762242	jim	FBgn0027339	-0.184659	0.0487134	jim
dme-miR-219-5p	-0.762242	kek2	FBgn0015400	0.370844	0.014835	kekkon 2
dme-miR-219-5p	-0.762242	Khc-73	FBgn0019968	0.363063	0.000126142	Kinesin heavy chain 73
dme-miR-219-5p	-0.762242	Klp10A	FBgn0030268	0.311579	0.00645246	Kinesin-like protein at 10A
dme-miR-219-5p	-0.762242	Kul	FBgn0039688	0.294049	0.00307528	Kuzbanian-like
dme-miR-219-5p	-0.762242	lap	FBgn0086372	0.261096	0.00226339	like-AP180
dme-miR-219-5p	-0.762242	Lar	FBgn0000464	0.42302	0.0248899	Leukocyte-antigen-related-like
dme-miR-219-5p	-0.762242	lectin-28C	FBgn0040099	-1.32867	8.39662e-05	lectin-28C
dme-miR-219-5p	-0.762242	Liprin-alpha	FBgn0046704	0.402865	0.000610269	Liprin-alpha
dme-miR-219-5p	-0.762242	LRR	FBgn0033212	0.425155	0.00226339	Leucine-rich repeat
dme-miR-219-5p	-0.762242	lt	FBgn0002566	-0.247913	0.0421506	light
dme-miR-219-5p	-0.762242	lute	FBgn0262871	0.303764	0.0217851	lute
dme-miR-219-5p	-0.762242	Mlc1	FBgn0002772	-0.666877	6.57972e-08	Myosin alkali light chain 1
dme-miR-219-5p	-0.762242	mmd	FBgn0259110	0.414042	0.000117209	mind-meld
dme-miR-219-5p	-0.762242	MRP	FBgn0032456	0.397035	0.00020555	Multidrug-Resistance like Protein 1
dme-miR-219-5p	-0.762242	mRpS5	FBgn0287187	-0.482133	4.04714e-05	mitochondrial ribosomal protein S5
dme-miR-219-5p	-0.762242	msk	FBgn0026252	0.2677	0.0260971	moleskin
dme-miR-219-5p	-0.762242	Myo95E	FBgn0039157	0.37558	0.0072517	Myosin 95E
dme-miR-219-5p	-0.762242	nAChRalpha5	FBgn0028875	0.294863	0.00204736	nicotinic Acetylcholine Receptor alpha5
dme-miR-219-5p	-0.762242	NaCP60E	FBgn0085434	0.706884	3.01492e-09	Na channel protein 60E
dme-miR-219-5p	-0.762242	NAT1	FBgn0010488	0.369093	0.00031994	NAT1
dme-miR-219-5p	-0.762242	ND-20	FBgn0030718	-0.451416	1.11547e-06	NADH dehydrogenase (ubiquinone) 20 kDa subunit
dme-miR-219-5p	-0.762242	nej	FBgn0261617	0.284662	0.016924	nejire
dme-miR-219-5p	-0.762242	Nipped-B	FBgn0026401	-0.36679	5.11638e-05	Nipped-B
dme-miR-219-5p	-0.762242	NKAIN	FBgn0085442	0.440959	6.36499e-06	Na,K-ATPase Interacting
dme-miR-219-5p	-0.762242	nonA	FBgn0004227	0.267948	0.00840049	no on or off transient A
dme-miR-219-5p	-0.762242	Nop17l	FBgn0033224	0.378138	0.00509486	Nop17 like
dme-miR-219-5p	-0.762242	Not3	FBgn0033029	0.254037	0.0347313	CCR4-NOT transcription complex subunit 3
dme-miR-219-5p	-0.762242	Nrx-1	FBgn0038975	0.501648	1.66388e-07	Neurexin 1
dme-miR-219-5p	-0.762242	nsl1	FBgn0262527	0.293943	0.00742532	non-specific lethal 1
dme-miR-219-5p	-0.762242	obe	FBgn0038344	0.504745	0.022649	obelus
dme-miR-219-5p	-0.762242	Obp57b	FBgn0043534	-0.503379	0.00126156	Odorant-binding protein 57b
dme-miR-219-5p	-0.762242	Octbeta1R	FBgn0038980	0.327648	0.0145666	Octopamine beta1 receptor
dme-miR-219-5p	-0.762242	olf413	FBgn0037153	0.560797	7.19787e-05	olf413
dme-miR-219-5p	-0.762242	OS9	FBgn0042129	-0.676527	0.0429734	Olfactory-specific 9
dme-miR-219-5p	-0.762242	par-1	FBgn0260934	0.313822	9.77644e-05	par-1
dme-miR-219-5p	-0.762242	para	FBgn0285944	0.556754	1.2825e-07	paralytic
dme-miR-219-5p	-0.762242	Pde11	FBgn0085370	0.349328	0.00600148	Phosphodiesterase 11
dme-miR-219-5p	-0.762242	Pde8	FBgn0266377	0.346053	0.00218536	Phosphodiesterase 8
dme-miR-219-5p	-0.762242	Pex12	FBgn0031282	-0.825824	0.019895	Peroxin 12
dme-miR-219-5p	-0.762242	pho	FBgn0002521	-0.531826	0.000177739	pleiohomeotic
dme-miR-219-5p	-0.762242	phtf	FBgn0028579	0.415789	0.00139137	phtf
dme-miR-219-5p	-0.762242	Pi3K92E	FBgn0015279	0.403785	0.00773401	Phosphatidylinositol 3-kinase 92E
dme-miR-219-5p	-0.762242	PIP4K	FBgn0039924	-0.457819	1.26216e-05	Phosphatidylinositol 5-phosphate 4-kinase
dme-miR-219-5p	-0.762242	Pka-C1	FBgn0000273	0.219871	0.0120359	Protein kinase, cAMP-dependent, catalytic subunit 1
dme-miR-219-5p	-0.762242	Plc21C	FBgn0004611	0.514205	4.16661e-07	Phospholipase C at 21C
dme-miR-219-5p	-0.762242	plum	FBgn0039431	0.411852	0.0253492	plum
dme-miR-219-5p	-0.762242	plx	FBgn0261261	0.253479	0.0160103	pollux
dme-miR-219-5p	-0.762242	pod1	FBgn0029903	0.366951	0.00224894	pod1 coronin
dme-miR-219-5p	-0.762242	Ppcs	FBgn0261285	0.400426	0.00111496	Phosphopantothenoylcysteine synthetase
dme-miR-219-5p	-0.762242	pros	FBgn0004595	0.298802	0.00141553	prospero
dme-miR-219-5p	-0.762242	PsGEF	FBgn0264598	0.330813	0.00104246	Protostome-specific GEF
dme-miR-219-5p	-0.762242	Ptip	FBgn0052133	0.665071	0.000386897	PAX transcription activation domain interacting protein
dme-miR-219-5p	-0.762242	qvr	FBgn0260499	0.448706	1.56961e-06	quiver
dme-miR-219-5p	-0.762242	Rab26	FBgn0086913	0.477037	0.000601917	Rab26
dme-miR-219-5p	-0.762242	Rab3-GEF	FBgn0030613	0.454706	1.98629e-05	Rab3 GDP-GTP exchange factor
dme-miR-219-5p	-0.762242	RanBPM	FBgn0262114	0.309265	0.00283491	Ran-binding protein M
dme-miR-219-5p	-0.762242	Rbp	FBgn0262483	0.661686	1.33376e-09	RIM-binding protein
dme-miR-219-5p	-0.762242	rgr	FBgn0267792	-0.456654	0.0382895	regular
dme-miR-219-5p	-0.762242	rictor	FBgn0031006	0.32875	0.029284	rapamycin-insensitive companion of Tor
dme-miR-219-5p	-0.762242	rl	FBgn0003256	-0.507843	5.75187e-06	rolled
dme-miR-219-5p	-0.762242	rno	FBgn0035106	0.467653	0.000678389	rhinoceros
dme-miR-219-5p	-0.762242	robo1	FBgn0005631	0.429979	0.00195668	roundabout 1
dme-miR-219-5p	-0.762242	roq	FBgn0036621	0.273363	0.0369414	roquin
dme-miR-219-5p	-0.762242	RpL38	FBgn0040007	-0.475505	0.000323426	Ribosomal protein L38
dme-miR-219-5p	-0.762242	RpS28b	FBgn0030136	-0.408108	0.000844154	Ribosomal protein S28b
dme-miR-219-5p	-0.762242	RyR	FBgn0011286	0.358156	0.0223112	Ryanodine receptor
dme-miR-219-5p	-0.762242	S6k	FBgn0283472	0.231047	0.0119476	Ribosomal protein S6 kinase
dme-miR-219-5p	-0.762242	scny	FBgn0260936	0.284469	0.0173777	scrawny
dme-miR-219-5p	-0.762242	Sema2b	FBgn0264273	0.391511	0.0190384	Semaphorin 2b
dme-miR-219-5p	-0.762242	Sh	FBgn0003380	0.359902	0.000379526	Shaker
dme-miR-219-5p	-0.762242	shakB	FBgn0085387	0.30146	0.0109959	shaking B
dme-miR-219-5p	-0.762242	side	FBgn0016061	0.442828	0.000838872	sidestep
dme-miR-219-5p	-0.762242	sima	FBgn0266411	0.296938	0.0254422	similar
dme-miR-219-5p	-0.762242	Sin3A	FBgn0022764	0.541625	9.46747e-08	Sin3A
dme-miR-219-5p	-0.762242	skd	FBgn0003415	0.385454	0.00178738	skuld
dme-miR-219-5p	-0.762242	slo	FBgn0003429	0.408935	1.04046e-05	slowpoke
dme-miR-219-5p	-0.762242	Smg5	FBgn0019890	0.303294	0.00821958	Smg5 nonsense mediated mRNA decay factor
dme-miR-219-5p	-0.762242	sn	FBgn0003447	-0.269833	0.022191	singed
dme-miR-219-5p	-0.762242	spg	FBgn0264324	0.58846	2.82916e-05	sponge
dme-miR-219-5p	-0.762242	Spn	FBgn0010905	0.273102	0.00780165	Spinophilin
dme-miR-219-5p	-0.762242	srp	FBgn0003507	0.354924	0.00777902	serpent
dme-miR-219-5p	-0.762242	SRPK	FBgn0286813	0.388799	0.000185216	SR Protein Kinase
dme-miR-219-5p	-0.762242	ssx	FBgn0024987	0.461143	0.00019426	sister-of-Sex-lethal
dme-miR-219-5p	-0.762242	Syt1	FBgn0004242	0.238393	0.00153303	Synaptotagmin 1
dme-miR-219-5p	-0.762242	ths	FBgn0033652	0.263422	0.0296685	thisbe
dme-miR-219-5p	-0.762242	tnc	FBgn0039257	0.737244	0.00111454	tenectin
dme-miR-219-5p	-0.762242	Tor	FBgn0021796	0.376883	0.00518678	Target of rapamycin
dme-miR-219-5p	-0.762242	trv	FBgn0085391	0.394909	0.000853878	trivet
dme-miR-219-5p	-0.762242	Tsp39D	FBgn0032943	-0.336896	0.00607946	Tetraspanin 39D
dme-miR-219-5p	-0.762242	unc-13-4A	FBgn0035756	0.437407	0.00158164	unc-13-4A
dme-miR-219-5p	-0.762242	wapl	FBgn0004655	0.453664	0.000829679	wings apart-like

## Sheet: dme-miR-1010-5p
miRNA ID	log2FC (miRNA)	Gene symbol	FlyBaseID	log2FC (mRNA)	padj	genename
dme-miR-1010-5p	-0.696338	2mit	FBgn0260793	0.462414	0.000289364	2mit
dme-miR-1010-5p	-0.696338	acj6	FBgn0000028	0.6322	0.00889263	abnormal chemosensory jump 6
dme-miR-1010-5p	-0.696338	Alh	FBgn0261238	0.531699	0.000985193	Alhambra
dme-miR-1010-5p	-0.696338	AOX1	FBgn0267408	0.274822	0.0233177	Aldehyde oxidase 1
dme-miR-1010-5p	-0.696338	Asator	FBgn0039908	0.350738	0.000520088	asator
dme-miR-1010-5p	-0.696338	Atx2	FBgn0041188	0.299646	0.00325071	Ataxin-2
dme-miR-1010-5p	-0.696338	bic	FBgn0000181	-0.295004	0.00341439	bicaudal
dme-miR-1010-5p	-0.696338	bif	FBgn0014133	0.271744	0.00815142	bifocal
dme-miR-1010-5p	-0.696338	bon	FBgn0023097	0.361145	0.0175455	bonus
dme-miR-1010-5p	-0.696338	br	FBgn0283451	0.692645	4.86071e-06	broad
dme-miR-1010-5p	-0.696338	BuGZ	FBgn0032600	0.341536	0.000697696	Bub3 interacting GLEBS and Zinc finger domain protein
dme-miR-1010-5p	-0.696338	Calx	FBgn0013995	0.258955	0.00957072	Na/Ca-exchange protein
dme-miR-1010-5p	-0.696338	CanB2	FBgn0015614	-0.247319	0.0465267	Calcineurin B2
dme-miR-1010-5p	-0.696338	Caper	FBgn0031883	0.212469	0.03877	caper
dme-miR-1010-5p	-0.696338	Cda5	FBgn0051973	0.63379	1.29328e-06	Chitin deacetylase-like 5
dme-miR-1010-5p	-0.696338	CG11319	FBgn0031835	0.568652	3.93217e-06	-
dme-miR-1010-5p	-0.696338	CG11873	FBgn0039633	0.698549	6.40608e-08	-
dme-miR-1010-5p	-0.696338	CG11883	FBgn0033538	0.40394	0.00463226	-
dme-miR-1010-5p	-0.696338	CG12567	FBgn0039958	-0.545799	6.752e-06	-
dme-miR-1010-5p	-0.696338	CG12769	FBgn0033252	0.402378	0.0115385	-
dme-miR-1010-5p	-0.696338	CG12851	FBgn0035086	0.676279	3.78592e-05	-
dme-miR-1010-5p	-0.696338	CG12991	FBgn0030847	0.308515	0.039383	-
dme-miR-1010-5p	-0.696338	CG13185	FBgn0033661	0.695295	0.000289364	-
dme-miR-1010-5p	-0.696338	CG13551	FBgn0040660	-0.296499	0.0171424	-
dme-miR-1010-5p	-0.696338	CG13739	FBgn0033403	0.509174	0.00154165	-
dme-miR-1010-5p	-0.696338	CG14234	FBgn0031065	0.377091	0.0330857	-
dme-miR-1010-5p	-0.696338	CG14478	FBgn0028953	0.263248	0.023851	-
dme-miR-1010-5p	-0.696338	CG14535	FBgn0031955	0.434736	0.040788	-
dme-miR-1010-5p	-0.696338	CG14591	FBgn0033054	-0.246612	0.0151715	-
dme-miR-1010-5p	-0.696338	CG15203	FBgn0030261	-0.443903	0.00418205	-
dme-miR-1010-5p	-0.696338	CG15309	FBgn0030183	-0.37146	0.00460285	-
dme-miR-1010-5p	-0.696338	CG1646	FBgn0039600	0.546558	1.7029e-05	-
dme-miR-1010-5p	-0.696338	CG1677	FBgn0029941	0.386928	0.00102585	-
dme-miR-1010-5p	-0.696338	CG16791	FBgn0038881	0.494752	3.27459e-07	-
dme-miR-1010-5p	-0.696338	CG17508	FBgn0039970	-0.48793	2.82916e-05	-
dme-miR-1010-5p	-0.696338	CG17528	FBgn0261387	-0.240058	0.0250946	-
dme-miR-1010-5p	-0.696338	CG2186	FBgn0030243	0.388875	0.00102972	-
dme-miR-1010-5p	-0.696338	CG31140	FBgn0051140	0.498499	1.75021e-05	-
dme-miR-1010-5p	-0.696338	CG31191	FBgn0051191	0.546466	0.0146035	-
dme-miR-1010-5p	-0.696338	CG31550	FBgn0051550	0.353975	0.00302618	-
dme-miR-1010-5p	-0.696338	CG31687	FBgn0051687	0.239258	0.0422743	-
dme-miR-1010-5p	-0.696338	CG31688	FBgn0263355	0.289968	0.0138985	-
dme-miR-1010-5p	-0.696338	CG31712	FBgn0051712	0.486871	4.43832e-05	-
dme-miR-1010-5p	-0.696338	CG32195	FBgn0052195	-0.625195	0.0416712	-
dme-miR-1010-5p	-0.696338	CG32206	FBgn0052206	0.331861	0.0199759	-
dme-miR-1010-5p	-0.696338	CG32809	FBgn0023531	0.919782	2.93858e-11	-
dme-miR-1010-5p	-0.696338	CG32813	FBgn0052813	0.395232	0.0425096	-
dme-miR-1010-5p	-0.696338	CG33298	FBgn0032120	0.294257	0.0321974	-
dme-miR-1010-5p	-0.696338	CG34227	FBgn0085256	-0.474489	0.00118195	-
dme-miR-1010-5p	-0.696338	CG34384	FBgn0085413	0.37211	0.00225193	-
dme-miR-1010-5p	-0.696338	CG3638	FBgn0261444	0.257206	0.0235454	-
dme-miR-1010-5p	-0.696338	CG3829	FBgn0035091	0.279044	0.00790059	-
dme-miR-1010-5p	-0.696338	CG40191	FBgn0058191	-0.251242	0.0397367	-
dme-miR-1010-5p	-0.696338	CG42322	FBgn0259222	0.626814	6.21441e-07	-
dme-miR-1010-5p	-0.696338	CG42450	FBgn0259927	0.416557	4.60171e-05	-
dme-miR-1010-5p	-0.696338	CG42674	FBgn0261556	0.346161	0.00378169	-
dme-miR-1010-5p	-0.696338	CG42748	FBgn0261802	0.440663	1.33958e-05	-
dme-miR-1010-5p	-0.696338	CG43373	FBgn0263131	0.665585	0.000289364	-
dme-miR-1010-5p	-0.696338	CG43737	FBgn0263994	0.394751	0.000544214	-
dme-miR-1010-5p	-0.696338	CG43740	FBgn0263997	0.470163	0.0241958	-
dme-miR-1010-5p	-0.696338	CG44422	FBgn0265595	0.298906	0.0194852	-
dme-miR-1010-5p	-0.696338	CG45078	FBgn0266448	-0.597803	0.0348969	-
dme-miR-1010-5p	-0.696338	CG5068	FBgn0035951	-0.414593	0.0114608	-
dme-miR-1010-5p	-0.696338	CG5080	FBgn0031313	-0.386277	0.0198343	-
dme-miR-1010-5p	-0.696338	CG5973	FBgn0031914	-0.295511	0.00789287	-
dme-miR-1010-5p	-0.696338	CG6231	FBgn0038720	-0.568065	5.57204e-05	-
dme-miR-1010-5p	-0.696338	CG7378	FBgn0030976	-0.414611	0.00345364	-
dme-miR-1010-5p	-0.696338	CG7990	FBgn0030997	0.278114	0.032897	-
dme-miR-1010-5p	-0.696338	CG8500	FBgn0037754	0.435343	0.000340448	-
dme-miR-1010-5p	-0.696338	CG8861	FBgn0037676	-0.296901	0.0271294	-
dme-miR-1010-5p	-0.696338	CG8910	FBgn0025833	0.288932	0.0345806	-
dme-miR-1010-5p	-0.696338	CG9922	FBgn0038196	-0.496351	0.0216557	-
dme-miR-1010-5p	-0.696338	CG9932	FBgn0262160	0.394776	0.000157792	-
dme-miR-1010-5p	-0.696338	Cngl	FBgn0263257	0.771415	1.2215e-13	Cyclic nucleotide-gated ion channel-like
dme-miR-1010-5p	-0.696338	cno	FBgn0259212	0.41887	0.00061602	canoe
dme-miR-1010-5p	-0.696338	Corin	FBgn0033192	0.545054	5.35783e-07	corin
dme-miR-1010-5p	-0.696338	corto	FBgn0010313	0.300846	0.0134666	corto
dme-miR-1010-5p	-0.696338	COX5B	FBgn0031830	-0.35381	0.000289925	Cytochrome c oxidase subunit 5B
dme-miR-1010-5p	-0.696338	D19A	FBgn0022935	0.594432	0.00257532	D19A
dme-miR-1010-5p	-0.696338	Dbp80	FBgn0024804	-0.820014	1.5526e-07	Dead box protein 80
dme-miR-1010-5p	-0.696338	Dgk	FBgn0085390	0.656568	6.36571e-06	Diacyl glycerol kinase
dme-miR-1010-5p	-0.696338	Dhit	FBgn0028743	0.372784	0.0209472	Double hit
dme-miR-1010-5p	-0.696338	DIP1	FBgn0024807	0.525131	1.5526e-07	DISCO Interacting Protein 1
dme-miR-1010-5p	-0.696338	Dop1R1	FBgn0011582	0.456921	0.0177936	Dopamine 1-like receptor 1
dme-miR-1010-5p	-0.696338	Dp1	FBgn0027835	0.277448	0.0270773	Dodeca-satellite-binding protein 1
dme-miR-1010-5p	-0.696338	dpr11	FBgn0053202	0.625592	1.04091e-05	defective proboscis extension response 11
dme-miR-1010-5p	-0.696338	dpr21	FBgn0260995	-0.635278	6.36571e-06	defective proboscis extension response 21
dme-miR-1010-5p	-0.696338	dpr8	FBgn0052600	0.467711	0.000111099	defective proboscis extension response 8
dme-miR-1010-5p	-0.696338	Drl-2	FBgn0033791	0.520166	0.0175209	Derailed 2
dme-miR-1010-5p	-0.696338	Dscam1	FBgn0033159	0.628173	1.02835e-07	Down syndrome cell adhesion molecule 1
dme-miR-1010-5p	-0.696338	dtn	FBgn0262730	0.535885	1.95362e-07	detonator
dme-miR-1010-5p	-0.696338	Dys	FBgn0260003	0.241414	0.027562	Dystrophin
dme-miR-1010-5p	-0.696338	eag	FBgn0000535	0.669055	9.31942e-08	ether a go-go
dme-miR-1010-5p	-0.696338	eas	FBgn0000536	0.209124	0.0492966	easily shocked
dme-miR-1010-5p	-0.696338	Efa6	FBgn0051158	0.461894	3.91857e-06	Exchange factor for Arf 6
dme-miR-1010-5p	-0.696338	Ehbp1	FBgn0034180	0.271311	0.0180173	Eps15 homology domain containing protein-binding protein 1
dme-miR-1010-5p	-0.696338	Eip78C	FBgn0004865	0.627388	0.000102285	Ecdysone-induced protein 78C
dme-miR-1010-5p	-0.696338	Eip93F	FBgn0264490	-0.360504	0.000270152	Ecdysone-induced protein 93F
dme-miR-1010-5p	-0.696338	elgi	FBgn0283649	-0.613439	0.00175092	early girl
dme-miR-1010-5p	-0.696338	elm	FBgn0037358	-0.586024	4.22347e-08	ethanol sensitive with low memory
dme-miR-1010-5p	-0.696338	Epac	FBgn0085421	0.275751	0.0124982	Exchange protein directly activated by cAMP
dme-miR-1010-5p	-0.696338	Evi5	FBgn0262740	0.346027	0.00320311	Ecotropic viral integration site 5
dme-miR-1010-5p	-0.696338	ewg	FBgn0005427	0.254342	0.0379177	erect wing
dme-miR-1010-5p	-0.696338	Fas1	FBgn0285925	0.37479	0.000444922	Fasciclin 1
dme-miR-1010-5p	-0.696338	Fer1HCH	FBgn0015222	-0.254014	0.00238654	Ferritin 1 heavy chain homologue
dme-miR-1010-5p	-0.696338	fid	FBgn0259146	0.693217	1.96379e-05	fire dancer
dme-miR-1010-5p	-0.696338	fok	FBgn0263773	-0.290426	0.0178542	fledgling of Klp38B
dme-miR-1010-5p	-0.696338	FoxP	FBgn0262477	0.443859	9.90065e-05	Forkhead box P
dme-miR-1010-5p	-0.696338	Frq1	FBgn0030897	0.329625	0.000887632	Frequenin 1
dme-miR-1010-5p	-0.696338	fs(1)K10	FBgn0000810	0.438211	0.0353009	female sterile (1) K10
dme-miR-1010-5p	-0.696338	Fs(2)Ket	FBgn0262743	0.276915	0.0081854	Female sterile (2) Ketel
dme-miR-1010-5p	-0.696338	fs(2)ltoPP43	FBgn0004811	-0.413845	0.0342342	female sterile (2) ltoPP43
dme-miR-1010-5p	-0.696338	G9a	FBgn0040372	0.488067	0.000150526	G9a
dme-miR-1010-5p	-0.696338	GABA-B-R3	FBgn0031275	0.619812	0.00027412	metabotropic GABA-B receptor subtype 3
dme-miR-1010-5p	-0.696338	Galphao	FBgn0001122	0.277232	0.00166271	G protein alpha o subunit
dme-miR-1010-5p	-0.696338	GEFmeso	FBgn0050115	0.319394	0.0312964	Guanine nucleotide exchange factor in mesoderm
dme-miR-1010-5p	-0.696338	Gfrl	FBgn0262869	0.354977	0.00122308	Glial cell line-derived neurotrophic family receptor-like
dme-miR-1010-5p	-0.696338	Glut1	FBgn0264574	0.602803	9.63965e-08	Glucose transporter 1
dme-miR-1010-5p	-0.696338	Glut4EF	FBgn0267336	0.220192	0.0296551	Glucose transporter 4 enhancer factor
dme-miR-1010-5p	-0.696338	GlyT	FBgn0034911	0.335492	0.0321974	Glycine transporter
dme-miR-1010-5p	-0.696338	gpp	FBgn0264495	0.508174	1.79791e-06	grappa
dme-miR-1010-5p	-0.696338	Gycbeta100B	FBgn0013973	0.699798	2.7692e-06	Guanylyl cyclase beta-subunit at 100B
dme-miR-1010-5p	-0.696338	haf	FBgn0261509	0.447157	0.0317887	hattifattener
dme-miR-1010-5p	-0.696338	HDAC4	FBgn0041210	0.379868	7.93045e-05	Histone deacetylase 4
dme-miR-1010-5p	-0.696338	Hmu	FBgn0015737	0.280979	0.00563271	Hemomucin
dme-miR-1010-5p	-0.696338	Hr38	FBgn0014859	1.01035	0.0164467	Hormone receptor-like in 38
dme-miR-1010-5p	-0.696338	hrg	FBgn0015949	0.234407	0.0429734	hiiragi
dme-miR-1010-5p	-0.696338	IRSp53	FBgn0052082	0.348798	0.00226174	Insulin receptor substrate 53 kDa
dme-miR-1010-5p	-0.696338	ITP	FBgn0035023	-0.439001	1.13891e-05	Ion transport peptide
dme-miR-1010-5p	-0.696338	JIL-1	FBgn0020412	0.368657	0.00602466	JIL-1 kinase
dme-miR-1010-5p	-0.696338	jim	FBgn0027339	-0.184659	0.0487134	jim
dme-miR-1010-5p	-0.696338	kek6	FBgn0039862	0.438725	0.000360978	kekkon 6
dme-miR-1010-5p	-0.696338	Khc-73	FBgn0019968	0.363063	0.000126142	Kinesin heavy chain 73
dme-miR-1010-5p	-0.696338	Kr	FBgn0001325	1.03607	0.0412869	Kruppel
dme-miR-1010-5p	-0.696338	kune	FBgn0033032	-0.387965	0.0431606	kune-kune
dme-miR-1010-5p	-0.696338	l(3)L1231	FBgn0086686	0.275425	0.0281373	lethal (3) L1231
dme-miR-1010-5p	-0.696338	lap	FBgn0086372	0.261096	0.00226339	like-AP180
dme-miR-1010-5p	-0.696338	Lap1	FBgn0033984	0.451694	0.00804153	Lap1
dme-miR-1010-5p	-0.696338	Lar	FBgn0000464	0.42302	0.0248899	Leukocyte-antigen-related-like
dme-miR-1010-5p	-0.696338	Lcp65Ag2	FBgn0020637	-1.27671	0.00251928	Lcp65Ag2
dme-miR-1010-5p	-0.696338	LRR	FBgn0033212	0.425155	0.00226339	Leucine-rich repeat
dme-miR-1010-5p	-0.696338	lt	FBgn0002566	-0.247913	0.0421506	light
dme-miR-1010-5p	-0.696338	Manf	FBgn0027095	-0.680488	2.04031e-05	Mesencephalic astrocyte-derived neurotrophic factor
dme-miR-1010-5p	-0.696338	Mid1	FBgn0053988	0.614714	5.54481e-08	Mid1
dme-miR-1010-5p	-0.696338	mino	FBgn0027579	0.239274	0.0421085	minotaur
dme-miR-1010-5p	-0.696338	mip40	FBgn0034430	-0.677145	0.0125749	Myb-interacting protein 40
dme-miR-1010-5p	-0.696338	mRpS5	FBgn0287187	-0.482133	4.04714e-05	mitochondrial ribosomal protein S5
dme-miR-1010-5p	-0.696338	mtt	FBgn0050361	0.578392	0.00179484	mangetout
dme-miR-1010-5p	-0.696338	Mur2B	FBgn0025390	0.469475	0.000603099	Mucin related 2B
dme-miR-1010-5p	-0.696338	nAChRalpha4	FBgn0266347	0.322459	0.00206751	nicotinic Acetylcholine Receptor alpha4
dme-miR-1010-5p	-0.696338	nAChRalpha6	FBgn0032151	0.511393	3.58921e-05	nicotinic Acetylcholine Receptor alpha6
dme-miR-1010-5p	-0.696338	nAChRbeta2	FBgn0004118	0.333418	0.0196005	nicotinic Acetylcholine Receptor beta2
dme-miR-1010-5p	-0.696338	NaCP60E	FBgn0085434	0.706884	3.01492e-09	Na channel protein 60E
dme-miR-1010-5p	-0.696338	Nckx30C	FBgn0028704	0.302345	0.00060238	Nckx30C
dme-miR-1010-5p	-0.696338	NKAIN	FBgn0085442	0.440959	6.36499e-06	Na,K-ATPase Interacting
dme-miR-1010-5p	-0.696338	nkd	FBgn0002945	0.487527	0.00305952	naked cuticle
dme-miR-1010-5p	-0.696338	nolo	FBgn0051619	0.332134	0.00204736	no long nerve cord
dme-miR-1010-5p	-0.696338	nrv3	FBgn0032946	-0.332376	0.00121736	nervana 3
dme-miR-1010-5p	-0.696338	Nrx-1	FBgn0038975	0.501648	1.66388e-07	Neurexin 1
dme-miR-1010-5p	-0.696338	nwk	FBgn0263456	0.532543	4.64301e-07	nervous wreck
dme-miR-1010-5p	-0.696338	obe	FBgn0038344	0.504745	0.022649	obelus
dme-miR-1010-5p	-0.696338	Oda	FBgn0014184	-0.410161	0.000444267	Ornithine decarboxylase antizyme
dme-miR-1010-5p	-0.696338	osa	FBgn0261885	0.494921	1.79791e-06	osa
dme-miR-1010-5p	-0.696338	pAbp	FBgn0265297	-0.245748	0.024518	poly(A) binding protein
dme-miR-1010-5p	-0.696338	Pcf11	FBgn0264962	0.314351	0.00388711	Pcf11 cleavage and polyadenylation factor subunit
dme-miR-1010-5p	-0.696338	ph-d	FBgn0004860	0.72509	1.68847e-06	polyhomeotic distal
dme-miR-1010-5p	-0.696338	pio	FBgn0020521	0.21507	0.0493459	piopio
dme-miR-1010-5p	-0.696338	Pkc98E	FBgn0003093	0.206924	0.0498315	Protein C kinase 98E
dme-miR-1010-5p	-0.696338	PKD	FBgn0038603	0.26517	0.013713	Protein Kinase D
dme-miR-1010-5p	-0.696338	Plc21C	FBgn0004611	0.514205	4.16661e-07	Phospholipase C at 21C
dme-miR-1010-5p	-0.696338	pns	FBgn0035229	0.278699	0.0270622	pinstripe
dme-miR-1010-5p	-0.696338	Pp2C1	FBgn0022768	0.388818	0.00298855	Protein phosphatase 2C
dme-miR-1010-5p	-0.696338	Ppcs	FBgn0261285	0.400426	0.00111496	Phosphopantothenoylcysteine synthetase
dme-miR-1010-5p	-0.696338	Prosalpha4	FBgn0004066	-0.331328	0.028788	Proteasome alpha4 subunit
dme-miR-1010-5p	-0.696338	ps	FBgn0261552	0.223857	0.00378169	pasilla
dme-miR-1010-5p	-0.696338	Psi	FBgn0014870	0.42439	0.000196448	P-element somatic inhibitor
dme-miR-1010-5p	-0.696338	Ptp4E	FBgn0004368	0.424013	0.000965119	Protein tyrosine phosphatase 4E
dme-miR-1010-5p	-0.696338	Ptp61F	FBgn0267487	0.360739	0.0165133	Protein tyrosine phosphatase 61F
dme-miR-1010-5p	-0.696338	Rbp6	FBgn0260943	0.236587	0.00948228	RNA-binding protein 6
dme-miR-1010-5p	-0.696338	Rgk2	FBgn0085419	0.473388	0.0203547	Rad, Gem/Kir family member 2
dme-miR-1010-5p	-0.696338	RhoGAP100F	FBgn0039883	0.635946	1.99952e-08	Rho GTPase activating protein at 100F
dme-miR-1010-5p	-0.696338	rictor	FBgn0031006	0.32875	0.029284	rapamycin-insensitive companion of Tor
dme-miR-1010-5p	-0.696338	rl	FBgn0003256	-0.507843	5.75187e-06	rolled
dme-miR-1010-5p	-0.696338	RpS15	FBgn0034138	-0.292559	0.00345031	Ribosomal protein S15
dme-miR-1010-5p	-0.696338	RpS9	FBgn0010408	-0.357627	0.00156086	Ribosomal protein S9
dme-miR-1010-5p	-0.696338	RSG7	FBgn0024941	0.360682	0.00174477	Regulator of G-protein signaling 7
dme-miR-1010-5p	-0.696338	rump	FBgn0267790	0.255717	0.0408229	rumpelstiltskin
dme-miR-1010-5p	-0.696338	S6k	FBgn0283472	0.231047	0.0119476	Ribosomal protein S6 kinase
dme-miR-1010-5p	-0.696338	Sdic1	FBgn0067861	0.318877	0.00598538	Sperm-specific dynein intermediate chain 1
dme-miR-1010-5p	-0.696338	sdk	FBgn0021764	0.458874	0.000844154	sidekick
dme-miR-1010-5p	-0.696338	shakB	FBgn0085387	0.30146	0.0109959	shaking B
dme-miR-1010-5p	-0.696338	Shawl	FBgn0085395	0.462024	0.0183332	Shaw-like
dme-miR-1010-5p	-0.696338	sick	FBgn0263873	0.494742	4.33572e-05	sickie
dme-miR-1010-5p	-0.696338	side	FBgn0016061	0.442828	0.000838872	sidestep
dme-miR-1010-5p	-0.696338	SIFaR	FBgn0038880	0.668194	0.0424143	SIFamide receptor
dme-miR-1010-5p	-0.696338	SKIP	FBgn0051163	0.370578	0.0157952	Shal K[+] channel interacting protein
dme-miR-1010-5p	-0.696338	slo	FBgn0003429	0.408935	1.04046e-05	slowpoke
dme-miR-1010-5p	-0.696338	SLO2	FBgn0261698	0.597854	2.68844e-06	slowpoke 2
dme-miR-1010-5p	-0.696338	SMC1	FBgn0040283	0.427659	0.00305952	Structural maintenance of chromosomes 1
dme-miR-1010-5p	-0.696338	smog	FBgn0051660	0.332138	0.00984553	smog
dme-miR-1010-5p	-0.696338	snRNP-U1-70K	FBgn0016978	0.299428	0.0267698	small ribonucleoprotein particle U1 subunit 70K
dme-miR-1010-5p	-0.696338	sol	FBgn0003464	0.309002	0.00578132	small optic lobes
dme-miR-1010-5p	-0.696338	spas	FBgn0039141	0.385305	0.0399447	spastin
dme-miR-1010-5p	-0.696338	spir	FBgn0003475	0.394017	0.000520088	spire
dme-miR-1010-5p	-0.696338	srp	FBgn0003507	0.354924	0.00777902	serpent
dme-miR-1010-5p	-0.696338	SRPK	FBgn0286813	0.388799	0.000185216	SR Protein Kinase
dme-miR-1010-5p	-0.696338	stan	FBgn0024836	0.699987	5.29502e-05	starry night
dme-miR-1010-5p	-0.696338	strat	FBgn0032020	-0.642836	0.024197	stratum
dme-miR-1010-5p	-0.696338	Su(var)205	FBgn0003607	-0.287678	0.0433489	Suppressor of variegation 205
dme-miR-1010-5p	-0.696338	sw	FBgn0003654	0.259186	0.0213481	short wing
dme-miR-1010-5p	-0.696338	Syn	FBgn0004575	0.306416	0.000821294	Synapsin
dme-miR-1010-5p	-0.696338	Syt1	FBgn0004242	0.238393	0.00153303	Synaptotagmin 1
dme-miR-1010-5p	-0.696338	Syx13	FBgn0036341	-0.378416	0.0303844	Syntaxin 13
dme-miR-1010-5p	-0.696338	tinc	FBgn0261649	0.487156	0.00226339	tincar
dme-miR-1010-5p	-0.696338	Tob	FBgn0028397	-0.303895	0.00226339	Transducer of ERBB2
dme-miR-1010-5p	-0.696338	tun	FBgn0034046	0.563894	0.000614227	tungus
dme-miR-1010-5p	-0.696338	Tusp	FBgn0039530	0.431085	0.00410857	tusp
dme-miR-1010-5p	-0.696338	tutl	FBgn0010473	0.728947	4.45398e-08	turtle
dme-miR-1010-5p	-0.696338	tty	FBgn0015558	0.699459	1.29904e-08	tweety
dme-miR-1010-5p	-0.696338	up	FBgn0004169	-0.376883	0.0134008	upheld
dme-miR-1010-5p	-0.696338	Vav	FBgn0040068	0.346994	0.0109758	Vav guanine nucleotide exchange factor
dme-miR-1010-5p	-0.696338	Vha36-3	FBgn0040377	-0.769897	0.000578094	Vacuolar H[+] ATPase 36kD subunit 3
dme-miR-1010-5p	-0.696338	VhaM9.7-b	FBgn0028663	-0.561982	3.53443e-05	Vacuolar H[+] ATPase M9.7 subunit b
dme-miR-1010-5p	-0.696338	wdp	FBgn0034718	0.287118	0.0352753	windpipe
dme-miR-1010-5p	-0.696338	wts	FBgn0011739	0.287687	0.0164281	warts
dme-miR-1010-5p	-0.696338	Xrp1	FBgn0261113	0.272344	0.00383263	Xrp1
dme-miR-1010-5p	-0.696338	yps	FBgn0022959	-0.281429	0.00136621	ypsilon schachtel
dme-miR-1010-5p	-0.696338	Zasp66	FBgn0035917	-0.641262	1.23901e-05	Z band alternatively spliced PDZ-motif protein 66

## Sheet: dme-miR-92a-5p
miRNA ID	log2FC (miRNA)	Gene symbol	FlyBaseID	log2FC (mRNA)	padj	genename
dme-miR-92a-5p	-0.538083	AP-1gamma	FBgn0030089	0.359133	0.000647184	Adaptor Protein complex 1, gamma subunit
dme-miR-92a-5p	-0.538083	Apc	FBgn0015589	0.504401	2.56044e-05	APC-like
dme-miR-92a-5p	-0.538083	Appl	FBgn0000108	0.210992	0.0115591	beta amyloid protein precursor-like
dme-miR-92a-5p	-0.538083	BOD1	FBgn0039560	0.323321	0.0493459	Biorientation Defective 1
dme-miR-92a-5p	-0.538083	Camta	FBgn0287478	0.285315	0.00825499	Calmodulin-binding transcription activator
dme-miR-92a-5p	-0.538083	CG10516	FBgn0036549	-0.553332	0.00036048	-
dme-miR-92a-5p	-0.538083	CG1105	FBgn0037465	-0.39602	0.00717047	-
dme-miR-92a-5p	-0.538083	CG11050	FBgn0031836	-0.212802	0.0263935	-
dme-miR-92a-5p	-0.538083	CG12121	FBgn0030109	0.364375	0.00794529	-
dme-miR-92a-5p	-0.538083	CG12769	FBgn0033252	0.402378	0.0115385	-
dme-miR-92a-5p	-0.538083	CG16779	FBgn0037698	0.724217	6.17233e-10	-
dme-miR-92a-5p	-0.538083	CG17816	FBgn0037525	0.24189	0.0125619	-
dme-miR-92a-5p	-0.538083	CG18659	FBgn0027561	0.274937	0.0407288	-
dme-miR-92a-5p	-0.538083	CG1943	FBgn0037468	-0.375313	0.000884895	-
dme-miR-92a-5p	-0.538083	CG3198	FBgn0029887	0.351491	0.00854299	-
dme-miR-92a-5p	-0.538083	CG32278	FBgn0052278	-0.361623	0.00960117	-
dme-miR-92a-5p	-0.538083	CG42724	FBgn0261641	0.664613	5.71599e-07	-
dme-miR-92a-5p	-0.538083	CG42748	FBgn0261802	0.440663	1.33958e-05	-
dme-miR-92a-5p	-0.538083	CG42807	FBgn0261989	-0.855686	0.000448243	-
dme-miR-92a-5p	-0.538083	CG43103	FBgn0262563	-0.435246	0.00183903	-
dme-miR-92a-5p	-0.538083	CG43367	FBgn0263110	0.604121	8.08483e-06	-
dme-miR-92a-5p	-0.538083	CG43689	FBgn0263772	0.766859	0.000316785	-
dme-miR-92a-5p	-0.538083	CG4467	FBgn0039064	0.344006	0.00140636	-
dme-miR-92a-5p	-0.538083	CG45263	FBgn0266801	0.748691	1.05657e-05	-
dme-miR-92a-5p	-0.538083	CG6583	FBgn0032420	-0.527953	0.0277447	-
dme-miR-92a-5p	-0.538083	CG7564	FBgn0036734	0.315509	0.000998525	-
dme-miR-92a-5p	-0.538083	CG8500	FBgn0037754	0.435343	0.000340448	-
dme-miR-92a-5p	-0.538083	cno	FBgn0259212	0.41887	0.00061602	canoe
dme-miR-92a-5p	-0.538083	cold	FBgn0031268	-0.774126	9.41765e-05	coiled
dme-miR-92a-5p	-0.538083	crim	FBgn0036198	-0.488522	0.0419231	crimpled
dme-miR-92a-5p	-0.538083	Dgk	FBgn0085390	0.656568	6.36571e-06	Diacyl glycerol kinase
dme-miR-92a-5p	-0.538083	didum	FBgn0261397	0.361352	0.000331992	dilute class unconventional myosin
dme-miR-92a-5p	-0.538083	Dop1R1	FBgn0011582	0.456921	0.0177936	Dopamine 1-like receptor 1
dme-miR-92a-5p	-0.538083	dpr21	FBgn0260995	-0.635278	6.36571e-06	defective proboscis extension response 21
dme-miR-92a-5p	-0.538083	dtn	FBgn0262730	0.535885	1.95362e-07	detonator
dme-miR-92a-5p	-0.538083	eag	FBgn0000535	0.669055	9.31942e-08	ether a go-go
dme-miR-92a-5p	-0.538083	Eip78C	FBgn0004865	0.627388	0.000102285	Ecdysone-induced protein 78C
dme-miR-92a-5p	-0.538083	fid	FBgn0259146	0.693217	1.96379e-05	fire dancer
dme-miR-92a-5p	-0.538083	fs(1)K10	FBgn0000810	0.438211	0.0353009	female sterile (1) K10
dme-miR-92a-5p	-0.538083	Fs(2)Ket	FBgn0262743	0.276915	0.0081854	Female sterile (2) Ketel
dme-miR-92a-5p	-0.538083	futsch	FBgn0259108	0.52924	2.69248e-07	futsch
dme-miR-92a-5p	-0.538083	Galphaq	FBgn0004435	-0.230995	0.0132708	G protein alpha q subunit
dme-miR-92a-5p	-0.538083	GILT1	FBgn0038149	-0.292508	0.0213543	Gamma-interferon-inducible lysosomal thiol reductase 1
dme-miR-92a-5p	-0.538083	Hipk	FBgn0035142	0.273311	0.00310051	Homeodomain interacting protein kinase
dme-miR-92a-5p	-0.538083	Hmu	FBgn0015737	0.280979	0.00563271	Hemomucin
dme-miR-92a-5p	-0.538083	Khc-73	FBgn0019968	0.363063	0.000126142	Kinesin heavy chain 73
dme-miR-92a-5p	-0.538083	kune	FBgn0033032	-0.387965	0.0431606	kune-kune
dme-miR-92a-5p	-0.538083	lgs	FBgn0039907	0.283281	0.00858054	legless
dme-miR-92a-5p	-0.538083	LIMK1	FBgn0283712	0.317835	0.0145174	LIM domain kinase 1
dme-miR-92a-5p	-0.538083	mib1	FBgn0263601	0.406497	0.00108955	mind bomb 1
dme-miR-92a-5p	-0.538083	Mical	FBgn0053208	0.504702	2.52651e-07	Molecule interacting with CasL
dme-miR-92a-5p	-0.538083	Mmp1	FBgn0035049	0.388162	0.0429734	Matrix metalloproteinase 1
dme-miR-92a-5p	-0.538083	MRP	FBgn0032456	0.397035	0.00020555	Multidrug-Resistance like Protein 1
dme-miR-92a-5p	-0.538083	Mur2B	FBgn0025390	0.469475	0.000603099	Mucin related 2B
dme-miR-92a-5p	-0.538083	NaCP60E	FBgn0085434	0.706884	3.01492e-09	Na channel protein 60E
dme-miR-92a-5p	-0.538083	Nak	FBgn0015772	0.350396	0.000882293	Numb-associated kinase
dme-miR-92a-5p	-0.538083	NimB1	FBgn0027929	-0.555181	0.0492966	Nimrod B1
dme-miR-92a-5p	-0.538083	Nup154	FBgn0021761	0.534068	0.0156149	Nucleoporin 154kD
dme-miR-92a-5p	-0.538083	para	FBgn0285944	0.556754	1.2825e-07	paralytic
dme-miR-92a-5p	-0.538083	qvr	FBgn0260499	0.448706	1.56961e-06	quiver
dme-miR-92a-5p	-0.538083	Rdl	FBgn0004244	0.299171	0.00238654	Resistant to dieldrin
dme-miR-92a-5p	-0.538083	RhoGAPp190	FBgn0026375	0.554967	6.57346e-07	Rho GTPase activating protein p190
dme-miR-92a-5p	-0.538083	Rim	FBgn0053547	0.547788	5.52e-07	Rab3 interacting molecule
dme-miR-92a-5p	-0.538083	rl	FBgn0003256	-0.507843	5.75187e-06	rolled
dme-miR-92a-5p	-0.538083	RpL5	FBgn0064225	-0.43253	8.29482e-05	Ribosomal protein L5
dme-miR-92a-5p	-0.538083	RpS3A	FBgn0017545	-0.252631	0.00545982	Ribosomal protein S3A
dme-miR-92a-5p	-0.538083	S6k	FBgn0283472	0.231047	0.0119476	Ribosomal protein S6 kinase
dme-miR-92a-5p	-0.538083	Sh	FBgn0003380	0.359902	0.000379526	Shaker
dme-miR-92a-5p	-0.538083	shakB	FBgn0085387	0.30146	0.0109959	shaking B
dme-miR-92a-5p	-0.538083	Spn47C	FBgn0033574	-0.472625	0.0372144	Serpin 47C
dme-miR-92a-5p	-0.538083	su(w[a])	FBgn0003638	0.729346	1.44153e-08	suppressor of white-apricot
dme-miR-92a-5p	-0.538083	Ten-a	FBgn0267001	0.213425	0.0384191	Tenascin accessory
dme-miR-92a-5p	-0.538083	ths	FBgn0033652	0.263422	0.0296685	thisbe
dme-miR-92a-5p	-0.538083	Ubr3	FBgn0260970	0.317938	0.00466317	Ubr3 ubiquitin ligase

## Sheet: dme-miR-307a-3p
miRNA ID	log2FC (miRNA)	Gene symbol	FlyBaseID	log2FC (mRNA)	padj	genename
dme-miR-307a-3p	-0.415595	Alg-2	FBgn0086378	-0.678936	1.40106e-05	Apoptosis-linked gene-2
dme-miR-307a-3p	-0.415595	Ank2	FBgn0261788	0.357678	0.00433126	Ankyrin 2
dme-miR-307a-3p	-0.415595	Arr2	FBgn0000121	-0.341225	0.00259515	Arrestin 2
dme-miR-307a-3p	-0.415595	Asap	FBgn0050372	0.310237	0.00926839	ArfGAP with SH3 domain, ankyrin repeat and PH domain
dme-miR-307a-3p	-0.415595	Atpalpha	FBgn0002921	0.222538	0.0150506	Na pump alpha subunit
dme-miR-307a-3p	-0.415595	ben	FBgn0000173	-0.32569	0.00310103	bendless
dme-miR-307a-3p	-0.415595	Blimp-1	FBgn0035625	0.257342	0.0267698	Blimp-1
dme-miR-307a-3p	-0.415595	CG11000	FBgn0263353	0.456688	0.000145787	-
dme-miR-307a-3p	-0.415595	CG11319	FBgn0031835	0.568652	3.93217e-06	-
dme-miR-307a-3p	-0.415595	CG11360	FBgn0039920	-0.314315	0.0025972	-
dme-miR-307a-3p	-0.415595	CG11414	FBgn0035024	0.325397	0.0345852	-
dme-miR-307a-3p	-0.415595	CG11883	FBgn0033538	0.40394	0.00463226	-
dme-miR-307a-3p	-0.415595	CG1358	FBgn0033196	0.264598	0.0370509	-
dme-miR-307a-3p	-0.415595	CG14669	FBgn0037326	0.471443	0.000270786	-
dme-miR-307a-3p	-0.415595	CG14762	FBgn0033250	0.297933	0.00963061	-
dme-miR-307a-3p	-0.415595	CG15270	FBgn0028879	0.438352	0.0012139	-
dme-miR-307a-3p	-0.415595	CG16779	FBgn0037698	0.724217	6.17233e-10	-
dme-miR-307a-3p	-0.415595	CG17508	FBgn0039970	-0.48793	2.82916e-05	-
dme-miR-307a-3p	-0.415595	CG1812	FBgn0031119	0.423861	0.00152344	-
dme-miR-307a-3p	-0.415595	CG18809	FBgn0042132	0.598858	0.00044135	-
dme-miR-307a-3p	-0.415595	CG2747	FBgn0037541	0.510436	1.53454e-06	-
dme-miR-307a-3p	-0.415595	CG30020	FBgn0050020	0.458936	0.00399007	-
dme-miR-307a-3p	-0.415595	CG32206	FBgn0052206	0.331861	0.0199759	-
dme-miR-307a-3p	-0.415595	CG32264	FBgn0052264	0.270456	0.00179484	-
dme-miR-307a-3p	-0.415595	CG32333	FBgn0052333	0.267921	0.0389595	-
dme-miR-307a-3p	-0.415595	CG32647	FBgn0052647	-0.421878	0.0010475	-
dme-miR-307a-3p	-0.415595	CG33203	FBgn0053203	0.484207	6.61867e-05	-
dme-miR-307a-3p	-0.415595	CG34126	FBgn0083962	0.445315	0.000137682	-
dme-miR-307a-3p	-0.415595	CG34347	FBgn0085376	0.658303	0.000513304	-
dme-miR-307a-3p	-0.415595	CG34357	FBgn0085386	0.55681	0.000285679	-
dme-miR-307a-3p	-0.415595	CG34384	FBgn0085413	0.37211	0.00225193	-
dme-miR-307a-3p	-0.415595	CG3566	FBgn0029854	-0.424177	0.00468247	-
dme-miR-307a-3p	-0.415595	CG3638	FBgn0261444	0.257206	0.0235454	-
dme-miR-307a-3p	-0.415595	CG41099	FBgn0039955	-0.256305	0.0262431	-
dme-miR-307a-3p	-0.415595	CG42260	FBgn0259145	0.418801	0.00457985	-
dme-miR-307a-3p	-0.415595	CG42450	FBgn0259927	0.416557	4.60171e-05	-
dme-miR-307a-3p	-0.415595	CG44422	FBgn0265595	0.298906	0.0194852	-
dme-miR-307a-3p	-0.415595	CG5674	FBgn0032656	0.74	3.37024e-05	-
dme-miR-307a-3p	-0.415595	CG5973	FBgn0031914	-0.295511	0.00789287	-
dme-miR-307a-3p	-0.415595	CG8369	FBgn0040532	-0.562999	5.6985e-05	-
dme-miR-307a-3p	-0.415595	CG8549	FBgn0035714	-0.466317	0.0491818	-
dme-miR-307a-3p	-0.415595	CG9674	FBgn0036663	0.332519	0.000601636	-
dme-miR-307a-3p	-0.415595	CG9689	FBgn0030159	-0.661593	0.00599266	-
dme-miR-307a-3p	-0.415595	chn	FBgn0015371	0.374337	0.00108184	charlatan
dme-miR-307a-3p	-0.415595	chrb	FBgn0036165	-0.23556	0.0354844	charybde
dme-miR-307a-3p	-0.415595	cic	FBgn0262582	0.303307	0.0014843	capicua
dme-miR-307a-3p	-0.415595	Claspin	FBgn0052251	0.957165	0.000198488	claspin
dme-miR-307a-3p	-0.415595	cta	FBgn0000384	-0.421154	0.00317036	concertina
dme-miR-307a-3p	-0.415595	CycT	FBgn0025455	0.346687	0.00207061	Cyclin T
dme-miR-307a-3p	-0.415595	Dbp80	FBgn0024804	-0.820014	1.5526e-07	Dead box protein 80
dme-miR-307a-3p	-0.415595	Dop2R	FBgn0053517	0.61441	0.000354664	Dopamine 2-like receptor
dme-miR-307a-3p	-0.415595	dpy	FBgn0053196	0.481416	1.28349e-05	dumpy
dme-miR-307a-3p	-0.415595	Dscam1	FBgn0033159	0.628173	1.02835e-07	Down syndrome cell adhesion molecule 1
dme-miR-307a-3p	-0.415595	Dscam3	FBgn0261046	0.836669	2.87414e-09	Down syndrome cell adhesion molecule 3
dme-miR-307a-3p	-0.415595	EloA	FBgn0039066	0.456723	0.011268	Elongin A
dme-miR-307a-3p	-0.415595	ewg	FBgn0005427	0.254342	0.0379177	erect wing
dme-miR-307a-3p	-0.415595	FASN1	FBgn0283427	0.609624	0.000125587	Fatty acid synthase 1
dme-miR-307a-3p	-0.415595	Fur2	FBgn0004598	0.326868	0.00122308	Furin 2
dme-miR-307a-3p	-0.415595	futsch	FBgn0259108	0.52924	2.69248e-07	futsch
dme-miR-307a-3p	-0.415595	GABA-B-R3	FBgn0031275	0.619812	0.00027412	metabotropic GABA-B receptor subtype 3
dme-miR-307a-3p	-0.415595	Galphaq	FBgn0004435	-0.230995	0.0132708	G protein alpha q subunit
dme-miR-307a-3p	-0.415595	Ggamma30A	FBgn0267252	-0.211275	0.040294	G protein subunit gamma at 30A
dme-miR-307a-3p	-0.415595	Gk2	FBgn0035266	0.413592	0.00165469	Glycerol kinase 2
dme-miR-307a-3p	-0.415595	GluClalpha	FBgn0024963	0.506986	9.77849e-06	GluClalpha
dme-miR-307a-3p	-0.415595	Glut4EF	FBgn0267336	0.220192	0.0296551	Glucose transporter 4 enhancer factor
dme-miR-307a-3p	-0.415595	gw	FBgn0051992	0.245958	0.0148122	gawky
dme-miR-307a-3p	-0.415595	hep	FBgn0010303	0.25583	0.0486086	hemipterous
dme-miR-307a-3p	-0.415595	Hipk	FBgn0035142	0.273311	0.00310051	Homeodomain interacting protein kinase
dme-miR-307a-3p	-0.415595	Hk	FBgn0263220	0.297	0.00471085	Hyperkinetic
dme-miR-307a-3p	-0.415595	inaE	FBgn0261244	0.375844	0.000891207	inactivation no afterpotential E
dme-miR-307a-3p	-0.415595	Jarid2	FBgn0036004	0.512939	3.1465e-06	Jumonji, AT rich interactive domain 2
dme-miR-307a-3p	-0.415595	jeb	FBgn0086677	0.270477	0.00560893	jelly belly
dme-miR-307a-3p	-0.415595	kay	FBgn0001297	-0.255096	0.0441695	kayak
dme-miR-307a-3p	-0.415595	Khc-73	FBgn0019968	0.363063	0.000126142	Kinesin heavy chain 73
dme-miR-307a-3p	-0.415595	Kr	FBgn0001325	1.03607	0.0412869	Kruppel
dme-miR-307a-3p	-0.415595	Kul	FBgn0039688	0.294049	0.00307528	Kuzbanian-like
dme-miR-307a-3p	-0.415595	lectin-28C	FBgn0040099	-1.32867	8.39662e-05	lectin-28C
dme-miR-307a-3p	-0.415595	mAChR-A	FBgn0000037	0.537756	4.73262e-05	muscarinic Acetylcholine Receptor, A-type
dme-miR-307a-3p	-0.415595	Maf1	FBgn0267861	-0.311943	0.00889263	Maf1
dme-miR-307a-3p	-0.415595	Mitf	FBgn0263112	-0.362011	0.00153552	mitf
dme-miR-307a-3p	-0.415595	Mlp84B	FBgn0014863	-0.517099	0.000864684	Muscle LIM protein at 84B
dme-miR-307a-3p	-0.415595	MRP	FBgn0032456	0.397035	0.00020555	Multidrug-Resistance like Protein 1
dme-miR-307a-3p	-0.415595	MSBP	FBgn0030703	-0.462469	5.0455e-05	membrane steroid binding protein
dme-miR-307a-3p	-0.415595	msi	FBgn0011666	-0.260024	0.00893468	musashi
dme-miR-307a-3p	-0.415595	Mur2B	FBgn0025390	0.469475	0.000603099	Mucin related 2B
dme-miR-307a-3p	-0.415595	myo	FBgn0026199	-0.54537	0.000202709	myoglianin
dme-miR-307a-3p	-0.415595	Myo95E	FBgn0039157	0.37558	0.0072517	Myosin 95E
dme-miR-307a-3p	-0.415595	nAChRalpha7	FBgn0086778	0.276669	0.00836457	nicotinic Acetylcholine Receptor alpha7
dme-miR-307a-3p	-0.415595	NaCP60E	FBgn0085434	0.706884	3.01492e-09	Na channel protein 60E
dme-miR-307a-3p	-0.415595	Nak	FBgn0015772	0.350396	0.000882293	Numb-associated kinase
dme-miR-307a-3p	-0.415595	nito	FBgn0027548	0.465439	0.00770767	spenito
dme-miR-307a-3p	-0.415595	Ntf-2	FBgn0031145	-0.284588	0.0207562	Nuclear transport factor-2
dme-miR-307a-3p	-0.415595	para	FBgn0285944	0.556754	1.2825e-07	paralytic
dme-miR-307a-3p	-0.415595	Pde1c	FBgn0264815	0.377125	0.0002577	Phosphodiesterase 1c
dme-miR-307a-3p	-0.415595	Pde6	FBgn0038237	0.31913	0.0111369	Phosphodiesterase 6
dme-miR-307a-3p	-0.415595	PDZ-GEF	FBgn0265778	0.364357	0.00237219	PDZ domain-containing guanine nucleotide exchange factor
dme-miR-307a-3p	-0.415595	PEK	FBgn0037327	0.385999	0.00858869	pancreatic eIF-2alpha kinase
dme-miR-307a-3p	-0.415595	PGRP-LA	FBgn0035975	-0.368264	0.0240249	Peptidoglycan recognition protein LA
dme-miR-307a-3p	-0.415595	Pka-C1	FBgn0000273	0.219871	0.0120359	Protein kinase, cAMP-dependent, catalytic subunit 1
dme-miR-307a-3p	-0.415595	Plc21C	FBgn0004611	0.514205	4.16661e-07	Phospholipase C at 21C
dme-miR-307a-3p	-0.415595	ps	FBgn0261552	0.223857	0.00378169	pasilla
dme-miR-307a-3p	-0.415595	rl	FBgn0003256	-0.507843	5.75187e-06	rolled
dme-miR-307a-3p	-0.415595	robo3	FBgn0041097	0.573876	6.35113e-05	roundabout 3
dme-miR-307a-3p	-0.415595	roq	FBgn0036621	0.273363	0.0369414	roquin
dme-miR-307a-3p	-0.415595	RpL5	FBgn0064225	-0.43253	8.29482e-05	Ribosomal protein L5
dme-miR-307a-3p	-0.415595	scaf6	FBgn0261872	0.531787	1.86421e-05	SR-related CTD associated factor 6
dme-miR-307a-3p	-0.415595	sdk	FBgn0021764	0.458874	0.000844154	sidekick
dme-miR-307a-3p	-0.415595	Set2	FBgn0030486	0.485088	0.000578094	SET domain containing 2
dme-miR-307a-3p	-0.415595	side	FBgn0016061	0.442828	0.000838872	sidestep
dme-miR-307a-3p	-0.415595	sif	FBgn0085447	0.40047	0.00356022	still life
dme-miR-307a-3p	-0.415595	Skeletor	FBgn0262717	0.435568	0.0334012	skeletor
dme-miR-307a-3p	-0.415595	slo	FBgn0003429	0.408935	1.04046e-05	slowpoke
dme-miR-307a-3p	-0.415595	Smg5	FBgn0019890	0.303294	0.00821958	Smg5 nonsense mediated mRNA decay factor
dme-miR-307a-3p	-0.415595	smog	FBgn0051660	0.332138	0.00984553	smog
dme-miR-307a-3p	-0.415595	snRNP-U1-70K	FBgn0016978	0.299428	0.0267698	small ribonucleoprotein particle U1 subunit 70K
dme-miR-307a-3p	-0.415595	sns	FBgn0024189	0.590089	2.12598e-05	sticks and stones
dme-miR-307a-3p	-0.415595	sol	FBgn0003464	0.309002	0.00578132	small optic lobes
dme-miR-307a-3p	-0.415595	spir	FBgn0003475	0.394017	0.000520088	spire
dme-miR-307a-3p	-0.415595	Spn47C	FBgn0033574	-0.472625	0.0372144	Serpin 47C
dme-miR-307a-3p	-0.415595	stck	FBgn0020249	-0.306894	0.00764143	steamer duck
dme-miR-307a-3p	-0.415595	tara	FBgn0040071	0.315399	0.0414399	taranis
dme-miR-307a-3p	-0.415595	Ten-a	FBgn0267001	0.213425	0.0384191	Tenascin accessory
dme-miR-307a-3p	-0.415595	Trx-2	FBgn0040070	-0.480604	1.28076e-05	thioredoxin-2
dme-miR-307a-3p	-0.415595	Tsp39D	FBgn0032943	-0.336896	0.00607946	Tetraspanin 39D
dme-miR-307a-3p	-0.415595	ttv	FBgn0265974	0.380094	0.00988138	tout-velu
dme-miR-307a-3p	-0.415595	Tusp	FBgn0039530	0.431085	0.00410857	tusp
dme-miR-307a-3p	-0.415595	tty	FBgn0015558	0.699459	1.29904e-08	tweety
dme-miR-307a-3p	-0.415595	unc-13	FBgn0025726	0.511705	8.76821e-08	unc-13
dme-miR-307a-3p	-0.415595	Vav	FBgn0040068	0.346994	0.0109758	Vav guanine nucleotide exchange factor
dme-miR-307a-3p	-0.415595	Vha36-3	FBgn0040377	-0.769897	0.000578094	Vacuolar H[+] ATPase 36kD subunit 3
dme-miR-307a-3p	-0.415595	vir-1	FBgn0043841	-0.282672	0.0117778	virus-induced RNA 1
dme-miR-307a-3p	-0.415595	wake	FBgn0266418	0.361894	0.00952238	wide awake
dme-miR-307a-3p	-0.415595	Yeti	FBgn0267398	-0.612719	1.5526e-07	yeti
dme-miR-307a-3p	-0.415595	zfh2	FBgn0004607	0.28612	0.0270622	Zn finger homeodomain 2

## Sheet: dme-miR-304-5p
miRNA ID	log2FC (miRNA)	Gene symbol	FlyBaseID	log2FC (mRNA)	padj	genename
dme-miR-304-5p	-0.378553	5-HT1A	FBgn0004168	0.481587	0.00139463	5-hydroxytryptamine (serotonin) receptor 1A
dme-miR-304-5p	-0.378553	Acn	FBgn0263198	0.66661	3.19513e-10	Acinus
dme-miR-304-5p	-0.378553	alphaSnap	FBgn0250791	-0.22735	0.0103335	alpha Soluble NSF attachment protein
dme-miR-304-5p	-0.378553	Appl	FBgn0000108	0.210992	0.0115591	beta amyloid protein precursor-like
dme-miR-304-5p	-0.378553	Asator	FBgn0039908	0.350738	0.000520088	asator
dme-miR-304-5p	-0.378553	Asph	FBgn0034075	-0.314189	0.0208461	Aspartyl beta-hydroxylase
dme-miR-304-5p	-0.378553	Atf6	FBgn0033010	-0.398908	0.00157122	Atf6
dme-miR-304-5p	-0.378553	ATPsynbeta	FBgn0010217	-0.263666	0.0152556	ATP synthase, beta subunit
dme-miR-304-5p	-0.378553	Atx2	FBgn0041188	0.299646	0.00325071	Ataxin-2
dme-miR-304-5p	-0.378553	babo	FBgn0011300	0.336953	0.00375144	baboon
dme-miR-304-5p	-0.378553	bon	FBgn0023097	0.361145	0.0175455	bonus
dme-miR-304-5p	-0.378553	brp	FBgn0259246	0.732711	3.15021e-10	bruchpilot
dme-miR-304-5p	-0.378553	Bruce	FBgn0266717	0.424394	0.000131247	BIR repeat containing ubiquitin-conjugating enzyme
dme-miR-304-5p	-0.378553	Bsg	FBgn0261822	-0.187123	0.0270622	Basigin
dme-miR-304-5p	-0.378553	BtbVII	FBgn0263108	0.339878	0.0014358	BTB-protein-VII
dme-miR-304-5p	-0.378553	C3G	FBgn0259228	0.546789	1.26789e-06	C3G guanyl-nucleotide exchange factor
dme-miR-304-5p	-0.378553	CadN	FBgn0015609	0.256152	0.0250593	Cadherin-N
dme-miR-304-5p	-0.378553	CASK	FBgn0013759	0.361461	0.000239256	CASK
dme-miR-304-5p	-0.378553	cdc14	FBgn0031952	0.36379	0.00356022	cell division cycle 14
dme-miR-304-5p	-0.378553	CdGAPr	FBgn0032821	0.353147	0.00569181	Cd GTPase activating protein-related
dme-miR-304-5p	-0.378553	CG10077	FBgn0035720	0.55146	6.80851e-08	-
dme-miR-304-5p	-0.378553	CG10384	FBgn0034731	0.44444	0.00102972	-
dme-miR-304-5p	-0.378553	CG10932	FBgn0029969	-0.530871	7.71235e-08	-
dme-miR-304-5p	-0.378553	CG11000	FBgn0263353	0.456688	0.000145787	-
dme-miR-304-5p	-0.378553	CG11050	FBgn0031836	-0.212802	0.0263935	-
dme-miR-304-5p	-0.378553	CG11125	FBgn0033174	1.01276	0.00963665	-
dme-miR-304-5p	-0.378553	CG11360	FBgn0039920	-0.314315	0.0025972	-
dme-miR-304-5p	-0.378553	CG12121	FBgn0030109	0.364375	0.00794529	-
dme-miR-304-5p	-0.378553	CG12605	FBgn0035481	0.219999	0.047179	-
dme-miR-304-5p	-0.378553	CG1265	FBgn0035517	-0.581181	0.0177582	-
dme-miR-304-5p	-0.378553	CG13293	FBgn0035677	0.30522	0.0464231	-
dme-miR-304-5p	-0.378553	CG13384	FBgn0032036	0.292101	0.0434483	-
dme-miR-304-5p	-0.378553	CG13739	FBgn0033403	0.509174	0.00154165	-
dme-miR-304-5p	-0.378553	CG14234	FBgn0031065	0.377091	0.0330857	-
dme-miR-304-5p	-0.378553	CG14989	FBgn0035495	-0.312083	0.00448266	-
dme-miR-304-5p	-0.378553	CG15236	FBgn0033108	0.498633	2.12614e-05	-
dme-miR-304-5p	-0.378553	CG15356	FBgn0031377	0.622703	0.000225607	-
dme-miR-304-5p	-0.378553	CG15803	FBgn0038606	0.425413	0.0048273	-
dme-miR-304-5p	-0.378553	CG1648	FBgn0033446	-0.315411	0.00894106	-
dme-miR-304-5p	-0.378553	CG16779	FBgn0037698	0.724217	6.17233e-10	-
dme-miR-304-5p	-0.378553	CG17528	FBgn0261387	-0.240058	0.0250946	-
dme-miR-304-5p	-0.378553	CG17816	FBgn0037525	0.24189	0.0125619	-
dme-miR-304-5p	-0.378553	CG18659	FBgn0027561	0.274937	0.0407288	-
dme-miR-304-5p	-0.378553	CG1965	FBgn0037466	0.41785	0.00144215	-
dme-miR-304-5p	-0.378553	CG2225	FBgn0032957	0.328584	0.0115584	-
dme-miR-304-5p	-0.378553	CG2519	FBgn0037336	0.211766	0.0296551	-
dme-miR-304-5p	-0.378553	CG30033	FBgn0050033	-0.57706	0.00464566	-
dme-miR-304-5p	-0.378553	CG30373	FBgn0050373	-0.645041	0.00292912	-
dme-miR-304-5p	-0.378553	CG30389	FBgn0050389	0.340565	0.00424266	-
dme-miR-304-5p	-0.378553	CG32195	FBgn0052195	-0.625195	0.0416712	-
dme-miR-304-5p	-0.378553	CG32225	FBgn0052225	-0.489782	0.000159162	-
dme-miR-304-5p	-0.378553	CG32264	FBgn0052264	0.270456	0.00179484	-
dme-miR-304-5p	-0.378553	CG32647	FBgn0052647	-0.421878	0.0010475	-
dme-miR-304-5p	-0.378553	CG32809	FBgn0023531	0.919782	2.93858e-11	-
dme-miR-304-5p	-0.378553	CG33169	FBgn0053169	-0.73372	0.0159459	-
dme-miR-304-5p	-0.378553	CG33307	FBgn0053307	-0.39485	0.00585493	-
dme-miR-304-5p	-0.378553	CG33494	FBgn0053494	-0.52527	0.000150968	-
dme-miR-304-5p	-0.378553	CG34353	FBgn0085382	0.446427	0.00563271	-
dme-miR-304-5p	-0.378553	CG34384	FBgn0085413	0.37211	0.00225193	-
dme-miR-304-5p	-0.378553	CG3829	FBgn0035091	0.279044	0.00790059	-
dme-miR-304-5p	-0.378553	CG40228	FBgn0063670	-0.399072	0.0360075	-
dme-miR-304-5p	-0.378553	CG42260	FBgn0259145	0.418801	0.00457985	-
dme-miR-304-5p	-0.378553	CG4239	FBgn0030745	-0.427314	0.0019836	-
dme-miR-304-5p	-0.378553	CG42541	FBgn0260658	0.28695	0.00729071	-
dme-miR-304-5p	-0.378553	CG4266	FBgn0034598	0.356859	0.00615221	-
dme-miR-304-5p	-0.378553	CG42674	FBgn0261556	0.346161	0.00378169	-
dme-miR-304-5p	-0.378553	CG42724	FBgn0261641	0.664613	5.71599e-07	-
dme-miR-304-5p	-0.378553	CG42748	FBgn0261802	0.440663	1.33958e-05	-
dme-miR-304-5p	-0.378553	CG42808	FBgn0261990	-0.582702	0.000912486	-
dme-miR-304-5p	-0.378553	CG4287	FBgn0038388	-0.363654	0.00408828	-
dme-miR-304-5p	-0.378553	CG43102	FBgn0262562	0.402202	0.00672215	-
dme-miR-304-5p	-0.378553	CG43367	FBgn0263110	0.604121	8.08483e-06	-
dme-miR-304-5p	-0.378553	CG43373	FBgn0263131	0.665585	0.000289364	-
dme-miR-304-5p	-0.378553	CG43897	FBgn0264489	-0.587862	0.000274829	-
dme-miR-304-5p	-0.378553	CG44153	FBgn0265002	0.421846	0.0435197	-
dme-miR-304-5p	-0.378553	CG44247	FBgn0265182	0.428638	7.56507e-05	-
dme-miR-304-5p	-0.378553	CG44838	FBgn0266101	0.362636	0.00386868	-
dme-miR-304-5p	-0.378553	CG45078	FBgn0266448	-0.597803	0.0348969	-
dme-miR-304-5p	-0.378553	CG45263	FBgn0266801	0.748691	1.05657e-05	-
dme-miR-304-5p	-0.378553	CG5590	FBgn0039537	-0.375302	0.00110104	-
dme-miR-304-5p	-0.378553	CG5674	FBgn0032656	0.74	3.37024e-05	-
dme-miR-304-5p	-0.378553	CG5676	FBgn0032200	-0.542187	2.05193e-05	-
dme-miR-304-5p	-0.378553	CG5861	FBgn0015338	-0.541585	0.000698283	-
dme-miR-304-5p	-0.378553	CG7564	FBgn0036734	0.315509	0.000998525	-
dme-miR-304-5p	-0.378553	CG8500	FBgn0037754	0.435343	0.000340448	-
dme-miR-304-5p	-0.378553	CG8549	FBgn0035714	-0.466317	0.0491818	-
dme-miR-304-5p	-0.378553	CG8861	FBgn0037676	-0.296901	0.0271294	-
dme-miR-304-5p	-0.378553	cic	FBgn0262582	0.303307	0.0014843	capicua
dme-miR-304-5p	-0.378553	cno	FBgn0259212	0.41887	0.00061602	canoe
dme-miR-304-5p	-0.378553	CNPYb	FBgn0036847	-0.566437	0.00333766	Canopy b
dme-miR-304-5p	-0.378553	corto	FBgn0010313	0.300846	0.0134666	corto
dme-miR-304-5p	-0.378553	Crag	FBgn0025864	0.374069	0.00598966	Calmodulin-binding protein related to a Rab3 GDP/GTP exchange protein
dme-miR-304-5p	-0.378553	cta	FBgn0000384	-0.421154	0.00317036	concertina
dme-miR-304-5p	-0.378553	Csl4	FBgn0032346	-0.879932	0.0282912	Csl4
dme-miR-304-5p	-0.378553	dati	FBgn0262636	0.58733	9.76066e-06	datilografo
dme-miR-304-5p	-0.378553	Dbp80	FBgn0024804	-0.820014	1.5526e-07	Dead box protein 80
dme-miR-304-5p	-0.378553	Df31	FBgn0022893	-0.307294	0.0148866	Decondensation factor 31
dme-miR-304-5p	-0.378553	didum	FBgn0261397	0.361352	0.000331992	dilute class unconventional myosin
dme-miR-304-5p	-0.378553	dikar	FBgn0261934	0.608254	4.73277e-07	dikar
dme-miR-304-5p	-0.378553	Dmtn	FBgn0037443	0.39648	0.000405335	Dementin
dme-miR-304-5p	-0.378553	Dop1R1	FBgn0011582	0.456921	0.0177936	Dopamine 1-like receptor 1
dme-miR-304-5p	-0.378553	Dop1R2	FBgn0266137	0.584594	0.00223758	Dopamine 1-like receptor 2
dme-miR-304-5p	-0.378553	Drl-2	FBgn0033791	0.520166	0.0175209	Derailed 2
dme-miR-304-5p	-0.378553	dtn	FBgn0262730	0.535885	1.95362e-07	detonator
dme-miR-304-5p	-0.378553	E(Pc)	FBgn0000581	0.331139	0.00223758	Enhancer of Polycomb
dme-miR-304-5p	-0.378553	eff	FBgn0011217	-0.245528	0.0125619	effete
dme-miR-304-5p	-0.378553	egl	FBgn0000562	0.319225	0.0215325	egalitarian
dme-miR-304-5p	-0.378553	Ehbp1	FBgn0034180	0.271311	0.0180173	Eps15 homology domain containing protein-binding protein 1
dme-miR-304-5p	-0.378553	Eip93F	FBgn0264490	-0.360504	0.000270152	Ecdysone-induced protein 93F
dme-miR-304-5p	-0.378553	Elk	FBgn0011589	0.51394	0.00226339	Eag-like K[+] channel
dme-miR-304-5p	-0.378553	Epac	FBgn0085421	0.275751	0.0124982	Exchange protein directly activated by cAMP
dme-miR-304-5p	-0.378553	ewg	FBgn0005427	0.254342	0.0379177	erect wing
dme-miR-304-5p	-0.378553	fbl	FBgn0011205	0.468252	0.0135334	fumble
dme-miR-304-5p	-0.378553	fl(2)d	FBgn0000662	0.275007	0.0249612	female lethal d
dme-miR-304-5p	-0.378553	Frq1	FBgn0030897	0.329625	0.000887632	Frequenin 1
dme-miR-304-5p	-0.378553	fus	FBgn0023441	0.444472	0.00045905	fusilli
dme-miR-304-5p	-0.378553	Gale	FBgn0035147	-0.355093	0.00049529	UDP-galactose 4'-epimerase
dme-miR-304-5p	-0.378553	Galk	FBgn0263199	-0.284727	0.0271851	Galactokinase
dme-miR-304-5p	-0.378553	Ggamma30A	FBgn0267252	-0.211275	0.040294	G protein subunit gamma at 30A
dme-miR-304-5p	-0.378553	GluClalpha	FBgn0024963	0.506986	9.77849e-06	GluClalpha
dme-miR-304-5p	-0.378553	Glut1	FBgn0264574	0.602803	9.63965e-08	Glucose transporter 1
dme-miR-304-5p	-0.378553	Glut4EF	FBgn0267336	0.220192	0.0296551	Glucose transporter 4 enhancer factor
dme-miR-304-5p	-0.378553	gprs	FBgn0024232	0.715968	3.47064e-06	gprs
dme-miR-304-5p	-0.378553	hang	FBgn0026575	0.421265	0.000164143	hangover
dme-miR-304-5p	-0.378553	Hcs	FBgn0037332	0.406317	0.0176677	Holocarboxylase synthetase
dme-miR-304-5p	-0.378553	Hers	FBgn0052529	0.614064	4.39889e-09	Histone gene-specific Epigenetic Repressor in late S phase
dme-miR-304-5p	-0.378553	Hipk	FBgn0035142	0.273311	0.00310051	Homeodomain interacting protein kinase
dme-miR-304-5p	-0.378553	Hk	FBgn0263220	0.297	0.00471085	Hyperkinetic
dme-miR-304-5p	-0.378553	Hmu	FBgn0015737	0.280979	0.00563271	Hemomucin
dme-miR-304-5p	-0.378553	Hrb27C	FBgn0004838	-0.258059	0.012068	Heterogeneous nuclear ribonucleoprotein at 27C
dme-miR-304-5p	-0.378553	Hrb87F	FBgn0004237	0.236437	0.0466212	Heterogeneous nuclear ribonucleoprotein at 87F
dme-miR-304-5p	-0.378553	inaE	FBgn0261244	0.375844	0.000891207	inactivation no afterpotential E
dme-miR-304-5p	-0.378553	inaF-B	FBgn0259918	-0.467694	0.00101683	inaF-B
dme-miR-304-5p	-0.378553	Iswi	FBgn0011604	0.329272	0.046002	Imitation SWI
dme-miR-304-5p	-0.378553	jeb	FBgn0086677	0.270477	0.00560893	jelly belly
dme-miR-304-5p	-0.378553	jim	FBgn0027339	-0.184659	0.0487134	jim
dme-miR-304-5p	-0.378553	kek6	FBgn0039862	0.438725	0.000360978	kekkon 6
dme-miR-304-5p	-0.378553	kis	FBgn0266557	0.651195	6.30256e-11	kismet
dme-miR-304-5p	-0.378553	Klp10A	FBgn0030268	0.311579	0.00645246	Kinesin-like protein at 10A
dme-miR-304-5p	-0.378553	Kul	FBgn0039688	0.294049	0.00307528	Kuzbanian-like
dme-miR-304-5p	-0.378553	l(3)neo38	FBgn0265276	0.286579	0.00410857	lethal (3) neo38
dme-miR-304-5p	-0.378553	lgs	FBgn0039907	0.283281	0.00858054	legless
dme-miR-304-5p	-0.378553	LRP1	FBgn0053087	0.47159	0.00259515	LDL receptor protein 1
dme-miR-304-5p	-0.378553	Maf1	FBgn0267861	-0.311943	0.00889263	Maf1
dme-miR-304-5p	-0.378553	mbc	FBgn0015513	0.373742	0.00278013	myoblast city
dme-miR-304-5p	-0.378553	Mef2	FBgn0011656	0.26767	0.00824892	Myocyte enhancer factor 2
dme-miR-304-5p	-0.378553	Mical	FBgn0053208	0.504702	2.52651e-07	Molecule interacting with CasL
dme-miR-304-5p	-0.378553	mim	FBgn0053558	0.665521	8.49217e-08	missing-in-metastasis
dme-miR-304-5p	-0.378553	Mlp84B	FBgn0014863	-0.517099	0.000864684	Muscle LIM protein at 84B
dme-miR-304-5p	-0.378553	MRP	FBgn0032456	0.397035	0.00020555	Multidrug-Resistance like Protein 1
dme-miR-304-5p	-0.378553	msk	FBgn0026252	0.2677	0.0260971	moleskin
dme-miR-304-5p	-0.378553	Msp300	FBgn0261836	-0.190512	0.0389271	Muscle-specific protein 300 kDa
dme-miR-304-5p	-0.378553	msps	FBgn0027948	0.36927	0.0013566	mini spindles
dme-miR-304-5p	-0.378553	Mtp	FBgn0266369	0.278994	0.0321974	Microsomal triacylglycerol transfer protein
dme-miR-304-5p	-0.378553	na	FBgn0002917	0.572093	1.26798e-05	narrow abdomen
dme-miR-304-5p	-0.378553	nAChRalpha3	FBgn0015519	0.414558	0.00760792	nicotinic Acetylcholine Receptor alpha3
dme-miR-304-5p	-0.378553	nAChRalpha4	FBgn0266347	0.322459	0.00206751	nicotinic Acetylcholine Receptor alpha4
dme-miR-304-5p	-0.378553	nAChRalpha5	FBgn0028875	0.294863	0.00204736	nicotinic Acetylcholine Receptor alpha5
dme-miR-304-5p	-0.378553	nAChRalpha6	FBgn0032151	0.511393	3.58921e-05	nicotinic Acetylcholine Receptor alpha6
dme-miR-304-5p	-0.378553	NaCP60E	FBgn0085434	0.706884	3.01492e-09	Na channel protein 60E
dme-miR-304-5p	-0.378553	Nak	FBgn0015772	0.350396	0.000882293	Numb-associated kinase
dme-miR-304-5p	-0.378553	ND-B14	FBgn0033570	-0.377622	0.00127829	NADH dehydrogenase (ubiquinone) B14 subunit
dme-miR-304-5p	-0.378553	Neb-cGP	FBgn0083167	-0.557769	9.18059e-06	Neb-cGP
dme-miR-304-5p	-0.378553	NetB	FBgn0015774	0.290249	0.0260855	Netrin-B
dme-miR-304-5p	-0.378553	NimB1	FBgn0027929	-0.555181	0.0492966	Nimrod B1
dme-miR-304-5p	-0.378553	NKAIN	FBgn0085442	0.440959	6.36499e-06	Na,K-ATPase Interacting
dme-miR-304-5p	-0.378553	nonA	FBgn0004227	0.267948	0.00840049	no on or off transient A
dme-miR-304-5p	-0.378553	Paip2	FBgn0038100	-0.250596	0.0324735	polyA-binding protein interacting protein 2
dme-miR-304-5p	-0.378553	para	FBgn0285944	0.556754	1.2825e-07	paralytic
dme-miR-304-5p	-0.378553	pio	FBgn0020521	0.21507	0.0493459	piopio
dme-miR-304-5p	-0.378553	Pka-C1	FBgn0000273	0.219871	0.0120359	Protein kinase, cAMP-dependent, catalytic subunit 1
dme-miR-304-5p	-0.378553	pns	FBgn0035229	0.278699	0.0270622	pinstripe
dme-miR-304-5p	-0.378553	pros	FBgn0004595	0.298802	0.00141553	prospero
dme-miR-304-5p	-0.378553	Psi	FBgn0014870	0.42439	0.000196448	P-element somatic inhibitor
dme-miR-304-5p	-0.378553	Ptp99A	FBgn0004369	0.303949	0.0122124	Protein tyrosine phosphatase 99A
dme-miR-304-5p	-0.378553	qvr	FBgn0260499	0.448706	1.56961e-06	quiver
dme-miR-304-5p	-0.378553	Rab26	FBgn0086913	0.477037	0.000601917	Rab26
dme-miR-304-5p	-0.378553	Rbp6	FBgn0260943	0.236587	0.00948228	RNA-binding protein 6
dme-miR-304-5p	-0.378553	REG	FBgn0029133	-0.283904	0.027481	Proteasome regulator gamma
dme-miR-304-5p	-0.378553	rgr	FBgn0267792	-0.456654	0.0382895	regular
dme-miR-304-5p	-0.378553	RNASEK	FBgn0262116	-0.655289	1.41616e-06	Ribonuclease kappa
dme-miR-304-5p	-0.378553	Rox8	FBgn0005649	0.239078	0.0264314	Rox8
dme-miR-304-5p	-0.378553	RpS29	FBgn0261599	-0.335194	0.00242353	Ribosomal protein S29
dme-miR-304-5p	-0.378553	Saf-B	FBgn0039229	0.636766	1.28155e-08	Scaffold attachment factor B
dme-miR-304-5p	-0.378553	Sec61gamma	FBgn0031049	-0.453614	0.0051031	Sec61 gamma subunit
dme-miR-304-5p	-0.378553	Sgt1	FBgn0265101	-0.498318	0.0199363	suppressor-of-G2-allele-of-skp1
dme-miR-304-5p	-0.378553	Sh	FBgn0003380	0.359902	0.000379526	Shaker
dme-miR-304-5p	-0.378553	shakB	FBgn0085387	0.30146	0.0109959	shaking B
dme-miR-304-5p	-0.378553	SIFaR	FBgn0038880	0.668194	0.0424143	SIFamide receptor
dme-miR-304-5p	-0.378553	skd	FBgn0003415	0.385454	0.00178738	skuld
dme-miR-304-5p	-0.378553	slo	FBgn0003429	0.408935	1.04046e-05	slowpoke
dme-miR-304-5p	-0.378553	sls	FBgn0086906	-0.393896	0.00106862	sallimus
dme-miR-304-5p	-0.378553	sol	FBgn0003464	0.309002	0.00578132	small optic lobes
dme-miR-304-5p	-0.378553	Sox21b	FBgn0042630	0.550864	0.0245344	Sox21b
dme-miR-304-5p	-0.378553	spg	FBgn0264324	0.58846	2.82916e-05	sponge
dme-miR-304-5p	-0.378553	srp	FBgn0003507	0.354924	0.00777902	serpent
dme-miR-304-5p	-0.378553	Srp54	FBgn0024285	0.326836	0.0334056	Splicing regulatory protein 54
dme-miR-304-5p	-0.378553	STUB1	FBgn0027052	-0.487735	0.000963262	STIP1 homology and U-box containing protein 1
dme-miR-304-5p	-0.378553	stx	FBgn0052676	0.411473	0.000285724	stuxnet
dme-miR-304-5p	-0.378553	sw	FBgn0003654	0.259186	0.0213481	short wing
dme-miR-304-5p	-0.378553	Swim	FBgn0034709	-0.276684	0.0348969	Secreted Wg-interacting molecule
dme-miR-304-5p	-0.378553	Syt1	FBgn0004242	0.238393	0.00153303	Synaptotagmin 1
dme-miR-304-5p	-0.378553	tay	FBgn0260938	0.562081	7.81401e-07	tay bridge
dme-miR-304-5p	-0.378553	Ten-a	FBgn0267001	0.213425	0.0384191	Tenascin accessory
dme-miR-304-5p	-0.378553	tho2	FBgn0031390	0.365689	0.00517644	tho2
dme-miR-304-5p	-0.378553	Toll-7	FBgn0034476	0.407896	0.0212928	Toll-7
dme-miR-304-5p	-0.378553	Tor	FBgn0021796	0.376883	0.00518678	Target of rapamycin
dme-miR-304-5p	-0.378553	tou	FBgn0033636	0.597371	1.74225e-06	toutatis
dme-miR-304-5p	-0.378553	Trpm	FBgn0265194	0.557187	1.05783e-05	Transient receptor potential cation channel, subfamily M
dme-miR-304-5p	-0.378553	tun	FBgn0034046	0.563894	0.000614227	tungus
dme-miR-304-5p	-0.378553	tyf	FBgn0026083	0.346939	0.000332911	twenty-four
dme-miR-304-5p	-0.378553	Ubr3	FBgn0260970	0.317938	0.00466317	Ubr3 ubiquitin ligase
dme-miR-304-5p	-0.378553	Ufm1	FBgn0085220	-0.44497	0.0480817	Ubiquitin-fold modifier 1
dme-miR-304-5p	-0.378553	unc-13	FBgn0025726	0.511705	8.76821e-08	unc-13
dme-miR-304-5p	-0.378553	UQCR-6.4	FBgn0034245	-0.622366	8.25032e-07	Ubiquinol-cytochrome c reductase 6.4 kDa subunit
dme-miR-304-5p	-0.378553	Usp1	FBgn0028476	0.311514	0.0210452	Ubiquitin specific protease 1
dme-miR-304-5p	-0.378553	wake	FBgn0266418	0.361894	0.00952238	wide awake
dme-miR-304-5p	-0.378553	wde	FBgn0027499	0.434031	0.00161632	windei
dme-miR-304-5p	-0.378553	wdp	FBgn0034718	0.287118	0.0352753	windpipe
dme-miR-304-5p	-0.378553	wech	FBgn0259745	0.284218	0.0406473	wech
dme-miR-304-5p	-0.378553	wts	FBgn0011739	0.287687	0.0164281	warts
dme-miR-304-5p	-0.378553	X11L	FBgn0026313	0.252502	0.0283226	X11L

## Sheet: dme-miR-929-5p
miRNA ID	log2FC (miRNA)	Gene symbol	FlyBaseID	log2FC (mRNA)	padj	genename
dme-miR-929-5p	-0.362074	Ac13E	FBgn0022710	0.323039	0.00302678	Adenylyl cyclase 13E
dme-miR-929-5p	-0.362074	Ac76E	FBgn0004852	0.372361	0.00152344	Adenylyl cyclase 76E
dme-miR-929-5p	-0.362074	AIMP2	FBgn0036515	-0.387374	0.0437015	aaRS-interacting multifunctional protein 2
dme-miR-929-5p	-0.362074	alphaSnap	FBgn0250791	-0.22735	0.0103335	alpha Soluble NSF attachment protein
dme-miR-929-5p	-0.362074	Ank2	FBgn0261788	0.357678	0.00433126	Ankyrin 2
dme-miR-929-5p	-0.362074	Apc	FBgn0015589	0.504401	2.56044e-05	APC-like
dme-miR-929-5p	-0.362074	Aplip1	FBgn0040281	0.298401	0.00578218	APP-like protein interacting protein 1
dme-miR-929-5p	-0.362074	app	FBgn0260941	0.369178	0.000764383	approximated
dme-miR-929-5p	-0.362074	Arr1	FBgn0000120	-0.524942	1.90806e-05	Arrestin 1
dme-miR-929-5p	-0.362074	Asator	FBgn0039908	0.350738	0.000520088	asator
dme-miR-929-5p	-0.362074	ash1	FBgn0005386	0.585283	4.16817e-05	absent, small, or homeotic discs 1
dme-miR-929-5p	-0.362074	Asph	FBgn0034075	-0.314189	0.0208461	Aspartyl beta-hydroxylase
dme-miR-929-5p	-0.362074	ASPP	FBgn0034606	0.332736	0.0294252	Ankyrin-repeat, SH3-domain, and Proline-rich-region containing Protein
dme-miR-929-5p	-0.362074	AspRS-m	FBgn0051739	0.363782	0.0152594	Aspartyl-tRNA synthetase, mitochondrial
dme-miR-929-5p	-0.362074	Atf6	FBgn0033010	-0.398908	0.00157122	Atf6
dme-miR-929-5p	-0.362074	ATPsyndelta	FBgn0028342	-0.328799	0.0015447	ATP synthase, delta subunit
dme-miR-929-5p	-0.362074	Atx2	FBgn0041188	0.299646	0.00325071	Ataxin-2
dme-miR-929-5p	-0.362074	aux	FBgn0037218	0.35896	0.00356022	auxilin
dme-miR-929-5p	-0.362074	Axn	FBgn0026597	0.429992	0.00231575	Axin
dme-miR-929-5p	-0.362074	B4	FBgn0023407	0.434039	1.46918e-05	B4
dme-miR-929-5p	-0.362074	B52	FBgn0004587	0.575689	5.93055e-06	B52
dme-miR-929-5p	-0.362074	bchs	FBgn0043362	0.585397	1.37113e-06	blue cheese
dme-miR-929-5p	-0.362074	ben	FBgn0000173	-0.32569	0.00310103	bendless
dme-miR-929-5p	-0.362074	Blimp-1	FBgn0035625	0.257342	0.0267698	Blimp-1
dme-miR-929-5p	-0.362074	bma	FBgn0085385	0.514757	0.00141925	black match
dme-miR-929-5p	-0.362074	brm	FBgn0000212	0.281025	0.0324608	brahma
dme-miR-929-5p	-0.362074	brp	FBgn0259246	0.732711	3.15021e-10	bruchpilot
dme-miR-929-5p	-0.362074	BRWD3	FBgn0011785	0.615621	1.73769e-05	BRWD3
dme-miR-929-5p	-0.362074	Bsg	FBgn0261822	-0.187123	0.0270622	Basigin
dme-miR-929-5p	-0.362074	BtbVII	FBgn0263108	0.339878	0.0014358	BTB-protein-VII
dme-miR-929-5p	-0.362074	BuGZ	FBgn0032600	0.341536	0.000697696	Bub3 interacting GLEBS and Zinc finger domain protein
dme-miR-929-5p	-0.362074	C3G	FBgn0259228	0.546789	1.26789e-06	C3G guanyl-nucleotide exchange factor
dme-miR-929-5p	-0.362074	Ca-alpha1T	FBgn0264386	0.73743	1.97461e-11	Ca[2+]-channel protein alpha[[1]] subunit T
dme-miR-929-5p	-0.362074	cac	FBgn0263111	0.464355	3.69908e-07	cacophony
dme-miR-929-5p	-0.362074	CadN	FBgn0015609	0.256152	0.0250593	Cadherin-N
dme-miR-929-5p	-0.362074	CanB2	FBgn0015614	-0.247319	0.0465267	Calcineurin B2
dme-miR-929-5p	-0.362074	cathD	FBgn0029093	-0.204962	0.0374843	cathepsin D
dme-miR-929-5p	-0.362074	Cda5	FBgn0051973	0.63379	1.29328e-06	Chitin deacetylase-like 5
dme-miR-929-5p	-0.362074	CG10011	FBgn0039590	0.509988	1.77734e-05	-
dme-miR-929-5p	-0.362074	CG10077	FBgn0035720	0.55146	6.80851e-08	-
dme-miR-929-5p	-0.362074	CG10384	FBgn0034731	0.44444	0.00102972	-
dme-miR-929-5p	-0.362074	CG10947	FBgn0032857	-0.764192	1.79791e-06	-
dme-miR-929-5p	-0.362074	CG11000	FBgn0263353	0.456688	0.000145787	-
dme-miR-929-5p	-0.362074	CG1105	FBgn0037465	-0.39602	0.00717047	-
dme-miR-929-5p	-0.362074	CG11050	FBgn0031836	-0.212802	0.0263935	-
dme-miR-929-5p	-0.362074	CG11125	FBgn0033174	1.01276	0.00963665	-
dme-miR-929-5p	-0.362074	CG1124	FBgn0037290	-0.636438	4.22516e-06	-
dme-miR-929-5p	-0.362074	CG11319	FBgn0031835	0.568652	3.93217e-06	-
dme-miR-929-5p	-0.362074	CG11360	FBgn0039920	-0.314315	0.0025972	-
dme-miR-929-5p	-0.362074	CG11638	FBgn0040351	0.356767	0.0465293	-
dme-miR-929-5p	-0.362074	CG11686	FBgn0040551	-0.526965	0.00871545	-
dme-miR-929-5p	-0.362074	CG11873	FBgn0039633	0.698549	6.40608e-08	-
dme-miR-929-5p	-0.362074	CG11883	FBgn0033538	0.40394	0.00463226	-
dme-miR-929-5p	-0.362074	CG12290	FBgn0039419	0.283523	0.0493671	-
dme-miR-929-5p	-0.362074	CG12531	FBgn0031064	0.43055	3.46051e-05	-
dme-miR-929-5p	-0.362074	CG12605	FBgn0035481	0.219999	0.047179	-
dme-miR-929-5p	-0.362074	CG12769	FBgn0033252	0.402378	0.0115385	-
dme-miR-929-5p	-0.362074	CG12991	FBgn0030847	0.308515	0.039383	-
dme-miR-929-5p	-0.362074	CG1358	FBgn0033196	0.264598	0.0370509	-
dme-miR-929-5p	-0.362074	CG13841	FBgn0040588	-0.510543	0.040294	-
dme-miR-929-5p	-0.362074	CG14591	FBgn0033054	-0.246612	0.0151715	-
dme-miR-929-5p	-0.362074	CG14971	FBgn0035449	-0.374916	0.0434483	-
dme-miR-929-5p	-0.362074	CG14989	FBgn0035495	-0.312083	0.00448266	-
dme-miR-929-5p	-0.362074	CG1504	FBgn0031100	0.797054	0.0365911	-
dme-miR-929-5p	-0.362074	CG15309	FBgn0030183	-0.37146	0.00460285	-
dme-miR-929-5p	-0.362074	CG15312	FBgn0030174	0.658046	1.18131e-05	-
dme-miR-929-5p	-0.362074	CG1544	FBgn0039827	0.283488	0.0323077	-
dme-miR-929-5p	-0.362074	CG15765	FBgn0029814	0.290823	0.00400998	-
dme-miR-929-5p	-0.362074	CG16779	FBgn0037698	0.724217	6.17233e-10	-
dme-miR-929-5p	-0.362074	CG16986	FBgn0035356	-0.629445	0.000946669	-
dme-miR-929-5p	-0.362074	CG17075	FBgn0031239	0.751074	5.29927e-05	-
dme-miR-929-5p	-0.362074	CG1815	FBgn0039863	0.472551	0.000201798	-
dme-miR-929-5p	-0.362074	CG2186	FBgn0030243	0.388875	0.00102972	-
dme-miR-929-5p	-0.362074	CG2519	FBgn0037336	0.211766	0.0296551	-
dme-miR-929-5p	-0.362074	CG2926	FBgn0037344	0.409494	0.000635131	-
dme-miR-929-5p	-0.362074	CG30389	FBgn0050389	0.340565	0.00424266	-
dme-miR-929-5p	-0.362074	CG31140	FBgn0051140	0.498499	1.75021e-05	-
dme-miR-929-5p	-0.362074	CG31436	FBgn0051436	-0.598796	0.00054062	-
dme-miR-929-5p	-0.362074	CG31650	FBgn0031673	-0.374563	0.00359494	-
dme-miR-929-5p	-0.362074	CG31687	FBgn0051687	0.239258	0.0422743	-
dme-miR-929-5p	-0.362074	CG31688	FBgn0263355	0.289968	0.0138985	-
dme-miR-929-5p	-0.362074	CG32195	FBgn0052195	-0.625195	0.0416712	-
dme-miR-929-5p	-0.362074	CG32333	FBgn0052333	0.267921	0.0389595	-
dme-miR-929-5p	-0.362074	CG3257	FBgn0034978	0.355487	0.00334901	-
dme-miR-929-5p	-0.362074	CG32647	FBgn0052647	-0.421878	0.0010475	-
dme-miR-929-5p	-0.362074	CG33143	FBgn0053143	0.453859	0.00278109	-
dme-miR-929-5p	-0.362074	CG33203	FBgn0053203	0.484207	6.61867e-05	-
dme-miR-929-5p	-0.362074	CG34384	FBgn0085413	0.37211	0.00225193	-
dme-miR-929-5p	-0.362074	CG34398	FBgn0085427	0.308612	0.0154213	-
dme-miR-929-5p	-0.362074	CG3566	FBgn0029854	-0.424177	0.00468247	-
dme-miR-929-5p	-0.362074	CG42232	FBgn0250754	0.483031	0.00140494	-
dme-miR-929-5p	-0.362074	CG42238	FBgn0250867	0.496079	0.000528647	-
dme-miR-929-5p	-0.362074	CG42260	FBgn0259145	0.418801	0.00457985	-
dme-miR-929-5p	-0.362074	CG42450	FBgn0259927	0.416557	4.60171e-05	-
dme-miR-929-5p	-0.362074	CG42674	FBgn0261556	0.346161	0.00378169	-
dme-miR-929-5p	-0.362074	CG42724	FBgn0261641	0.664613	5.71599e-07	-
dme-miR-929-5p	-0.362074	CG42748	FBgn0261802	0.440663	1.33958e-05	-
dme-miR-929-5p	-0.362074	CG42750	FBgn0261804	0.599005	2.64946e-06	-
dme-miR-929-5p	-0.362074	CG42795	FBgn0261928	0.896143	3.05177e-16	-
dme-miR-929-5p	-0.362074	CG4287	FBgn0038388	-0.363654	0.00408828	-
dme-miR-929-5p	-0.362074	CG43066	FBgn0262476	0.376505	0.00030788	-
dme-miR-929-5p	-0.362074	CG43324	FBgn0263029	-0.591783	7.56507e-05	-
dme-miR-929-5p	-0.362074	CG43373	FBgn0263131	0.665585	0.000289364	-
dme-miR-929-5p	-0.362074	CG43689	FBgn0263772	0.766859	0.000316785	-
dme-miR-929-5p	-0.362074	CG44247	FBgn0265182	0.428638	7.56507e-05	-
dme-miR-929-5p	-0.362074	CG45263	FBgn0266801	0.748691	1.05657e-05	-
dme-miR-929-5p	-0.362074	CG4577	FBgn0031306	0.207865	0.0429734	-
dme-miR-929-5p	-0.362074	CG5819	FBgn0034717	0.353096	0.0160319	-
dme-miR-929-5p	-0.362074	CG6123	FBgn0030913	0.482136	0.000923991	-
dme-miR-929-5p	-0.362074	CG6231	FBgn0038720	-0.568065	5.57204e-05	-
dme-miR-929-5p	-0.362074	CG6765	FBgn0035903	0.368238	0.047179	-
dme-miR-929-5p	-0.362074	CG7324	FBgn0037074	0.340002	0.000440156	-
dme-miR-929-5p	-0.362074	CG7381	FBgn0038098	0.527867	0.0227694	-
dme-miR-929-5p	-0.362074	CG7518	FBgn0038108	0.260262	0.0328885	-
dme-miR-929-5p	-0.362074	CG7564	FBgn0036734	0.315509	0.000998525	-
dme-miR-929-5p	-0.362074	CG7692	FBgn0036714	0.573279	0.00395618	-
dme-miR-929-5p	-0.362074	CG7990	FBgn0030997	0.278114	0.032897	-
dme-miR-929-5p	-0.362074	CG8500	FBgn0037754	0.435343	0.000340448	-
dme-miR-929-5p	-0.362074	CG8910	FBgn0025833	0.288932	0.0345806	-
dme-miR-929-5p	-0.362074	CG9674	FBgn0036663	0.332519	0.000601636	-
dme-miR-929-5p	-0.362074	CG9776	FBgn0027866	0.393312	0.00121736	-
dme-miR-929-5p	-0.362074	CG9837	FBgn0037635	-0.542977	0.00096104	-
dme-miR-929-5p	-0.362074	chif	FBgn0000307	0.572789	0.000206679	chiffon
dme-miR-929-5p	-0.362074	chrb	FBgn0036165	-0.23556	0.0354844	charybde
dme-miR-929-5p	-0.362074	cic	FBgn0262582	0.303307	0.0014843	capicua
dme-miR-929-5p	-0.362074	ck	FBgn0000317	0.345011	0.0143694	crinkled
dme-miR-929-5p	-0.362074	cl	FBgn0000318	-0.511293	4.91846e-05	clot
dme-miR-929-5p	-0.362074	Clic	FBgn0030529	-0.351999	0.0163995	Chloride intracellular channel
dme-miR-929-5p	-0.362074	Cngl	FBgn0263257	0.771415	1.2215e-13	Cyclic nucleotide-gated ion channel-like
dme-miR-929-5p	-0.362074	cnn	FBgn0013765	0.290215	0.0210943	centrosomin
dme-miR-929-5p	-0.362074	cno	FBgn0259212	0.41887	0.00061602	canoe
dme-miR-929-5p	-0.362074	Corin	FBgn0033192	0.545054	5.35783e-07	corin
dme-miR-929-5p	-0.362074	corto	FBgn0010313	0.300846	0.0134666	corto
dme-miR-929-5p	-0.362074	COX6B	FBgn0031066	-0.418179	1.26267e-06	Cytochrome c oxidase subunit 6B
dme-miR-929-5p	-0.362074	cta	FBgn0000384	-0.421154	0.00317036	concertina
dme-miR-929-5p	-0.362074	Cul3	FBgn0261268	0.270972	0.0244763	Cullin 3
dme-miR-929-5p	-0.362074	Cul4	FBgn0033260	0.318028	0.0493671	Cullin 4
dme-miR-929-5p	-0.362074	Cyp4g1	FBgn0010019	-2.14399	0.000248024	Cytochrome P450-4g1
dme-miR-929-5p	-0.362074	Cyp6a2	FBgn0000473	-0.345341	0.00960679	Cytochrome P450-6a2
dme-miR-929-5p	-0.362074	Cyt-c1	FBgn0035600	-0.429172	1.79791e-06	Cytochrome c1
dme-miR-929-5p	-0.362074	Csk	FBgn0262081	0.30247	0.022266	C-terminal Src kinase
dme-miR-929-5p	-0.362074	csw	FBgn0000382	0.262445	0.00349799	corkscrew
dme-miR-929-5p	-0.362074	dati	FBgn0262636	0.58733	9.76066e-06	datilografo
dme-miR-929-5p	-0.362074	Dbp80	FBgn0024804	-0.820014	1.5526e-07	Dead box protein 80
dme-miR-929-5p	-0.362074	Dcr-2	FBgn0034246	0.365927	0.00389168	Dicer-2
dme-miR-929-5p	-0.362074	Deaf1	FBgn0013799	0.318888	0.0199759	Deformed epidermal autoregulatory factor-1
dme-miR-929-5p	-0.362074	didum	FBgn0261397	0.361352	0.000331992	dilute class unconventional myosin
dme-miR-929-5p	-0.362074	DIP1	FBgn0024807	0.525131	1.5526e-07	DISCO Interacting Protein 1
dme-miR-929-5p	-0.362074	disp	FBgn0029088	0.59732	0.00144665	dispatched
dme-miR-929-5p	-0.362074	Dmtn	FBgn0037443	0.39648	0.000405335	Dementin
dme-miR-929-5p	-0.362074	Dop1R1	FBgn0011582	0.456921	0.0177936	Dopamine 1-like receptor 1
dme-miR-929-5p	-0.362074	dpr11	FBgn0053202	0.625592	1.04091e-05	defective proboscis extension response 11
dme-miR-929-5p	-0.362074	dpr12	FBgn0085414	0.557719	1.28777e-06	defective proboscis extension response 12
dme-miR-929-5p	-0.362074	dpr21	FBgn0260995	-0.635278	6.36571e-06	defective proboscis extension response 21
dme-miR-929-5p	-0.362074	dpy	FBgn0053196	0.481416	1.28349e-05	dumpy
dme-miR-929-5p	-0.362074	Drl-2	FBgn0033791	0.520166	0.0175209	Derailed 2
dme-miR-929-5p	-0.362074	Eaf	FBgn0033166	0.28126	0.0383195	ELL-associated factor
dme-miR-929-5p	-0.362074	eag	FBgn0000535	0.669055	9.31942e-08	ether a go-go
dme-miR-929-5p	-0.362074	Efa6	FBgn0051158	0.461894	3.91857e-06	Exchange factor for Arf 6
dme-miR-929-5p	-0.362074	eff	FBgn0011217	-0.245528	0.0125619	effete
dme-miR-929-5p	-0.362074	Egfr	FBgn0003731	0.355891	0.00132156	Epidermal growth factor receptor
dme-miR-929-5p	-0.362074	Eip78C	FBgn0004865	0.627388	0.000102285	Ecdysone-induced protein 78C
dme-miR-929-5p	-0.362074	Eip93F	FBgn0264490	-0.360504	0.000270152	Ecdysone-induced protein 93F
dme-miR-929-5p	-0.362074	elgi	FBgn0283649	-0.613439	0.00175092	early girl
dme-miR-929-5p	-0.362074	enc	FBgn0004875	0.511251	8.13716e-07	encore
dme-miR-929-5p	-0.362074	enok	FBgn0034975	0.55068	0.000316009	enoki mushroom
dme-miR-929-5p	-0.362074	Ent2	FBgn0263916	0.424172	0.00942204	Equilibrative nucleoside transporter 2
dme-miR-929-5p	-0.362074	ewg	FBgn0005427	0.254342	0.0379177	erect wing
dme-miR-929-5p	-0.362074	FBXO11	FBgn0037760	0.379355	0.00297007	F-box protein 11
dme-miR-929-5p	-0.362074	Fer1HCH	FBgn0015222	-0.254014	0.00238654	Ferritin 1 heavy chain homologue
dme-miR-929-5p	-0.362074	flfl	FBgn0024555	0.228886	0.0433796	falafel
dme-miR-929-5p	-0.362074	Frq1	FBgn0030897	0.329625	0.000887632	Frequenin 1
dme-miR-929-5p	-0.362074	Fs(2)Ket	FBgn0262743	0.276915	0.0081854	Female sterile (2) Ketel
dme-miR-929-5p	-0.362074	fus	FBgn0023441	0.444472	0.00045905	fusilli
dme-miR-929-5p	-0.362074	fusl	FBgn0031702	0.259583	0.0247428	fuseless
dme-miR-929-5p	-0.362074	GABA-B-R1	FBgn0260446	0.366673	0.00329069	metabotropic GABA-B receptor subtype 1
dme-miR-929-5p	-0.362074	GABA-B-R3	FBgn0031275	0.619812	0.00027412	metabotropic GABA-B receptor subtype 3
dme-miR-929-5p	-0.362074	Gad1	FBgn0004516	0.333813	0.000423033	Glutamic acid decarboxylase 1
dme-miR-929-5p	-0.362074	Galk	FBgn0263199	-0.284727	0.0271851	Galactokinase
dme-miR-929-5p	-0.362074	galla-1	FBgn0034543	-0.372489	0.0161961	galla-1
dme-miR-929-5p	-0.362074	Gapdh2	FBgn0001092	-0.252772	0.00142617	Glyceraldehyde 3 phosphate dehydrogenase 2
dme-miR-929-5p	-0.362074	garz	FBgn0264560	0.412651	0.00257515	gartenzwerg
dme-miR-929-5p	-0.362074	GC	FBgn0035245	0.549132	0.00551958	gamma-glutamyl carboxylase
dme-miR-929-5p	-0.362074	Gfrl	FBgn0262869	0.354977	0.00122308	Glial cell line-derived neurotrophic family receptor-like
dme-miR-929-5p	-0.362074	Ggamma30A	FBgn0267252	-0.211275	0.040294	G protein subunit gamma at 30A
dme-miR-929-5p	-0.362074	GlcAT-P	FBgn0036144	0.248207	0.0388977	Glucuronyltransferase P
dme-miR-929-5p	-0.362074	glo	FBgn0259139	0.382356	0.000247978	glorund
dme-miR-929-5p	-0.362074	GluClalpha	FBgn0024963	0.506986	9.77849e-06	GluClalpha
dme-miR-929-5p	-0.362074	Glut4EF	FBgn0267336	0.220192	0.0296551	Glucose transporter 4 enhancer factor
dme-miR-929-5p	-0.362074	GlyT	FBgn0034911	0.335492	0.0321974	Glycine transporter
dme-miR-929-5p	-0.362074	hang	FBgn0026575	0.421265	0.000164143	hangover
dme-miR-929-5p	-0.362074	Hcs	FBgn0037332	0.406317	0.0176677	Holocarboxylase synthetase
dme-miR-929-5p	-0.362074	hep	FBgn0010303	0.25583	0.0486086	hemipterous
dme-miR-929-5p	-0.362074	Hers	FBgn0052529	0.614064	4.39889e-09	Histone gene-specific Epigenetic Repressor in late S phase
dme-miR-929-5p	-0.362074	His3.3B	FBgn0004828	-0.393809	9.14756e-05	Histone H3.3B
dme-miR-929-5p	-0.362074	Hk	FBgn0263220	0.297	0.00471085	Hyperkinetic
dme-miR-929-5p	-0.362074	Hr38	FBgn0014859	1.01035	0.0164467	Hormone receptor-like in 38
dme-miR-929-5p	-0.362074	hwt	FBgn0264542	0.3797	0.000715629	heavyweight
dme-miR-929-5p	-0.362074	igl	FBgn0013467	-0.381538	0.00110104	igloo
dme-miR-929-5p	-0.362074	inaF-B	FBgn0259918	-0.467694	0.00101683	inaF-B
dme-miR-929-5p	-0.362074	IRSp53	FBgn0052082	0.348798	0.00226174	Insulin receptor substrate 53 kDa
dme-miR-929-5p	-0.362074	jeb	FBgn0086677	0.270477	0.00560893	jelly belly
dme-miR-929-5p	-0.362074	JIL-1	FBgn0020412	0.368657	0.00602466	JIL-1 kinase
dme-miR-929-5p	-0.362074	jim	FBgn0027339	-0.184659	0.0487134	jim
dme-miR-929-5p	-0.362074	jus	FBgn0039647	0.354058	0.000290969	julius seizure
dme-miR-929-5p	-0.362074	KCNQ	FBgn0033494	0.358421	0.0386791	KCNQ potassium channel
dme-miR-929-5p	-0.362074	Khc-73	FBgn0019968	0.363063	0.000126142	Kinesin heavy chain 73
dme-miR-929-5p	-0.362074	Kr	FBgn0001325	1.03607	0.0412869	Kruppel
dme-miR-929-5p	-0.362074	Kul	FBgn0039688	0.294049	0.00307528	Kuzbanian-like
dme-miR-929-5p	-0.362074	l(2)efl	FBgn0011296	-0.37324	0.0345701	lethal (2) essential for life
dme-miR-929-5p	-0.362074	Lap1	FBgn0033984	0.451694	0.00804153	Lap1
dme-miR-929-5p	-0.362074	lbm	FBgn0016032	-0.547747	0.0136626	late bloomer
dme-miR-929-5p	-0.362074	lectin-28C	FBgn0040099	-1.32867	8.39662e-05	lectin-28C
dme-miR-929-5p	-0.362074	Liprin-gamma	FBgn0034720	0.441296	7.37597e-05	Liprin-gamma
dme-miR-929-5p	-0.362074	LRP1	FBgn0053087	0.47159	0.00259515	LDL receptor protein 1
dme-miR-929-5p	-0.362074	Lrp4	FBgn0030706	0.306614	0.0133124	LDL receptor related protein 4
dme-miR-929-5p	-0.362074	Lsd-2	FBgn0030608	0.331095	0.00268597	Lipid storage droplet-2
dme-miR-929-5p	-0.362074	mAChR-B	FBgn0037546	0.443583	0.0149596	muscarinic Acetylcholine Receptor, B-type
dme-miR-929-5p	-0.362074	Maf1	FBgn0267861	-0.311943	0.00889263	Maf1
dme-miR-929-5p	-0.362074	mam	FBgn0002643	0.352905	0.00505056	mastermind
dme-miR-929-5p	-0.362074	mbc	FBgn0015513	0.373742	0.00278013	myoblast city
dme-miR-929-5p	-0.362074	Mctp	FBgn0034389	0.419567	0.00226339	Multiple C2 domain and transmembrane region protein
dme-miR-929-5p	-0.362074	Mef2	FBgn0011656	0.26767	0.00824892	Myocyte enhancer factor 2
dme-miR-929-5p	-0.362074	MFS17	FBgn0058263	-0.309748	0.0149915	Major Facilitator Superfamily Transporter 17
dme-miR-929-5p	-0.362074	mim	FBgn0053558	0.665521	8.49217e-08	missing-in-metastasis
dme-miR-929-5p	-0.362074	MRP	FBgn0032456	0.397035	0.00020555	Multidrug-Resistance like Protein 1
dme-miR-929-5p	-0.362074	mRpL23	FBgn0035335	-0.624162	0.00399007	mitochondrial ribosomal protein L23
dme-miR-929-5p	-0.362074	msi	FBgn0011666	-0.260024	0.00893468	musashi
dme-miR-929-5p	-0.362074	msn	FBgn0010909	0.290811	0.00289901	misshapen
dme-miR-929-5p	-0.362074	mtd	FBgn0013576	0.256567	0.0101862	mustard
dme-miR-929-5p	-0.362074	Mtor	FBgn0013756	0.526326	2.28671e-05	Megator
dme-miR-929-5p	-0.362074	Mur2B	FBgn0025390	0.469475	0.000603099	Mucin related 2B
dme-miR-929-5p	-0.362074	na	FBgn0002917	0.572093	1.26798e-05	narrow abdomen
dme-miR-929-5p	-0.362074	nAChRalpha3	FBgn0015519	0.414558	0.00760792	nicotinic Acetylcholine Receptor alpha3
dme-miR-929-5p	-0.362074	nAChRalpha7	FBgn0086778	0.276669	0.00836457	nicotinic Acetylcholine Receptor alpha7
dme-miR-929-5p	-0.362074	nAChRbeta2	FBgn0004118	0.333418	0.0196005	nicotinic Acetylcholine Receptor beta2
dme-miR-929-5p	-0.362074	NaCP60E	FBgn0085434	0.706884	3.01492e-09	Na channel protein 60E
dme-miR-929-5p	-0.362074	Nak	FBgn0015772	0.350396	0.000882293	Numb-associated kinase
dme-miR-929-5p	-0.362074	NAT1	FBgn0010488	0.369093	0.00031994	NAT1
dme-miR-929-5p	-0.362074	Nckx30C	FBgn0028704	0.302345	0.00060238	Nckx30C
dme-miR-929-5p	-0.362074	ND-B18	FBgn0030605	-0.452095	0.000403655	NADH dehydrogenase (ubiquinone) B18 subunit
dme-miR-929-5p	-0.362074	Ndae1	FBgn0259111	0.428009	0.000296225	Na[+]-driven anion exchanger 1
dme-miR-929-5p	-0.362074	nej	FBgn0261617	0.284662	0.016924	nejire
dme-miR-929-5p	-0.362074	Nf1	FBgn0015269	0.521425	4.92211e-05	Neurofibromin 1
dme-miR-929-5p	-0.362074	NFAT	FBgn0030505	0.408027	0.000305656	NFAT nuclear factor
dme-miR-929-5p	-0.362074	NimB1	FBgn0027929	-0.555181	0.0492966	Nimrod B1
dme-miR-929-5p	-0.362074	Nipped-B	FBgn0026401	-0.36679	5.11638e-05	Nipped-B
dme-miR-929-5p	-0.362074	nito	FBgn0027548	0.465439	0.00770767	spenito
dme-miR-929-5p	-0.362074	NKAIN	FBgn0085442	0.440959	6.36499e-06	Na,K-ATPase Interacting
dme-miR-929-5p	-0.362074	nkd	FBgn0002945	0.487527	0.00305952	naked cuticle
dme-miR-929-5p	-0.362074	nonA	FBgn0004227	0.267948	0.00840049	no on or off transient A
dme-miR-929-5p	-0.362074	nrv1	FBgn0015776	-0.378017	0.00122026	nervana 1
dme-miR-929-5p	-0.362074	nrv3	FBgn0032946	-0.332376	0.00121736	nervana 3
dme-miR-929-5p	-0.362074	nsl1	FBgn0262527	0.293943	0.00742532	non-specific lethal 1
dme-miR-929-5p	-0.362074	nwk	FBgn0263456	0.532543	4.64301e-07	nervous wreck
dme-miR-929-5p	-0.362074	Octbeta1R	FBgn0038980	0.327648	0.0145666	Octopamine beta1 receptor
dme-miR-929-5p	-0.362074	Oda	FBgn0014184	-0.410161	0.000444267	Ornithine decarboxylase antizyme
dme-miR-929-5p	-0.362074	onecut	FBgn0028996	0.276892	0.0140046	onecut
dme-miR-929-5p	-0.362074	para	FBgn0285944	0.556754	1.2825e-07	paralytic
dme-miR-929-5p	-0.362074	Pax	FBgn0041789	-0.361403	0.00174477	Paxillin
dme-miR-929-5p	-0.362074	pcx	FBgn0003048	0.523793	0.000393886	pecanex
dme-miR-929-5p	-0.362074	Pde1c	FBgn0264815	0.377125	0.0002577	Phosphodiesterase 1c
dme-miR-929-5p	-0.362074	Pde6	FBgn0038237	0.31913	0.0111369	Phosphodiesterase 6
dme-miR-929-5p	-0.362074	Pitslre	FBgn0016696	0.570596	1.56996e-07	pitslre
dme-miR-929-5p	-0.362074	Pkc98E	FBgn0003093	0.206924	0.0498315	Protein C kinase 98E
dme-miR-929-5p	-0.362074	plum	FBgn0039431	0.411852	0.0253492	plum
dme-miR-929-5p	-0.362074	plx	FBgn0261261	0.253479	0.0160103	pollux
dme-miR-929-5p	-0.362074	PMP34	FBgn0052250	-0.598719	7.22506e-05	Peroxisomal Membrane Protein 34
dme-miR-929-5p	-0.362074	pns	FBgn0035229	0.278699	0.0270622	pinstripe
dme-miR-929-5p	-0.362074	pros	FBgn0004595	0.298802	0.00141553	prospero
dme-miR-929-5p	-0.362074	Psi	FBgn0014870	0.42439	0.000196448	P-element somatic inhibitor
dme-miR-929-5p	-0.362074	Ptip	FBgn0052133	0.665071	0.000386897	PAX transcription activation domain interacting protein
dme-miR-929-5p	-0.362074	Qtzl	FBgn0051864	-0.448825	0.0377845	Quetzalcoatl
dme-miR-929-5p	-0.362074	qvr	FBgn0260499	0.448706	1.56961e-06	quiver
dme-miR-929-5p	-0.362074	Rab19	FBgn0015793	-0.424783	0.0374843	Rab19
dme-miR-929-5p	-0.362074	Rab3	FBgn0005586	0.371989	0.000288652	Rab3
dme-miR-929-5p	-0.362074	Rab30	FBgn0031882	-0.525838	0.00500739	Rab30
dme-miR-929-5p	-0.362074	Rbcn-3A	FBgn0023458	0.408238	0.000734711	Rabconnectin-3A
dme-miR-929-5p	-0.362074	Rbp	FBgn0262483	0.661686	1.33376e-09	RIM-binding protein
dme-miR-929-5p	-0.362074	Rbp6	FBgn0260943	0.236587	0.00948228	RNA-binding protein 6
dme-miR-929-5p	-0.362074	Rdl	FBgn0004244	0.299171	0.00238654	Resistant to dieldrin
dme-miR-929-5p	-0.362074	Rgk2	FBgn0085419	0.473388	0.0203547	Rad, Gem/Kir family member 2
dme-miR-929-5p	-0.362074	rgr	FBgn0267792	-0.456654	0.0382895	regular
dme-miR-929-5p	-0.362074	RhoGAP100F	FBgn0039883	0.635946	1.99952e-08	Rho GTPase activating protein at 100F
dme-miR-929-5p	-0.362074	RhoGEF3	FBgn0264707	0.484136	3.54246e-06	Rho guanine nucleotide exchange factor 3
dme-miR-929-5p	-0.362074	Rich	FBgn0028500	0.239453	0.046768	RIC1 homolog
dme-miR-929-5p	-0.362074	rl	FBgn0003256	-0.507843	5.75187e-06	rolled
dme-miR-929-5p	-0.362074	Rlip	FBgn0026056	0.323314	0.0167613	Ral interacting protein
dme-miR-929-5p	-0.362074	rno	FBgn0035106	0.467653	0.000678389	rhinoceros
dme-miR-929-5p	-0.362074	robo3	FBgn0041097	0.573876	6.35113e-05	roundabout 3
dme-miR-929-5p	-0.362074	Rpb7	FBgn0051155	-0.671651	0.0146867	Rpb7
dme-miR-929-5p	-0.362074	RpS10b	FBgn0285947	-0.367442	9.99232e-05	Ribosomal protein S10b
dme-miR-929-5p	-0.362074	RpS23	FBgn0033912	-0.47165	0.000187984	Ribosomal protein S23
dme-miR-929-5p	-0.362074	Sec24CD	FBgn0262126	0.3154	0.0204618	Secretory 24CD
dme-miR-929-5p	-0.362074	SF1	FBgn0025571	0.301451	0.00852662	Splicing factor 1
dme-miR-929-5p	-0.362074	Sgt1	FBgn0265101	-0.498318	0.0199363	suppressor-of-G2-allele-of-skp1
dme-miR-929-5p	-0.362074	shakB	FBgn0085387	0.30146	0.0109959	shaking B
dme-miR-929-5p	-0.362074	shot	FBgn0013733	0.428939	7.56507e-05	short stop
dme-miR-929-5p	-0.362074	side	FBgn0016061	0.442828	0.000838872	sidestep
dme-miR-929-5p	-0.362074	Sik2	FBgn0025625	0.328766	0.00683826	Salt-inducible kinase 2
dme-miR-929-5p	-0.362074	Sik3	FBgn0262103	0.326341	0.00856288	Salt-inducible kinase 3
dme-miR-929-5p	-0.362074	Sin3A	FBgn0022764	0.541625	9.46747e-08	Sin3A
dme-miR-929-5p	-0.362074	skd	FBgn0003415	0.385454	0.00178738	skuld
dme-miR-929-5p	-0.362074	SKIP	FBgn0051163	0.370578	0.0157952	Shal K[+] channel interacting protein
dme-miR-929-5p	-0.362074	sle	FBgn0037810	0.608495	0.0185245	slender lobes
dme-miR-929-5p	-0.362074	smal	FBgn0085409	0.359628	0.00632358	smoke alarm
dme-miR-929-5p	-0.362074	smg	FBgn0016070	0.256429	0.0386612	smaug
dme-miR-929-5p	-0.362074	sowah	FBgn0036302	0.409014	0.0295785	sosondowah
dme-miR-929-5p	-0.362074	sxc	FBgn0261403	-0.313586	0.000814659	super sex combs
dme-miR-929-5p	-0.362074	Synj	FBgn0034691	0.363987	0.00196167	Synaptojanin
dme-miR-929-5p	-0.362074	Syt4	FBgn0028400	0.261023	0.00384155	Synaptotagmin 4
dme-miR-929-5p	-0.362074	Tao	FBgn0031030	0.464006	5.82566e-06	Tao
dme-miR-929-5p	-0.362074	tara	FBgn0040071	0.315399	0.0414399	taranis
dme-miR-929-5p	-0.362074	Tet	FBgn0263392	0.445656	2.49192e-05	Ten-Eleven Translocation (TET) family protein
dme-miR-929-5p	-0.362074	ths	FBgn0033652	0.263422	0.0296685	thisbe
dme-miR-929-5p	-0.362074	tipE	FBgn0003710	0.345753	0.0306164	temperature-induced paralytic E
dme-miR-929-5p	-0.362074	Tm1	FBgn0003721	-0.380445	0.000719677	Tropomyosin 1
dme-miR-929-5p	-0.362074	TM4SF	FBgn0020372	0.234544	0.0186951	Transmembrane 4 superfamily
dme-miR-929-5p	-0.362074	tn	FBgn0265356	-0.483549	7.24891e-05	thin
dme-miR-929-5p	-0.362074	tnc	FBgn0039257	0.737244	0.00111454	tenectin
dme-miR-929-5p	-0.362074	TpnC41C	FBgn0013348	-1.23371	0.0356846	Troponin C at 41C
dme-miR-929-5p	-0.362074	Trpm	FBgn0265194	0.557187	1.05783e-05	Transient receptor potential cation channel, subfamily M
dme-miR-929-5p	-0.362074	trv	FBgn0085391	0.394909	0.000853878	trivet
dme-miR-929-5p	-0.362074	Tsp39D	FBgn0032943	-0.336896	0.00607946	Tetraspanin 39D
dme-miR-929-5p	-0.362074	ttv	FBgn0265974	0.380094	0.00988138	tout-velu
dme-miR-929-5p	-0.362074	tun	FBgn0034046	0.563894	0.000614227	tungus
dme-miR-929-5p	-0.362074	tty	FBgn0015558	0.699459	1.29904e-08	tweety
dme-miR-929-5p	-0.362074	unc-13-4A	FBgn0035756	0.437407	0.00158164	unc-13-4A
dme-miR-929-5p	-0.362074	Usp32	FBgn0036913	0.316426	0.00283627	Ubiquitin specific protease 32
dme-miR-929-5p	-0.362074	wake	FBgn0266418	0.361894	0.00952238	wide awake
dme-miR-929-5p	-0.362074	wry	FBgn0051665	0.364626	0.000767737	weary
dme-miR-929-5p	-0.362074	yps	FBgn0022959	-0.281429	0.00136621	ypsilon schachtel
dme-miR-929-5p	-0.362074	ZAP3	FBgn0052685	0.328345	0.00170496	ZAP3

## Sheet: dme-miR-274-5p
miRNA ID	log2FC (miRNA)	Gene symbol	FlyBaseID	log2FC (mRNA)	padj	genename
dme-miR-274-5p	-0.354257	Apc	FBgn0015589	0.504401	2.56044e-05	APC-like
dme-miR-274-5p	-0.354257	aPKC	FBgn0261854	0.21814	0.0415249	atypical protein kinase C
dme-miR-274-5p	-0.354257	app	FBgn0260941	0.369178	0.000764383	approximated
dme-miR-274-5p	-0.354257	Aps	FBgn0036111	-0.279425	0.00807757	Aps
dme-miR-274-5p	-0.354257	Arf79F	FBgn0010348	-0.226322	0.0151715	ADP ribosylation factor at 79F
dme-miR-274-5p	-0.354257	Arp2	FBgn0011742	0.275521	0.0326849	Actin-related protein 2
dme-miR-274-5p	-0.354257	Asap	FBgn0050372	0.310237	0.00926839	ArfGAP with SH3 domain, ankyrin repeat and PH domain
dme-miR-274-5p	-0.354257	AspRS-m	FBgn0051739	0.363782	0.0152594	Aspartyl-tRNA synthetase, mitochondrial
dme-miR-274-5p	-0.354257	Atf6	FBgn0033010	-0.398908	0.00157122	Atf6
dme-miR-274-5p	-0.354257	Atpalpha	FBgn0002921	0.222538	0.0150506	Na pump alpha subunit
dme-miR-274-5p	-0.354257	Axn	FBgn0026597	0.429992	0.00231575	Axin
dme-miR-274-5p	-0.354257	B4	FBgn0023407	0.434039	1.46918e-05	B4
dme-miR-274-5p	-0.354257	bab1	FBgn0004870	0.817468	0.0103719	bric a brac 1
dme-miR-274-5p	-0.354257	beat-Va	FBgn0038087	-0.624062	0.000745248	beaten path Va
dme-miR-274-5p	-0.354257	beta-Spec	FBgn0250788	0.226632	0.02298	beta Spectrin
dme-miR-274-5p	-0.354257	bi	FBgn0000179	0.388687	0.0363047	bifid
dme-miR-274-5p	-0.354257	br	FBgn0283451	0.692645	4.86071e-06	broad
dme-miR-274-5p	-0.354257	Bsg	FBgn0261822	-0.187123	0.0270622	Basigin
dme-miR-274-5p	-0.354257	BuGZ	FBgn0032600	0.341536	0.000697696	Bub3 interacting GLEBS and Zinc finger domain protein
dme-miR-274-5p	-0.354257	CaMKII	FBgn0264607	-0.289103	0.00310051	Calcium/calmodulin-dependent protein kinase II
dme-miR-274-5p	-0.354257	Camta	FBgn0287478	0.285315	0.00825499	Calmodulin-binding transcription activator
dme-miR-274-5p	-0.354257	CASK	FBgn0013759	0.361461	0.000239256	CASK
dme-miR-274-5p	-0.354257	Cbl	FBgn0020224	0.248118	0.0398318	Cbl proto-oncogene
dme-miR-274-5p	-0.354257	Cep97	FBgn0031575	0.404051	0.0306764	Centrosomal protein 97kDa
dme-miR-274-5p	-0.354257	CG10031	FBgn0031563	-0.435032	0.00311428	-
dme-miR-274-5p	-0.354257	CG10384	FBgn0034731	0.44444	0.00102972	-
dme-miR-274-5p	-0.354257	CG10543	FBgn0034570	0.349008	0.00170496	-
dme-miR-274-5p	-0.354257	CG11050	FBgn0031836	-0.212802	0.0263935	-
dme-miR-274-5p	-0.354257	CG11319	FBgn0031835	0.568652	3.93217e-06	-
dme-miR-274-5p	-0.354257	CG11399	FBgn0037021	0.383265	0.0194232	-
dme-miR-274-5p	-0.354257	CG11537	FBgn0035400	0.281576	0.00657824	-
dme-miR-274-5p	-0.354257	CG12054	FBgn0039831	0.247451	0.030878	-
dme-miR-274-5p	-0.354257	CG1265	FBgn0035517	-0.581181	0.0177582	-
dme-miR-274-5p	-0.354257	CG12851	FBgn0035086	0.676279	3.78592e-05	-
dme-miR-274-5p	-0.354257	CG13293	FBgn0035677	0.30522	0.0464231	-
dme-miR-274-5p	-0.354257	CG13739	FBgn0033403	0.509174	0.00154165	-
dme-miR-274-5p	-0.354257	CG14408	FBgn0030581	0.211232	0.0480364	-
dme-miR-274-5p	-0.354257	CG14464	FBgn0033000	-0.500216	0.00248845	-
dme-miR-274-5p	-0.354257	CG14989	FBgn0035495	-0.312083	0.00448266	-
dme-miR-274-5p	-0.354257	CG1513	FBgn0033463	0.349187	0.00207061	-
dme-miR-274-5p	-0.354257	CG15312	FBgn0030174	0.658046	1.18131e-05	-
dme-miR-274-5p	-0.354257	CG1544	FBgn0039827	0.283488	0.0323077	-
dme-miR-274-5p	-0.354257	CG15803	FBgn0038606	0.425413	0.0048273	-
dme-miR-274-5p	-0.354257	CG16711	FBgn0036032	0.508012	1.10202e-06	-
dme-miR-274-5p	-0.354257	CG1690	FBgn0033442	1.12342	0.00470718	-
dme-miR-274-5p	-0.354257	CG17508	FBgn0039970	-0.48793	2.82916e-05	-
dme-miR-274-5p	-0.354257	CG17816	FBgn0037525	0.24189	0.0125619	-
dme-miR-274-5p	-0.354257	CG1815	FBgn0039863	0.472551	0.000201798	-
dme-miR-274-5p	-0.354257	CG2233	FBgn0029990	-0.844347	1.28345e-10	-
dme-miR-274-5p	-0.354257	CG2278	FBgn0030017	0.574125	0.000881141	-
dme-miR-274-5p	-0.354257	CG30158	FBgn0050158	0.435224	0.00390293	-
dme-miR-274-5p	-0.354257	CG31550	FBgn0051550	0.353975	0.00302618	-
dme-miR-274-5p	-0.354257	CG31688	FBgn0263355	0.289968	0.0138985	-
dme-miR-274-5p	-0.354257	CG32017	FBgn0052017	-0.373269	0.00203429	-
dme-miR-274-5p	-0.354257	CG32264	FBgn0052264	0.270456	0.00179484	-
dme-miR-274-5p	-0.354257	CG33307	FBgn0053307	-0.39485	0.00585493	-
dme-miR-274-5p	-0.354257	CG34215	FBgn0085244	-1.23988	0.000254935	-
dme-miR-274-5p	-0.354257	CG34398	FBgn0085427	0.308612	0.0154213	-
dme-miR-274-5p	-0.354257	CG3638	FBgn0261444	0.257206	0.0235454	-
dme-miR-274-5p	-0.354257	CG40228	FBgn0063670	-0.399072	0.0360075	-
dme-miR-274-5p	-0.354257	CG41099	FBgn0039955	-0.256305	0.0262431	-
dme-miR-274-5p	-0.354257	CG42322	FBgn0259222	0.626814	6.21441e-07	-
dme-miR-274-5p	-0.354257	CG4266	FBgn0034598	0.356859	0.00615221	-
dme-miR-274-5p	-0.354257	CG4267	FBgn0264979	-0.782845	1.46918e-05	-
dme-miR-274-5p	-0.354257	CG42674	FBgn0261556	0.346161	0.00378169	-
dme-miR-274-5p	-0.354257	CG42724	FBgn0261641	0.664613	5.71599e-07	-
dme-miR-274-5p	-0.354257	CG43373	FBgn0263131	0.665585	0.000289364	-
dme-miR-274-5p	-0.354257	CG43867	FBgn0264449	0.595871	1.21723e-06	-
dme-miR-274-5p	-0.354257	CG43901	FBgn0264502	0.532926	7.17789e-07	-
dme-miR-274-5p	-0.354257	CG5068	FBgn0035951	-0.414593	0.0114608	-
dme-miR-274-5p	-0.354257	CG5214	FBgn0037891	-0.190231	0.0354844	-
dme-miR-274-5p	-0.354257	CG5597	FBgn0034920	-0.414814	0.00214825	-
dme-miR-274-5p	-0.354257	CG5674	FBgn0032656	0.74	3.37024e-05	-
dme-miR-274-5p	-0.354257	CG5937	FBgn0029834	0.708231	1.42704e-07	-
dme-miR-274-5p	-0.354257	CG6005	FBgn0038672	-0.665103	0.0045819	-
dme-miR-274-5p	-0.354257	CG6123	FBgn0030913	0.482136	0.000923991	-
dme-miR-274-5p	-0.354257	CG6293	FBgn0037807	-0.573841	0.0136524	-
dme-miR-274-5p	-0.354257	CG6330	FBgn0039464	-0.415493	0.000258938	-
dme-miR-274-5p	-0.354257	CG6770	FBgn0032400	-0.606982	0.0302359	-
dme-miR-274-5p	-0.354257	CG6791	FBgn0037918	0.364814	0.0125936	-
dme-miR-274-5p	-0.354257	CG6923	FBgn0037944	0.651885	6.35113e-05	-
dme-miR-274-5p	-0.354257	CG6983	FBgn0035896	-0.45965	6.36571e-06	-
dme-miR-274-5p	-0.354257	CG7166	FBgn0037107	-0.460681	0.000110264	-
dme-miR-274-5p	-0.354257	CG8155	FBgn0034009	0.321739	0.0483291	-
dme-miR-274-5p	-0.354257	CG8405	FBgn0034071	0.322991	0.00474075	-
dme-miR-274-5p	-0.354257	CG8500	FBgn0037754	0.435343	0.000340448	-
dme-miR-274-5p	-0.354257	CG9902	FBgn0030757	0.726697	0.00678315	-
dme-miR-274-5p	-0.354257	chic	FBgn0000308	-0.304759	0.00144228	chickadee
dme-miR-274-5p	-0.354257	chn	FBgn0015371	0.374337	0.00108184	charlatan
dme-miR-274-5p	-0.354257	cic	FBgn0262582	0.303307	0.0014843	capicua
dme-miR-274-5p	-0.354257	clu	FBgn0034087	0.324762	0.032299	clueless
dme-miR-274-5p	-0.354257	corto	FBgn0010313	0.300846	0.0134666	corto
dme-miR-274-5p	-0.354257	Cow	FBgn0039054	0.235283	0.0215325	Carrier of Wingless
dme-miR-274-5p	-0.354257	Crtc	FBgn0036746	0.320562	0.014883	CREB-regulated transcription coactivator
dme-miR-274-5p	-0.354257	cta	FBgn0000384	-0.421154	0.00317036	concertina
dme-miR-274-5p	-0.354257	cv-c	FBgn0285955	0.242017	0.0282258	crossveinless c
dme-miR-274-5p	-0.354257	CycT	FBgn0025455	0.346687	0.00207061	Cyclin T
dme-miR-274-5p	-0.354257	Cyp1	FBgn0004432	-0.261429	0.0164476	Cyclophilin 1
dme-miR-274-5p	-0.354257	Csk	FBgn0262081	0.30247	0.022266	C-terminal Src kinase
dme-miR-274-5p	-0.354257	Dbp80	FBgn0024804	-0.820014	1.5526e-07	Dead box protein 80
dme-miR-274-5p	-0.354257	Dgk	FBgn0085390	0.656568	6.36571e-06	Diacyl glycerol kinase
dme-miR-274-5p	-0.354257	Dop1R1	FBgn0011582	0.456921	0.0177936	Dopamine 1-like receptor 1
dme-miR-274-5p	-0.354257	dpr21	FBgn0260995	-0.635278	6.36571e-06	defective proboscis extension response 21
dme-miR-274-5p	-0.354257	Drl-2	FBgn0033791	0.520166	0.0175209	Derailed 2
dme-miR-274-5p	-0.354257	Dscam1	FBgn0033159	0.628173	1.02835e-07	Down syndrome cell adhesion molecule 1
dme-miR-274-5p	-0.354257	Dscam2	FBgn0265296	0.610225	6.36544e-07	Down syndrome cell adhesion molecule 2
dme-miR-274-5p	-0.354257	dtn	FBgn0262730	0.535885	1.95362e-07	detonator
dme-miR-274-5p	-0.354257	Dyb	FBgn0033739	0.373329	0.000837296	Dystrobrevin
dme-miR-274-5p	-0.354257	E(bx)	FBgn0000541	0.321793	0.00100086	Enhancer of bithorax
dme-miR-274-5p	-0.354257	e(y)3	FBgn0087008	0.4777	1.05612e-05	enhancer of yellow 3
dme-miR-274-5p	-0.354257	eag	FBgn0000535	0.669055	9.31942e-08	ether a go-go
dme-miR-274-5p	-0.354257	east	FBgn0261954	0.476335	1.40666e-05	enhanced adult sensory threshold
dme-miR-274-5p	-0.354257	Efa6	FBgn0051158	0.461894	3.91857e-06	Exchange factor for Arf 6
dme-miR-274-5p	-0.354257	Eip74EF	FBgn0000567	0.51773	0.000247932	Ecdysone-induced protein 74EF
dme-miR-274-5p	-0.354257	Eip93F	FBgn0264490	-0.360504	0.000270152	Ecdysone-induced protein 93F
dme-miR-274-5p	-0.354257	Evi5	FBgn0262740	0.346027	0.00320311	Ecotropic viral integration site 5
dme-miR-274-5p	-0.354257	ex	FBgn0004583	0.436424	0.0382088	expanded
dme-miR-274-5p	-0.354257	faf	FBgn0005632	0.428331	5.18356e-05	fat facets
dme-miR-274-5p	-0.354257	Fak	FBgn0020440	0.495266	0.000137999	Focal adhesion kinase
dme-miR-274-5p	-0.354257	Fas1	FBgn0285925	0.37479	0.000444922	Fasciclin 1
dme-miR-274-5p	-0.354257	fbl	FBgn0011205	0.468252	0.0135334	fumble
dme-miR-274-5p	-0.354257	FBXO11	FBgn0037760	0.379355	0.00297007	F-box protein 11
dme-miR-274-5p	-0.354257	Fife	FBgn0264606	0.524456	3.98278e-06	fife
dme-miR-274-5p	-0.354257	FoxP	FBgn0262477	0.443859	9.90065e-05	Forkhead box P
dme-miR-274-5p	-0.354257	GABA-B-R1	FBgn0260446	0.366673	0.00329069	metabotropic GABA-B receptor subtype 1
dme-miR-274-5p	-0.354257	GEFmeso	FBgn0050115	0.319394	0.0312964	Guanine nucleotide exchange factor in mesoderm
dme-miR-274-5p	-0.354257	Gfrl	FBgn0262869	0.354977	0.00122308	Glial cell line-derived neurotrophic family receptor-like
dme-miR-274-5p	-0.354257	Ggamma30A	FBgn0267252	-0.211275	0.040294	G protein subunit gamma at 30A
dme-miR-274-5p	-0.354257	GluProRS	FBgn0005674	0.422435	0.00657824	Glutamyl-prolyl-tRNA synthetase
dme-miR-274-5p	-0.354257	Glut1	FBgn0264574	0.602803	9.63965e-08	Glucose transporter 1
dme-miR-274-5p	-0.354257	Glut4EF	FBgn0267336	0.220192	0.0296551	Glucose transporter 4 enhancer factor
dme-miR-274-5p	-0.354257	gprs	FBgn0024232	0.715968	3.47064e-06	gprs
dme-miR-274-5p	-0.354257	GstS1	FBgn0010226	-0.220672	0.0396422	Glutathione S transferase S1
dme-miR-274-5p	-0.354257	Gug	FBgn0010825	0.493077	2.48227e-05	Grunge
dme-miR-274-5p	-0.354257	Gyc88E	FBgn0038295	0.522004	0.0211717	Guanylyl cyclase at 88E
dme-miR-274-5p	-0.354257	HDAC4	FBgn0041210	0.379868	7.93045e-05	Histone deacetylase 4
dme-miR-274-5p	-0.354257	Hil	FBgn0050147	0.417104	0.0140798	Hillarin
dme-miR-274-5p	-0.354257	hppy	FBgn0263395	0.490243	2.5521e-05	happyhour
dme-miR-274-5p	-0.354257	Hr38	FBgn0014859	1.01035	0.0164467	Hormone receptor-like in 38
dme-miR-274-5p	-0.354257	Hrb27C	FBgn0004838	-0.258059	0.012068	Heterogeneous nuclear ribonucleoprotein at 27C
dme-miR-274-5p	-0.354257	Hrb87F	FBgn0004237	0.236437	0.0466212	Heterogeneous nuclear ribonucleoprotein at 87F
dme-miR-274-5p	-0.354257	hyd	FBgn0002431	0.430411	0.000200142	hyperplastic discs
dme-miR-274-5p	-0.354257	Ide	FBgn0001247	0.390835	0.000702066	Insulin degrading metalloproteinase
dme-miR-274-5p	-0.354257	Ih	FBgn0263397	0.205606	0.0492708	I[[h]] channel
dme-miR-274-5p	-0.354257	jeb	FBgn0086677	0.270477	0.00560893	jelly belly
dme-miR-274-5p	-0.354257	jim	FBgn0027339	-0.184659	0.0487134	jim
dme-miR-274-5p	-0.354257	lectin-28C	FBgn0040099	-1.32867	8.39662e-05	lectin-28C
dme-miR-274-5p	-0.354257	LpR1	FBgn0066101	0.311248	0.00405946	Lipophorin receptor 1
dme-miR-274-5p	-0.354257	LRP1	FBgn0053087	0.47159	0.00259515	LDL receptor protein 1
dme-miR-274-5p	-0.354257	Maf1	FBgn0267861	-0.311943	0.00889263	Maf1
dme-miR-274-5p	-0.354257	Meltrin	FBgn0265140	0.574203	2.09331e-05	meltrin
dme-miR-274-5p	-0.354257	Mlc2	FBgn0002773	-0.519328	1.77734e-05	Myosin light chain 2
dme-miR-274-5p	-0.354257	mld	FBgn0263490	0.344479	0.0259116	molting defective
dme-miR-274-5p	-0.354257	mle	FBgn0002774	0.365565	0.00239833	maleless
dme-miR-274-5p	-0.354257	Mmp1	FBgn0035049	0.388162	0.0429734	Matrix metalloproteinase 1
dme-miR-274-5p	-0.354257	mod(mdg4)	FBgn0002781	0.240151	0.040294	modifier of mdg4
dme-miR-274-5p	-0.354257	MRP	FBgn0032456	0.397035	0.00020555	Multidrug-Resistance like Protein 1
dme-miR-274-5p	-0.354257	mRpL17	FBgn0035122	-0.716067	0.00544926	mitochondrial ribosomal protein L17
dme-miR-274-5p	-0.354257	mRpS5	FBgn0287187	-0.482133	4.04714e-05	mitochondrial ribosomal protein S5
dme-miR-274-5p	-0.354257	msi	FBgn0011666	-0.260024	0.00893468	musashi
dme-miR-274-5p	-0.354257	mtd	FBgn0013576	0.256567	0.0101862	mustard
dme-miR-274-5p	-0.354257	mthl2	FBgn0035623	-1.0347	0.0264237	methuselah-like 2
dme-miR-274-5p	-0.354257	Mur2B	FBgn0025390	0.469475	0.000603099	Mucin related 2B
dme-miR-274-5p	-0.354257	mura	FBgn0037705	0.363505	0.000924334	murashka
dme-miR-274-5p	-0.354257	nAChRalpha3	FBgn0015519	0.414558	0.00760792	nicotinic Acetylcholine Receptor alpha3
dme-miR-274-5p	-0.354257	nAChRalpha4	FBgn0266347	0.322459	0.00206751	nicotinic Acetylcholine Receptor alpha4
dme-miR-274-5p	-0.354257	NaCP60E	FBgn0085434	0.706884	3.01492e-09	Na channel protein 60E
dme-miR-274-5p	-0.354257	Nak	FBgn0015772	0.350396	0.000882293	Numb-associated kinase
dme-miR-274-5p	-0.354257	NAT1	FBgn0010488	0.369093	0.00031994	NAT1
dme-miR-274-5p	-0.354257	ND-30	FBgn0266582	-0.302837	0.0028415	NADH dehydrogenase (ubiquinone) 30 kDa subunit
dme-miR-274-5p	-0.354257	ND-AGGG	FBgn0058002	-0.613634	1.90806e-05	NADH dehydrogenase (ubiquinone) AGGG subunit
dme-miR-274-5p	-0.354257	NetB	FBgn0015774	0.290249	0.0260855	Netrin-B
dme-miR-274-5p	-0.354257	nito	FBgn0027548	0.465439	0.00770767	spenito
dme-miR-274-5p	-0.354257	NKAIN	FBgn0085442	0.440959	6.36499e-06	Na,K-ATPase Interacting
dme-miR-274-5p	-0.354257	nocte	FBgn0261710	0.491448	7.94667e-07	no circadian temperature entrainment
dme-miR-274-5p	-0.354257	nonA	FBgn0004227	0.267948	0.00840049	no on or off transient A
dme-miR-274-5p	-0.354257	Nos	FBgn0011676	0.584982	0.000421224	Nitric oxide synthase
dme-miR-274-5p	-0.354257	Not3	FBgn0033029	0.254037	0.0347313	CCR4-NOT transcription complex subunit 3
dme-miR-274-5p	-0.354257	nrv3	FBgn0032946	-0.332376	0.00121736	nervana 3
dme-miR-274-5p	-0.354257	onecut	FBgn0028996	0.276892	0.0140046	onecut
dme-miR-274-5p	-0.354257	otp	FBgn0015524	1.13968	0.00673708	orthopedia
dme-miR-274-5p	-0.354257	p24-1	FBgn0030341	-0.455728	0.00264017	p24-related-1
dme-miR-274-5p	-0.354257	Paip2	FBgn0038100	-0.250596	0.0324735	polyA-binding protein interacting protein 2
dme-miR-274-5p	-0.354257	para	FBgn0285944	0.556754	1.2825e-07	paralytic
dme-miR-274-5p	-0.354257	Pcl	FBgn0003044	0.52575	0.00831488	Polycomblike
dme-miR-274-5p	-0.354257	Pde8	FBgn0266377	0.346053	0.00218536	Phosphodiesterase 8
dme-miR-274-5p	-0.354257	pho	FBgn0002521	-0.531826	0.000177739	pleiohomeotic
dme-miR-274-5p	-0.354257	phtf	FBgn0028579	0.415789	0.00139137	phtf
dme-miR-274-5p	-0.354257	plum	FBgn0039431	0.411852	0.0253492	plum
dme-miR-274-5p	-0.354257	Prat2	FBgn0041194	-0.321241	0.0233177	Phosphoribosylamidotransferase 2
dme-miR-274-5p	-0.354257	pros	FBgn0004595	0.298802	0.00141553	prospero
dme-miR-274-5p	-0.354257	ps	FBgn0261552	0.223857	0.00378169	pasilla
dme-miR-274-5p	-0.354257	Ptip	FBgn0052133	0.665071	0.000386897	PAX transcription activation domain interacting protein
dme-miR-274-5p	-0.354257	Pur-alpha	FBgn0022361	-0.3971	0.000423033	Purine-rich binding protein-alpha
dme-miR-274-5p	-0.354257	qvr	FBgn0260499	0.448706	1.56961e-06	quiver
dme-miR-274-5p	-0.354257	Rab18	FBgn0015794	-0.652076	7.56536e-07	Rab18
dme-miR-274-5p	-0.354257	RapGAP1	FBgn0264895	0.346336	0.00418205	Rap GTPase activating protein 1
dme-miR-274-5p	-0.354257	Rbcn-3B	FBgn0023510	0.247305	0.0212872	Rabconnectin-3B
dme-miR-274-5p	-0.354257	Rbp1-like	FBgn0030479	0.683229	4.48815e-09	Rbp1-like
dme-miR-274-5p	-0.354257	Rbp6	FBgn0260943	0.236587	0.00948228	RNA-binding protein 6
dme-miR-274-5p	-0.354257	Rdl	FBgn0004244	0.299171	0.00238654	Resistant to dieldrin
dme-miR-274-5p	-0.354257	RhoGAP100F	FBgn0039883	0.635946	1.99952e-08	Rho GTPase activating protein at 100F
dme-miR-274-5p	-0.354257	Rim	FBgn0053547	0.547788	5.52e-07	Rab3 interacting molecule
dme-miR-274-5p	-0.354257	rl	FBgn0003256	-0.507843	5.75187e-06	rolled
dme-miR-274-5p	-0.354257	Rm62	FBgn0003261	0.237278	0.00961066	Rm62
dme-miR-274-5p	-0.354257	robo1	FBgn0005631	0.429979	0.00195668	roundabout 1
dme-miR-274-5p	-0.354257	roq	FBgn0036621	0.273363	0.0369414	roquin
dme-miR-274-5p	-0.354257	RpL26	FBgn0036825	-0.214033	0.0480553	Ribosomal protein L26
dme-miR-274-5p	-0.354257	RpS15Aa	FBgn0010198	-0.430538	9.33896e-06	Ribosomal protein S15Aa
dme-miR-274-5p	-0.354257	Rrp47	FBgn0030711	-0.550299	0.0246685	Ribosomal RNA processing 47
dme-miR-274-5p	-0.354257	rut	FBgn0003301	0.371652	0.00329646	rutabaga
dme-miR-274-5p	-0.354257	Saf-B	FBgn0039229	0.636766	1.28155e-08	Scaffold attachment factor B
dme-miR-274-5p	-0.354257	sdk	FBgn0021764	0.458874	0.000844154	sidekick
dme-miR-274-5p	-0.354257	Sec24AB	FBgn0033460	0.322255	0.00570329	Secretory 24AB
dme-miR-274-5p	-0.354257	Set2	FBgn0030486	0.485088	0.000578094	SET domain containing 2
dme-miR-274-5p	-0.354257	Sh	FBgn0003380	0.359902	0.000379526	Shaker
dme-miR-274-5p	-0.354257	shakB	FBgn0085387	0.30146	0.0109959	shaking B
dme-miR-274-5p	-0.354257	side	FBgn0016061	0.442828	0.000838872	sidestep
dme-miR-274-5p	-0.354257	slo	FBgn0003429	0.408935	1.04046e-05	slowpoke
dme-miR-274-5p	-0.354257	SLO2	FBgn0261698	0.597854	2.68844e-06	slowpoke 2
dme-miR-274-5p	-0.354257	Sod2	FBgn0010213	-0.414547	0.000248024	Superoxide dismutase 2 (Mn)
dme-miR-274-5p	-0.354257	SP2353	FBgn0034070	0.353347	0.00140494	SP2353
dme-miR-274-5p	-0.354257	spas	FBgn0039141	0.385305	0.0399447	spastin
dme-miR-274-5p	-0.354257	spen	FBgn0016977	0.479608	1.06532e-07	split ends
dme-miR-274-5p	-0.354257	Spt20	FBgn0036374	0.678537	7.86554e-06	Spt20
dme-miR-274-5p	-0.354257	Src42A	FBgn0264959	0.430043	0.000699061	Src oncogene at 42A
dme-miR-274-5p	-0.354257	strat	FBgn0032020	-0.642836	0.024197	stratum
dme-miR-274-5p	-0.354257	su(w[a])	FBgn0003638	0.729346	1.44153e-08	suppressor of white-apricot
dme-miR-274-5p	-0.354257	Ten-a	FBgn0267001	0.213425	0.0384191	Tenascin accessory
dme-miR-274-5p	-0.354257	Tet	FBgn0263392	0.445656	2.49192e-05	Ten-Eleven Translocation (TET) family protein
dme-miR-274-5p	-0.354257	Tomosyn	FBgn0030412	0.658361	4.8155e-10	tomosyn
dme-miR-274-5p	-0.354257	trio	FBgn0024277	0.456063	6.60924e-07	trio
dme-miR-274-5p	-0.354257	Trpm	FBgn0265194	0.557187	1.05783e-05	Transient receptor potential cation channel, subfamily M
dme-miR-274-5p	-0.354257	trv	FBgn0085391	0.394909	0.000853878	trivet
dme-miR-274-5p	-0.354257	Tsp39D	FBgn0032943	-0.336896	0.00607946	Tetraspanin 39D
dme-miR-274-5p	-0.354257	tyn	FBgn0284435	0.7741	0.034587	trynity
dme-miR-274-5p	-0.354257	tty	FBgn0015558	0.699459	1.29904e-08	tweety
dme-miR-274-5p	-0.354257	udd	FBgn0033261	-0.584658	0.0350985	under-developed
dme-miR-274-5p	-0.354257	unc-13-4A	FBgn0035756	0.437407	0.00158164	unc-13-4A
dme-miR-274-5p	-0.354257	upSET	FBgn0036398	0.340523	0.00282409	upSET
dme-miR-274-5p	-0.354257	Usp1	FBgn0028476	0.311514	0.0210452	Ubiquitin specific protease 1
dme-miR-274-5p	-0.354257	Usp20-33	FBgn0033916	0.374031	0.0493671	Ubiquitin specific protease 20/33
dme-miR-274-5p	-0.354257	Vha26	FBgn0283535	-0.240816	0.0130937	Vacuolar H[+]-ATPase 26kD subunit
dme-miR-274-5p	-0.354257	VhaM9.7-b	FBgn0028663	-0.561982	3.53443e-05	Vacuolar H[+] ATPase M9.7 subunit b
dme-miR-274-5p	-0.354257	Wdr62	FBgn0031374	0.373872	8.64751e-05	WD repeat domain 62
dme-miR-274-5p	-0.354257	wnd	FBgn0036896	0.248635	0.0380451	wallenda
dme-miR-274-5p	-0.354257	wts	FBgn0011739	0.287687	0.0164281	warts

[truncated: 23 more sheets: dme-miR-87-3p, dme-miR-1006-3p, dme-miR-137-3p, dme-miR-998-3p, dme-miR-2b-3p, dme-miR-1000-5p, dme-miR-13b-3p, dme-miR-11-5p, dme-miR-999-3p, dme-miR-927-5p, dme-miR-932-3p, dme-miR-993-3p, dme-miR-284-5p, dme-miR-285-5p, dme-miR-7-5p, dme-miR-2c-5p, dme-miR-10-5p, dme-miR-278-5p, dme-miR-6-3p, dme-miR-305-3p …]
